# Supplementary material for: Crystal structure of the coordination compound of triiodidomethyltin(IV) with 2,2′-bi­pyridine, MeSnI3·bipy
Source: Acta Crystallogr E Crystallogr Commun. 2016 Jan 1;72(Pt 1):17–20. doi: 10.1107/S2056989015022975 (PMC4704764; doi:10.1107/S2056989015022975)
Supplement: Supplementary file 1 [file e-72-00017-sup1.cif]

##############################################################################
#                                                                            #
# This CIF contains the data in a paper accepted for publication in          #
# Acta Crystallographica Section E. It conforms to the requirements of       #
# Notes for Authors for Acta Crystallographica Section E, and has been       #
# peer reviewed under the auspices of the IUCr Commission on Journals.       #
#                                                                            #
# Full details of the Crystallographic Information File format               #
# are given in the paper "The Crystallographic Information File (CIF):       #
# a New Standard Archive File for Crystallography" by S. R. Hall, F. H.      #
# Allen and I. D. Brown [Acta Cryst. (1991), A47, 655-685].                  #
#                                                                            #
# The current version of the core CIF dictionary is obtainable from          #
# ftp://ftp.iucr.org/pub/cif_core.dic.                                       #
#                                                                            #
# Software is freely available for graphical display of the structure(s)     #
# in this CIF. For information consult the CIF software page                 #
# http://www.iucr.org/resources/cif/software.                                #
#                                                                            #
# This file may be used for bona fide research purposes within the           #
# scientific community so long as proper attribution is given to the journal # 
# article from which it was obtained.                                        #
#                                                                            #
##############################################################################
data_I
_database_code_depnum_ccdc_archive 'CCDC 1439787'
_audit_creation_method     'SHELXL-2014/7'
_chemical_name_systematic
;
(2,2'-Bipyridine-\k^2^<i>N</i>,<i>N</i>')triiodidomethyltin(IV)
;
_chemical_name_common     ?
_chemical_formula_moiety     ?
_chemical_formula_sum     'C11 H11 I3 N2 Sn'
_chemical_formula_iupac     '[Sn (C H3) I3 (C10 H8 N2)]'
_chemical_formula_weight     670.61
_chemical_melting_point     ?
_shelx_space_group_comment
;
The symmetry employed for this shelxl refinement is uniquely defined
by the following loop, which should always be used as a source of
symmetry information in preference to the above space-group names.
They are only intended as comments.
;
_space_group_crystal_system     orthorhombic
_space_group_name_H-M_alt     'P c a 21'
_space_group_name_Hall     'P 2c -2ac'
loop_
    _space_group_symop_operation_xyz
    'x, y, z'
    '-x, -y, z+1/2'
    '-x+1/2, y, z+1/2'
    'x+1/2, -y, z'
_cell_length_a     23.5604(4)
_cell_length_b     7.0367(3)
_cell_length_c     9.5792(4)
_cell_angle_alpha     90
_cell_angle_beta     90
_cell_angle_gamma     90
_cell_volume     1588.11(10)
_cell_formula_units_Z     4
_cell_measurement_reflns_used     9469
_cell_measurement_theta_min     2.74
_cell_measurement_theta_max     28.76
_cell_measurement_temperature     100(2)
_exptl_crystal_description     block
_exptl_crystal_colour     orange
_exptl_crystal_size_max     0.226
_exptl_crystal_size_mid     0.148
_exptl_crystal_size_min     0.108
_exptl_crystal_density_diffrn     2.805
_exptl_crystal_density_meas     ?
_exptl_crystal_density_method     ?
_exptl_crystal_F_000     1200
_exptl_absorpt_coefficient_mu     7.423
_exptl_absorpt_correction_type     multi-scan
_exptl_absorpt_process_details
;
(SADABS; Bruker, 2009)
;
_shelx_estimated_absorpt_T_min     0.285
_shelx_estimated_absorpt_T_max     0.501
_exptl_absorpt_correction_T_min     0.285
_exptl_absorpt_correction_T_max     0.501
_diffrn_ambient_temperature     100(2)
_diffrn_radiation_type     MoK\a
_diffrn_radiation_wavelength     0.71073
_diffrn_measurement_device_type     'Bruker APEXII CCD'
_diffrn_measurement_method     '\f and \w scans'
_diffrn_detector_area_resol_mean     ?
_diffrn_reflns_number     48663
_diffrn_reflns_av_R_equivalents     0.0388
_diffrn_reflns_theta_min     2.741
_diffrn_reflns_theta_max     28.765
_diffrn_reflns_theta_full     25.242
_diffrn_measured_fraction_theta_max     1.000
_diffrn_measured_fraction_theta_full     0.999
_diffrn_reflns_limit_h_min     -31
_diffrn_reflns_limit_h_max     31
_diffrn_reflns_limit_k_min     -9
_diffrn_reflns_limit_k_max     9
_diffrn_reflns_limit_l_min     -12
_diffrn_reflns_limit_l_max     11
_refine_special_details
;
 Refined as a 2-component inversion twin.
;
_reflns_number_total     4026
_reflns_number_gt     3990
_reflns_threshold_expression     'I > 2\s(I)'
_refine_ls_structure_factor_coef     Fsqd
_refine_ls_matrix_type     full
_refine_ls_R_factor_all     0.0160
_refine_ls_R_factor_gt     0.0157
_refine_ls_wR_factor_gt     0.0373
_refine_ls_wR_factor_ref     0.0374
_refine_ls_goodness_of_fit_ref     1.207
_refine_ls_restrained_S_all     1.207
_refine_ls_number_reflns     4026
_refine_ls_number_parameters     156
_refine_ls_number_restraints     1
_refine_ls_hydrogen_treatment     constr
_refine_ls_weighting_scheme     calc
_refine_ls_weighting_details
              'w=1/[\s^2^(Fo^2^)+(0.0111P)^2^+2.8899P] where P=(Fo^2^+2Fc^2^)/3'
_atom_sites_solution_hydrogens     geom
_atom_sites_solution_primary     direct
_atom_sites_solution_secondary     difmap
_refine_ls_shift/su_max     0.000
_refine_ls_shift/su_mean     0.000
_refine_diff_density_max     0.614
_refine_diff_density_min     -0.810
_refine_ls_extinction_method     none
_refine_ls_extinction_coef     .
_refine_ls_abs_structure_details
;
 Refined as an inversion twin.
;
_refine_ls_abs_structure_Flack     0.12(3)
loop_
    _atom_type_symbol
    _atom_type_description
    _atom_type_scat_dispersion_real
    _atom_type_scat_dispersion_imag
    _atom_type_scat_source
    'C' 'C' 0.0033 0.0016
                         'International Tables Vol C Tables 4.2.6.8 and 6.1.1.4'
    'H' 'H' 0.0000 0.0000
                         'International Tables Vol C Tables 4.2.6.8 and 6.1.1.4'
    'N' 'N' 0.0061 0.0033
                         'International Tables Vol C Tables 4.2.6.8 and 6.1.1.4'
    'Sn' 'Sn' -0.6537 1.4246
                         'International Tables Vol C Tables 4.2.6.8 and 6.1.1.4'
    'I' 'I' -0.4742 1.8119
                         'International Tables Vol C Tables 4.2.6.8 and 6.1.1.4'
_computing_data_collection
;
APEX2 (Bruker, 2009)
;
_computing_cell_refinement
;
SAINT (Bruker, 2009)
;
_computing_data_reduction
;
SAINT (Bruker, 2009)
;
_computing_structure_solution
;
SHELXS97 (Sheldrick, 2008)
;
_computing_structure_refinement
;
SHELXL2014 (Sheldrick, 2015)
;
_computing_molecular_graphics
;
DIAMOND (Brandenburg, 2006) and Mercury (Macrae <i>et al.</i>,
2008)
;
_computing_publication_material
;
SHELXTL (Sheldrick, 2008)
;
loop_
    _atom_site_type_symbol
    _atom_site_label
    _atom_site_fract_x
    _atom_site_fract_y
    _atom_site_fract_z
    _atom_site_U_iso_or_equiv
    _atom_site_adp_type
    _atom_site_calc_flag
    _atom_site_occupancy
    _atom_site_disorder_assembly
    _atom_site_disorder_group
    Sn Sn1 0.36213(2) 0.17120(4) 0.23984(4) 0.01142(6) Uani d 1 . .
    C C11 0.3258(2) -0.0290(8) 0.3886(6) 0.0208(11) Uani d 1 . .
    H H11 0.3094 -0.1370 0.3381 0.025 Uiso calc 1 . .
    H H12 0.2960 0.0344 0.4428 0.025 Uiso calc 1 . .
    H H13 0.3555 -0.0744 0.4518 0.025 Uiso calc 1 . .
    I I1 0.38951(2) 0.45560(5) 0.43351(4) 0.01814(7) Uani d 1 . .
    I I2 0.47258(2) 0.00336(5) 0.24365(4) 0.01947(7) Uani d 1 . .
    I I3 0.25648(2) 0.34316(4) 0.16992(3) 0.01643(7) Uani d 1 . .
    N N1 0.39831(16) 0.3374(6) 0.0575(4) 0.0115(7) Uani d 1 . .
    C C1 0.4260(2) 0.5041(7) 0.0732(5) 0.0145(9) Uani d 1 . .
    H H1 0.4291 0.5579 0.1639 0.017 Uiso calc 1 . .
    C C2 0.4501(2) 0.5987(8) -0.0381(5) 0.0174(10) Uani d 1 . .
    H H2 0.4696 0.7152 -0.0241 0.021 Uiso calc 1 . .
    C C3 0.4455(2) 0.5221(8) -0.1699(6) 0.0187(10) Uani d 1 . .
    H H3 0.4615 0.5851 -0.2482 0.022 Uiso calc 1 . .
    C C4 0.4168(2) 0.3504(7) -0.1865(5) 0.0154(9) Uani d 1 . .
    H H4 0.4126 0.2957 -0.2765 0.019 Uiso calc 1 . .
    C C5 0.39433(18) 0.2602(6) -0.0701(6) 0.0133(8) Uani d 1 . .
    C C6 0.36488(19) 0.0737(6) -0.0814(5) 0.0126(9) Uani d 1 . .
    N N2 0.34677(16) -0.0009(6) 0.0402(4) 0.0123(8) Uani d 1 . .
    C C7 0.3195(2) -0.1687(7) 0.0394(6) 0.0167(10) Uani d 1 . .
    H H7 0.3073 -0.2213 0.1256 0.020 Uiso calc 1 . .
    C C8 0.3088(2) -0.2670(7) -0.0824(6) 0.0185(10) Uani d 1 . .
    H H8 0.2890 -0.3846 -0.0803 0.022 Uiso calc 1 . .
    C C9 0.3276(2) -0.1905(8) -0.2087(6) 0.0194(10) Uani d 1 . .
    H H9 0.3210 -0.2559 -0.2939 0.023 Uiso calc 1 . .
    C C10 0.3558(2) -0.0188(7) -0.2079(6) 0.0172(10) Uani d 1 . .
    H H10 0.3688 0.0358 -0.2927 0.021 Uiso calc 1 . .
loop_
    _atom_site_aniso_label
    _atom_site_aniso_U_11
    _atom_site_aniso_U_22
    _atom_site_aniso_U_33
    _atom_site_aniso_U_12
    _atom_site_aniso_U_13
    _atom_site_aniso_U_23
    Sn1 0.01426(13) 0.01016(13) 0.00985(14) -0.00100(10) 0.00007(12)
                                                                    -0.00058(13)
    C11 0.024(3) 0.024(3) 0.014(2) -0.001(2) 0.003(2) -0.003(2)
    I1 0.02387(15) 0.01725(13) 0.01331(14) -0.00236(13) -0.00016(12)
                                                                    -0.00381(14)
    I2 0.01713(13) 0.01535(13) 0.02594(16) 0.00278(10) -0.00681(14) -0.00460(14)
    I3 0.01422(13) 0.01633(14) 0.01874(15) 0.00167(11) 0.00060(12) -0.00138(13)
    N1 0.0111(16) 0.0113(18) 0.0123(19) -0.0006(14) -0.0006(15) 0.0025(15)
    C1 0.015(2) 0.013(2) 0.015(2) -0.0037(17) 0.0007(18) -0.0007(19)
    C2 0.017(2) 0.015(2) 0.020(3) -0.0011(17) 0.0026(19) 0.002(2)
    C3 0.021(2) 0.020(3) 0.016(2) 0.0001(19) 0.0066(19) 0.007(2)
    C4 0.021(2) 0.016(2) 0.009(2) 0.0008(19) 0.0006(18) -0.0012(18)
    C5 0.0101(18) 0.013(2) 0.016(2) -0.0005(15) -0.0008(18) 0.003(2)
    C6 0.014(2) 0.013(2) 0.011(2) 0.0007(15) -0.0024(17) -0.001(2)
    N2 0.0126(18) 0.0106(19) 0.014(2) 0.0025(14) 0.0006(16) 0.0002(16)
    C7 0.017(2) 0.015(2) 0.018(3) -0.0001(18) -0.0003(19) 0.002(2)
    C8 0.019(2) 0.013(2) 0.023(3) -0.0009(18) -0.006(2) -0.004(2)
    C9 0.024(2) 0.016(2) 0.019(2) 0.0002(19) -0.006(2) -0.0059(19)
    C10 0.020(2) 0.016(2) 0.015(2) 0.0007(19) -0.0017(18) -0.0027(19)
_geom_special_details
;
 All esds (except the esd in the dihedral angle between two l.s. planes)
 are estimated using the full covariance matrix.  The cell esds are taken
 into account individually in the estimation of esds in distances, angles
 and torsion angles; correlations between esds in cell parameters are only
 used when they are defined by crystal symmetry.  An approximate (isotropic)
 treatment of cell esds is used for estimating esds involving l.s. planes.
;
loop_
    _geom_bond_atom_site_label_1
    _geom_bond_atom_site_label_2
    _geom_bond_site_symmetry_2
    _geom_bond_distance
    _geom_bond_publ_flag
    Sn1 C11 . 2.179(5) yes
    Sn1 N1 . 2.268(4) yes
    Sn1 N2 . 2.293(4) yes
    Sn1 I1 . 2.8041(5) yes
    Sn1 I3 . 2.8476(4) yes
    Sn1 I2 . 2.8580(4) yes
    C11 H11 . 0.9800 ?
    C11 H12 . 0.9800 ?
    C11 H13 . 0.9800 ?
    N1 C5 . 1.341(7) ?
    N1 C1 . 1.351(6) ?
    C1 C2 . 1.379(7) ?
    C1 H1 . 0.9500 ?
    C2 C3 . 1.377(8) ?
    C2 H2 . 0.9500 ?
    C3 C4 . 1.393(7) ?
    C3 H3 . 0.9500 ?
    C4 C5 . 1.388(7) ?
    C4 H4 . 0.9500 ?
    C5 C6 . 1.488(6) ?
    C6 N2 . 1.347(7) ?
    C6 C10 . 1.392(7) ?
    N2 C7 . 1.344(6) ?
    C7 C8 . 1.379(8) ?
    C7 H7 . 0.9500 ?
    C8 C9 . 1.396(8) ?
    C8 H8 . 0.9500 ?
    C9 C10 . 1.379(7) ?
    C9 H9 . 0.9500 ?
    C10 H10 . 0.9500 ?
loop_
    _geom_angle_atom_site_label_1
    _geom_angle_atom_site_label_2
    _geom_angle_atom_site_label_3
    _geom_angle_site_symmetry_1
    _geom_angle_site_symmetry_3
    _geom_angle
    _geom_angle_publ_flag
    C11 Sn1 N1 . . 169.90(18) ?
    C11 Sn1 N2 . . 98.16(18) ?
    N1 Sn1 N2 . . 71.89(15) ?
    C11 Sn1 I1 . . 96.85(14) yes
    N1 Sn1 I1 . . 93.16(11) ?
    N2 Sn1 I1 . . 164.86(10) ?
    C11 Sn1 I3 . . 94.87(15) yes
    N1 Sn1 I3 . . 85.89(10) ?
    N2 Sn1 I3 . . 83.69(10) ?
    I1 Sn1 I3 . . 93.064(13) yes
    C11 Sn1 I2 . . 94.73(15) ?
    N1 Sn1 I2 . . 83.15(10) ?
    N2 Sn1 I2 . . 86.34(10) ?
    I1 Sn1 I2 . . 94.416(13) yes
    I3 Sn1 I2 . . 167.039(17) yes
    Sn1 C11 H11 . . 109.5 ?
    Sn1 C11 H12 . . 109.5 ?
    H11 C11 H12 . . 109.5 ?
    Sn1 C11 H13 . . 109.5 ?
    H11 C11 H13 . . 109.5 ?
    H12 C11 H13 . . 109.5 ?
    C5 N1 C1 . . 119.2(4) ?
    C5 N1 Sn1 . . 117.8(3) ?
    C1 N1 Sn1 . . 122.9(3) ?
    N1 C1 C2 . . 122.1(5) ?
    N1 C1 H1 . . 118.9 ?
    C2 C1 H1 . . 118.9 ?
    C3 C2 C1 . . 119.2(5) ?
    C3 C2 H2 . . 120.4 ?
    C1 C2 H2 . . 120.4 ?
    C2 C3 C4 . . 118.8(5) ?
    C2 C3 H3 . . 120.6 ?
    C4 C3 H3 . . 120.6 ?
    C5 C4 C3 . . 119.4(5) ?
    C5 C4 H4 . . 120.3 ?
    C3 C4 H4 . . 120.3 ?
    N1 C5 C4 . . 121.3(4) ?
    N1 C5 C6 . . 117.2(5) ?
    C4 C5 C6 . . 121.5(5) ?
    N2 C6 C10 . . 121.4(4) ?
    N2 C6 C5 . . 115.4(4) ?
    C10 C6 C5 . . 123.2(5) ?
    C7 N2 C6 . . 119.3(4) ?
    C7 N2 Sn1 . . 123.0(3) ?
    C6 N2 Sn1 . . 117.7(3) ?
    N2 C7 C8 . . 122.2(5) ?
    N2 C7 H7 . . 118.9 ?
    C8 C7 H7 . . 118.9 ?
    C7 C8 C9 . . 118.8(4) ?
    C7 C8 H8 . . 120.6 ?
    C9 C8 H8 . . 120.6 ?
    C10 C9 C8 . . 119.0(5) ?
    C10 C9 H9 . . 120.5 ?
    C8 C9 H9 . . 120.5 ?
    C9 C10 C6 . . 119.3(5) ?
    C9 C10 H10 . . 120.4 ?
    C6 C10 H10 . . 120.4 ?
_shelx_hkl_file
;
   0  -1   0    0.89    0.07
   0  -1   0    0.78    0.09
   0  -1   0    0.78    0.08
   0  -1   0    1.09    0.10
   0  -1   0    0.60    0.07
   0   1   0    0.63    0.07
   0   2   0  172.07    8.16
   0   2   0  193.09    8.16
   0  -2   0  178.96    8.16
   0  -2   0  181.86    8.16
   0  -2   0  181.59    7.97
   0  -2   0  177.90    8.15
   0   2   0  196.97    7.64
   0   2   0  192.45    7.63
   0   2   0  181.41    8.15
   0   2   0  180.79    8.16
   0   2   0  181.33    7.98
   0   2   0  177.59    7.98
   0  -2   0  194.24    7.48
   0  -2   0  173.90    7.62
   0   3   0   39.74    1.89
   0   3   0   40.20    1.77
   0   3   0   39.24    1.89
   0   3   0   40.69    1.85
   0   3   0   38.17    1.77
   0  -3   0   40.70    1.71
   0  -3   0   39.50    1.90
   0  -3   0   38.34    1.89
   0  -3   0   40.59    1.89
   0  -3   0   43.55    1.91
   0   3   0   40.46    1.85
   0  -3   0   40.41    1.76
   0   3   0   42.94    1.89
   0  -3   0   40.52    1.85
   0   3   0   40.06    1.88
   0   4   0   33.11    1.51
   0  -4   0   32.89    1.61
   0  -4   0   31.62    1.58
   0   4   0   34.03    1.60
   0   4   0   32.85    1.58
   0  -4   0   33.16    1.63
   0  -4   0   32.98    1.61
   0   4   0   34.53    1.52
   0  -4   0   34.38    1.63
   0  -4   0   33.03    1.50
   0  -4   0   32.85    1.45
   0   4   0   30.53    1.56
   0   4   0   34.76    1.61
   0   4   0   33.02    1.60
   0  -5   0  105.51    4.79
   0   5   0  108.51    4.49
   0   5   0  110.18    4.77
   0  -5   0  105.46    4.47
   0   5   0  110.32    4.68
   0  -5   0  104.74    4.80
   0  -5   0  104.44    4.35
   0   5   0  102.62    4.77
   0   5   0  105.92    4.77
   0   5   0   94.76    4.66
   0  -5   0   95.82    4.68
   0   6   0  404.38   17.86
   0  -6   0  395.00   17.88
   0  -6   0  402.77   16.72
   0   6   0  370.35   17.47
   0   6   0  428.06   17.49
   0   6   0  375.95   16.73
   0   6   0  414.28   17.86
   0  -6   0  419.63   16.36
   0  -6   0  387.54   17.90
   0   6   0  411.17   17.85
   0   7   0   21.95    1.19
   0   7   0   19.03    1.18
   0   7   0   21.91    1.18
   0  -7   0   23.56    1.14
   0   8   0    0.79    0.27
   0   8   0    0.74    0.30
   0   8   0    0.72    0.32
   0   9   0   29.18    1.56
   0   9   0   29.17    1.56
   0   0  -1   -0.01    0.02
   0   0   1   -0.01    0.02
   0   0  -1    0.03    0.02
   0   0  -1    0.01    0.02
   0   0  -1    0.02    0.02
   0   0   1    0.01    0.02
   0   0   1   -0.01    0.02
   0   0   1   -0.01    0.02
   0   0   1   -0.01    0.02
   0   0   1   -0.01    0.02
   0  -1  -1    0.03    0.08
   0   1   1    0.10    0.08
   0   1   1   -0.01    0.07
   0   1   1    0.09    0.07
   0  -1  -1    0.10    0.07
   0  -1  -1    0.25    0.08
   0  -1  -1    0.17    0.07
   0   1   1    0.12    0.08
   0  -1  -1    0.03    0.07
   0   1   1    0.04    0.06
   0  -1  -1    0.46    0.08
   0  -1  -1    0.31    0.09
   0  -2   1    0.11    0.07
   0  -2   1    0.36    0.08
   0  -2   1   -0.01    0.07
   0   2   1    0.07    0.08
   0   2   1   -0.09    0.09
   0  -2   1    0.22    0.07
   0  -2   1    0.04    0.07
   0   2  -1    0.12    0.06
   0   2  -1    0.10    0.06
   0  -2  -1   -0.02    0.10
   0  -2  -1    0.19    0.10
   0  -2  -1   -0.01    0.09
   0  -2  -1   -0.01    0.10
   0   2  -1    0.23    0.06
   0   2  -1    0.40    0.08
   0  -2  -1   -0.06    0.09
   0  -2  -1   -0.02    0.10
   0   2   1   -0.06    0.09
   0   2   1    0.04    0.11
   0  -2   1    0.02    0.07
   0   2   1    0.10    0.10
   0   2  -1    0.38    0.07
   0  -2   1    0.08    0.07
   0  -2  -1    0.19    0.10
   0   2   1   -0.03    0.10
   0   2   1    0.28    0.11
   0  -2  -1    0.18    0.11
   0  -2  -1   -0.10    0.10
   0   2   1    0.06    0.10
   0   3   1    0.09    0.15
   0  -3  -1    0.27    0.14
   0   3  -1    0.34    0.10
   0  -3   1    0.19    0.11
   0   3  -1    0.36    0.11
   0   3  -1    0.22    0.11
   0  -3   1    0.31    0.12
   0   3   1    0.36    0.15
   0  -3   1    0.34    0.11
   0   3  -1    0.23    0.10
   0   3   1    0.08    0.14
   0   3   1    0.35    0.11
   0  -3  -1    0.15    0.15
   0   3   1    0.47    0.16
   0  -3  -1    0.45    0.15
   0  -3  -1    0.06    0.14
   0  -3   1    0.55    0.11
   0  -3  -1    0.93    0.16
   0  -3  -1    0.09    0.14
   0  -3  -1    0.21    0.15
   0  -3  -1    0.38    0.15
   0  -3   1    0.20    0.11
   0  -3   1    0.23    0.11
   0   3   1    0.22    0.14
   0   3  -1    0.29    0.10
   0  -4  -1   -0.03    0.17
   0  -4  -1   -0.09    0.18
   0   4  -1   -0.19    0.13
   0  -4  -1   -0.34    0.14
   0  -4   1   -0.13    0.12
   0  -4   1   -0.38    0.12
   0  -4  -1    0.05    0.17
   0  -4  -1   -0.07    0.17
   0  -4   1   -0.32    0.12
   0  -4   1   -0.03    0.14
   0   4   1   -0.04    0.17
   0   4  -1   -0.11    0.13
   0   4   1   -0.18    0.13
   0  -4   1   -0.11    0.13
   0  -4   1    0.09    0.15
   0  -4  -1   -0.29    0.15
   0  -4   1    0.12    0.10
   0   4  -1   -0.11    0.11
   0   4  -1   -0.22    0.13
   0   4  -1    0.00    0.11
   0   4   1   -0.04    0.16
   0  -4  -1   -0.03    0.15
   0   4   1   -0.30    0.14
   0  -5   1   -0.25    0.12
   0  -5   1   -0.02    0.15
   0  -5   1   -0.18    0.15
   0  -5  -1   -0.22    0.20
   0  -5  -1   -0.24    0.18
   0  -5  -1   -0.34    0.16
   0  -5  -1   -0.25    0.16
   0   5   1    0.10    0.21
   0   5   1    0.44    0.21
   0   5   1    0.04    0.18
   0  -5   1   -0.28    0.13
   0   5  -1    0.20    0.16
   0   5  -1    0.09    0.16
   0   5   1   -0.11    0.16
   0   5  -1   -0.04    0.16
   0  -5  -1   -0.35    0.17
   0   5  -1   -0.07    0.12
   0   5  -1    0.20    0.14
   0   5   1   -0.09    0.18
   0   5   1    0.26    0.20
   0   6  -1    0.23    0.17
   0   6   1    0.10    0.24
   0  -6   1   -0.21    0.19
   0  -6  -1    0.27    0.23
   0  -6   1    0.13    0.17
   0   6   1    0.38    0.23
   0   6  -1    0.18    0.17
   0   6   1    0.41    0.23
   0   6   1    0.22    0.20
   0   6   1    0.18    0.20
   0   6   1    0.52    0.25
   0  -6  -1    0.14    0.24
   0  -6  -1    0.60    0.26
   0   6  -1    0.04    0.19
   0  -6  -1    0.29    0.22
   0   6  -1   -0.25    0.20
   0  -6   1    0.16    0.22
   0   6  -1   -0.05    0.20
   0   7  -1    0.27    0.17
   0  -7  -1    0.05    0.25
   0   7   1   -0.46    0.24
   0   7  -1    0.33    0.19
   0   7  -1   -0.05    0.24
   0   7  -1   -0.58    0.24
   0   7   1    0.66    0.29
   0   7   1    0.16    0.23
   0   7  -1   -0.04    0.22
   0   8   1   -0.24    0.26
   0   8  -1    0.00    0.22
   0   8   1   -0.17    0.21
   0   8   1   -0.29    0.22
   0  -8  -1   -0.10    0.25
   0   8  -1   -0.31    0.22
   0   9  -1    0.15    0.26
   0   9   1    0.14    0.31
   0   9   1   -0.40    0.27
   0   0   2  426.67   17.65
   0   0   2  383.60   18.05
   0   0   2  384.56   17.65
   0   0   2  395.40   16.81
   0   0  -2  392.47   17.61
   0   0   2  433.82   16.57
   0   0  -2  379.82   17.00
   0   0  -2  416.37   18.07
   0   0   2  386.77   18.00
   0   0   2  417.02   18.07
   0   0  -2  426.43   16.87
   0   1   2  554.04   23.11
   0  -1  -2  499.41   22.89
   0   1   2  491.39   22.55
   0   1   2  539.63   22.49
   0   1   2  452.97   23.02
   0  -1  -2  461.17   22.40
   0  -1  -2  477.46   22.97
   0  -1   2  527.64   23.08
   0   1   2  530.86   21.75
   0   1   2  542.05   20.95
   0  -1  -2  468.23   22.88
   0  -1  -2  528.36   21.43
   0  -1   2  519.08   23.01
   0  -1  -2  541.08   21.66
   0   1   2  531.27   21.57
   0   1   2  566.22   23.09
   0  -1  -2  537.33   23.07
   0  -1  -2  538.95   22.53
   0   1   2  586.85   23.10
   0  -1  -2  458.92   21.02
   0   2   2  141.39    5.94
   0   2   2  120.29    5.80
   0   2   2  139.06    5.95
   0  -2  -2  129.15    5.94
   0  -2  -2  135.76    5.81
   0   2   2  120.04    5.55
   0   2   2  132.39    5.81
   0   2   2  136.19    5.94
   0  -2  -2  134.46    5.94
   0   2   2  130.86    5.94
   0  -2  -2  117.19    5.80
   0  -2  -2  136.68    5.58
   0  -2  -2  131.12    5.56
   0  -2  -2  136.13    5.95
   0   2   2  140.39    5.42
   0  -2  -2  135.79    5.42
   0  -2  -2  124.31    5.93
   0   3   2  221.53    9.30
   0  -3  -2  226.44    9.51
   0  -3  -2  212.66    8.94
   0  -3   2  212.91    9.44
   0   3  -2  213.74    8.83
   0   3   2  197.66    9.51
   0  -3  -2  207.69    9.31
   0  -3   2  218.31    9.43
   0   3   2  207.16    9.31
   0  -3  -2  240.51    9.54
   0  -3   2  209.10    9.44
   0   3  -2  211.62    8.84
   0   3   2  215.73    9.51
   0  -3  -2  208.00    8.69
   0  -3   2  207.22    8.82
   0   3   2  197.21    9.50
   0   3   2  197.73    9.50
   0  -3  -2  215.62    9.53
   0   3   2  209.10    8.90
   0  -3  -2  205.75    9.51
   0   3   2  216.94    8.67
   0  -3   2  217.58    9.23
   0  -3  -2  211.90    8.90
   0  -3   2  209.04    9.44
   0   4  -2   68.65    3.01
   0  -4   2   72.39    3.24
   0   4   2   70.69    3.34
   0  -4   2   71.71    3.23
   0   4   2   67.56    3.25
   0  -4  -2   65.48    3.27
   0  -4  -2   69.34    3.03
   0  -4  -2   72.69    3.13
   0   4   2   70.05    3.27
   0   4   2   70.64    3.33
   0   4   2   72.68    3.35
   0  -4   2   75.17    3.24
   0  -4   2   70.01    3.16
   0  -4  -2   73.95    3.36
   0   4   2   73.41    2.99
   0  -4   2   72.23    3.23
   0  -4  -2   68.61    3.34
   0  -4  -2   71.79    3.34
   0  -4  -2   74.27    3.12
   0   4   2   71.26    3.13
   0   4  -2   71.78    3.15
   0  -4   2   70.98    3.01
   0   4   2   68.43    3.34
   0  -5  -2  140.93    5.98
   0   5   2  159.91    6.58
   0  -5  -2  143.24    6.43
   0   5   2  133.81    6.54
   0   5   2  132.62    6.56
   0   5   2  140.58    6.57
   0  -5   2  146.41    6.02
   0  -5   2  147.84    6.46
   0   5  -2  146.57    6.03
   0   5  -2  137.56    6.28
   0  -5  -2  140.40    6.16
   0   5   2  141.38    6.42
   0  -5  -2  146.48    6.13
   0  -5   2  143.26    6.44
   0  -5  -2  138.33    6.57
   0   5  -2  148.14    6.28
   0  -5  -2  143.05    6.56
   0   5   2  148.20    6.15
   0  -6   2  331.25   14.80
   0   6   2  324.21   14.57
   0   6   2  344.43   13.97
   0   6  -2  330.06   14.43
   0  -6  -2  326.37   13.63
   0  -6  -2  322.98   14.89
   0   6  -2  332.36   14.44
   0   6   2  317.55   14.88
   0  -6  -2  346.54   14.94
   0   6  -2  335.96   13.84
   0  -6  -2  338.50   13.94
   0   7   2   26.75    1.46
   0   7   2   25.94    1.52
   0   7  -2   27.10    1.29
   0   7   2   28.89    1.52
   0   7  -2   27.37    1.33
   0  -7  -2   28.74    1.57
   0  -7  -2   26.86    1.39
   0  -8  -2    8.25    0.69
   0   8   2    7.95    0.70
   0   8  -2    8.22    0.59
   0   8   2    8.32    0.73
   0   8   2    9.22    0.75
   0   9   2   -0.22    0.33
   0  -9  -2   -0.34    0.31
   0   9   2   -0.45    0.32
   0   0   3    0.23    0.08
   0   0   3    0.01    0.08
   0   0   3    0.14    0.09
   0   0  -3    0.14    0.09
   0   0  -3    0.14    0.08
   0   0   3    0.06    0.09
   0   0  -3    0.15    0.08
   0   0   3    0.19    0.10
   0   0   3    0.46    0.10
   0   0  -3    0.09    0.09
   0   0  -3    0.30    0.10
   0   0  -3    0.35    0.11
   0   0   3    0.14    0.10
   0   0  -3    0.08    0.10
   0   0  -3    0.23    0.10
   0   0   3    0.21    0.09
   0   0   3    0.14    0.08
   0  -1  -3    0.03    0.11
   0   1   3    0.80    0.15
   0  -1  -3    0.16    0.11
   0   1   3    0.09    0.11
   0   1   3    0.60    0.15
   0  -1  -3    0.04    0.12
   0  -1  -3   -0.06    0.14
   0  -1   3    0.27    0.07
   0   1   3   -0.07    0.11
   0  -1   3    0.21    0.08
   0   1   3    0.05    0.11
   0  -1  -3    0.00    0.12
   0  -1  -3   -0.05    0.11
   0  -1  -3    0.03    0.11
   0   1   3   -0.01    0.11
   0  -1  -3   -0.03    0.10
   0  -1   3    0.16    0.07
   0  -1   3    0.16    0.08
   0  -1   3    0.16    0.07
   0   1  -3    0.13    0.07
   0  -1  -3    0.21    0.14
   0  -1   3    0.39    0.08
   0   1  -3    0.30    0.08
   0   1   3   -0.20    0.11
   0  -1   3    0.19    0.08
   0   1  -3    0.28    0.08
   0   1   3    0.31    0.12
   0  -1  -3   -0.12    0.11
   0   2   3   -0.25    0.13
   0  -2  -3   -0.20    0.14
   0  -2  -3   -0.29    0.13
   0   2   3    0.08    0.14
   0   2   3   -0.08    0.14
   0  -2  -3   -0.07    0.16
   0  -2  -3   -0.37    0.14
   0  -2  -3   -0.21    0.16
   0   2   3   -0.14    0.14
   0   2   3   -0.16    0.14
   0   2   3   -0.10    0.17
   0   2   3   -0.13    0.13
   0  -2  -3   -0.09    0.14
   0  -2  -3   -0.18    0.13
   0  -2  -3   -0.38    0.13
   0  -2  -3   -0.21    0.14
   0   3   3    0.28    0.17
   0   3   3    0.16    0.17
   0   3   3    0.41    0.17
   0   3   3    0.29    0.17
   0  -3  -3    0.62    0.17
   0  -3  -3   -0.01    0.14
   0  -3  -3   -0.05    0.18
   0   3   3    0.11    0.17
   0  -3  -3    0.15    0.17
   0  -3  -3    0.07    0.16
   0   3   3   -0.13    0.15
   0  -3  -3    0.22    0.16
   0   3   3    0.18    0.18
   0  -3  -3    0.01    0.16
   0  -3  -3    0.36    0.18
   0   4   3    0.08    0.17
   0   4   3    0.04    0.17
   0   4   3   -0.01    0.14
   0  -4  -3    0.09    0.19
   0  -4   3   -0.03    0.07
   0   4   3    0.15    0.18
   0   4   3    0.11    0.16
   0  -4  -3   -0.16    0.15
   0  -4   3    0.13    0.08
   0   4   3    0.12    0.16
   0  -4  -3    0.06    0.17
   0  -4  -3    0.61    0.20
   0  -4  -3   -0.10    0.14
   0  -4   3    0.03    0.08
   0  -4   3    0.02    0.08
   0   4   3   -0.07    0.17
   0  -4  -3   -0.04    0.15
   0  -4  -3    0.14    0.19
   0  -5  -3   -0.51    0.24
   0  -5  -3   -0.44    0.20
   0   5   3    0.05    0.20
   0  -5  -3   -0.43    0.20
   0  -5   3   -0.37    0.12
   0   5   3   -0.02    0.20
   0  -5   3   -0.01    0.13
   0  -5  -3   -0.57    0.18
   0   5   3   -0.17    0.22
   0   5   3   -0.34    0.19
   0  -5  -3   -0.47    0.22
   0   5   3   -0.55    0.22
   0   5   3   -0.57    0.21
   0   5   3   -0.20    0.25
   0  -6  -3    0.46    0.28
   0   6  -3    0.00    0.14
   0   6   3   -0.29    0.23
   0   6   3   -0.34    0.24
   0  -6  -3    0.00    0.24
   0   6   3    0.38    0.26
   0   6   3   -0.29    0.20
   0  -6  -3    0.01    0.25
   0   6   3   -0.12    0.25
   0  -6  -3    0.35    0.27
   0   7  -3    0.20    0.16
   0   7   3    0.29    0.28
   0  -7  -3    0.17    0.25
   0  -7  -3    0.19    0.25
   0   7   3   -0.06    0.24
   0  -7  -3   -0.12    0.24
   0   7   3   -0.07    0.22
   0   8   3    0.58    0.31
   0   8   3    0.35    0.30
   0   8   3    0.17    0.34
   0  -8  -3    0.16    0.30
   0  -9  -3   -0.23    0.34
   0   9   3   -0.77    0.32
   0   9   3   -0.20    0.29
   0   0   4  683.07   29.14
   0   0  -4  707.66   31.87
   0   0  -4  675.22   31.80
   0   0  -4  678.20   29.84
   0   0   4  770.47   29.92
   0   0   4  768.56   32.01
   0   0  -4  705.22   31.10
   0   0   4  722.08   32.03
   0   0   4  785.88   31.81
   0   0   4  764.24   31.21
   0   0  -4  739.17   31.29
   0   0  -4  694.77   31.79
   0   0  -4  627.75   29.95
   0   0   4  740.44   32.06
   0   0  -4  703.18   31.97
   0   1   4  487.13   20.51
   0  -1   4  482.78   20.94
   0   1  -4  454.45   20.95
   0   1   4  463.32   20.97
   0  -1  -4  444.28   19.61
   0  -1  -4  462.05   19.16
   0  -1  -4  426.47   20.95
   0   1   4  474.70   20.96
   0   1  -4  499.43   21.05
   0  -1  -4  508.29   20.98
   0  -1   4  489.00   20.93
   0   1  -4  457.29   20.48
   0  -1   4  492.31   20.93
   0  -1   4  502.56   20.91
   0  -1   4  495.35   20.47
   0  -1  -4  418.44   19.71
   0  -1  -4  497.68   20.52
   0   1  -4  466.51   21.05
   0   1   4  467.10   20.98
   0  -1  -4  476.45   20.95
   0  -1  -4  480.23   20.52
   0   1  -4  466.89   19.58
   0  -1  -4  497.92   20.96
   0  -1  -4  450.95   19.15
   0   1   4  451.92   19.61
   0   1   4  461.86   20.94
   0  -1   4  445.91   19.56
   0   1  -4  507.11   20.53
   0  -2  -4   26.66    1.43
   0  -2  -4   23.66    1.33
   0   2   4   27.68    1.45
   0  -2  -4   29.14    1.46
   0   2   4   26.09    1.40
   0  -2  -4   30.32    1.46
   0  -2  -4   28.49    1.43
   0   2   4   30.20    1.47
   0  -2   4   29.76    1.31
   0   2   4   29.46    1.36
   0  -2  -4   28.57    1.43
   0  -2   4   28.94    1.27
   0   2   4   29.75    1.46
   0  -2   4   28.41    1.30
   0   2   4   28.78    1.45
   0   2   4   27.13    1.42
   0  -2  -4   25.21    1.28
   0   2   4   29.07    1.35
   0  -2  -4   28.43    1.44
   0  -2  -4   29.16    1.34
   0  -2   4   29.14    1.30
   0  -2   4   28.94    1.31
   0  -3  -4    8.78    0.62
   0   3   4    8.95    0.62
   0   3   4    8.21    0.62
   0   3   4    9.76    0.64
   0  -3  -4    8.05    0.62
   0  -3  -4    8.83    0.59
   0   3   4    8.07    0.63
   0  -3  -4    8.75    0.62
   0   3   4    9.51    0.63
   0  -3  -4    8.46    0.54
   0   3   4    9.64    0.66
   0  -3  -4    9.21    0.64
   0  -3  -4    8.98    0.58
   0   3   4    8.69    0.59
   0  -4  -4   31.46    1.56
   0  -4  -4   31.67    1.68
   0  -4  -4   30.68    1.68
   0  -4  -4   31.39    1.67
   0   4   4   35.62    1.70
   0  -4  -4   33.42    1.50
   0  -4  -4   26.92    1.61
   0   4   4   32.22    1.63
   0   4   4   33.65    1.68
   0   4   4   30.75    1.57
   0   4   4   32.90    1.69
   0   4   4   30.22    1.68
   0  -4  -4   32.03    1.55
   0   5   4  165.04    6.93
   0  -5  -4  158.00    6.93
   0   5   4  157.73    7.39
   0  -5  -4  158.18    6.72
   0  -5  -4  155.40    7.39
   0  -5   4  165.96    7.16
   0   5   4  165.90    7.39
   0  -5   4  172.61    7.16
   0  -5  -4  160.16    7.24
   0   5   4  155.44    7.21
   0   5   4  156.43    7.39
   0  -5  -4  153.14    7.37
   0  -5  -4  160.41    6.90
   0  -6  -4   94.87    4.57
   0  -6  -4   95.23    4.27
   0   6   4   94.09    4.60
   0   6   4   97.52    4.49
   0   6   4   90.93    4.56
   0   6   4  102.06    4.62
   0  -6  -4   91.13    4.15
   0   6   4   99.31    4.31
   0  -7  -4   75.08    3.67
   0   7   4   75.68    3.64
   0   7   4   70.69    3.54
   0  -7  -4   74.37    3.40
   0  -7  -4   72.12    3.29
   0   7   4   70.09    3.40
   0   8   4    9.61    0.87
   0  -8  -4   10.71    0.82
   0   8   4   10.37    0.85
   0   9   4   16.78    1.22
   0   9   4   19.95    1.33
   0  -9  -4   20.63    1.25
   0   0  -5    0.26    0.15
   0   0  -5    0.07    0.16
   0   0  -5   -0.05    0.13
   0   0  -5    0.01    0.14
   0   0   5    0.28    0.16
   0   0   5   -0.07    0.14
   0   0   5    0.19    0.12
   0   0   5   -0.05    0.13
   0   0  -5   -0.14    0.10
   0   0   5   -0.08    0.13
   0   0   5   -0.04    0.13
   0   0   5    0.18    0.15
   0   0  -5   -0.04    0.12
   0   0  -5   -0.15    0.16
   0  -1   5   -0.05    0.11
   0  -1   5    0.14    0.11
   0  -1  -5   -0.25    0.11
   0  -1   5    0.05    0.11
   0  -1  -5    0.25    0.14
   0   1   5    0.01    0.15
   0   1  -5   -0.02    0.12
   0   1  -5    0.18    0.13
   0   1   5   -0.14    0.12
   0  -1  -5   -0.03    0.14
   0   1   5   -0.02    0.14
   0   1   5   -0.01    0.14
   0  -1  -5   -0.21    0.13
   0  -1   5   -0.17    0.09
   0  -1  -5   -0.27    0.15
   0   1  -5    0.02    0.10
   0   1  -5   -0.07    0.09
   0   1   5    0.01    0.13
   0  -1   5    0.04    0.10
   0   1  -5   -0.10    0.10
   0   1  -5   -0.09    0.09
   0   1   5   -0.01    0.13
   0  -1   5   -0.10    0.10
   0  -1  -5   -0.12    0.10
   0  -1  -5    0.07    0.15
   0  -1  -5    0.06    0.14
   0  -1  -5   -0.05    0.14
   0   2   5    0.09    0.18
   0  -2  -5    0.15    0.16
   0   2   5   -0.05    0.13
   0  -2   5    0.16    0.09
   0  -2   5   -0.01    0.08
   0  -2  -5    0.04    0.14
   0   2   5    0.04    0.15
   0   2  -5    0.13    0.08
   0   2   5    0.08    0.15
   0  -2  -5   -0.17    0.14
   0  -2  -5    0.11    0.19
   0  -2  -5    0.33    0.18
   0   2   5   -0.13    0.14
   0  -2   5    0.16    0.07
   0  -2  -5    0.15    0.16
   0  -2   5    0.16    0.09
   0  -2  -5    0.28    0.19
   0  -2  -5    0.72    0.20
   0  -2  -5    0.02    0.17
   0  -2   5    0.07    0.09
   0   2  -5    0.27    0.08
   0   3   5    0.22    0.21
   0  -3  -5   -0.21    0.16
   0   3   5    0.27    0.20
   0  -3  -5    0.24    0.21
   0  -3  -5    0.13    0.19
   0  -3  -5    0.04    0.17
   0  -3  -5    0.05    0.16
   0  -3  -5    0.41    0.25
   0   3   5    0.14    0.20
   0   3   5   -0.19    0.17
   0   3   5    0.10    0.22
   0   3   5    0.05    0.18
   0  -3  -5    0.35    0.21
   0   4   5   -0.30    0.21
   0   4   5   -0.13    0.25
   0  -4  -5   -0.22    0.26
   0  -4  -5   -0.40    0.21
   0   4   5   -0.32    0.24
   0  -4  -5    0.57    0.24
   0   4   5   -0.01    0.21
   0  -4  -5    0.12    0.23
   0   4   5   -0.21    0.20
   0  -4  -5   -0.26    0.23
   0  -4  -5   -0.14    0.22
   0  -4  -5   -0.05    0.23
   0  -5  -5    0.18    0.21
   0  -5  -5   -0.04    0.23
   0   5   5    0.04    0.20
   0  -5  -5    0.30    0.26
   0   5   5    0.29    0.25
   0   5   5    0.10    0.23
   0   5   5    0.23    0.26
   0  -5  -5   -0.04    0.22
   0   5   5   -0.12    0.21
   0  -5  -5   -0.10    0.26
   0  -5  -5    0.35    0.24
   0   6   5   -0.01    0.25
   0  -6  -5   -0.01    0.25
   0  -6  -5    0.09    0.28
   0   6   5    0.44    0.29
   0   6   5   -0.28    0.31
   0   6   5    0.07    0.29
   0  -6  -5   -0.14    0.28
   0  -7  -5    0.54    0.33
   0   7   5    0.39    0.30
   0  -7  -5    0.21    0.32
   0  -7  -5    0.61    0.34
   0   7   5    0.34    0.40
   0   7   5    0.28    0.29
   0   8   5   -0.33    0.28
   0  -8  -5   -0.33    0.26
   0   8   5    0.23    0.36
   0   0   6  241.99   11.89
   0   0   6  274.61   11.91
   0   0   6  264.79   11.12
   0   0  -6  259.30   11.87
   0   0   6  280.86   11.64
   0   0   6  279.49   10.87
   0   0  -6  259.48   11.86
   0   0  -6  249.89   11.11
   0   0  -6  284.01   11.63
   0   0   6  262.54   11.89
   0   0  -6  283.55   11.89
   0   0  -6  256.93   11.63
   0   0  -6  279.59   11.89
   0   0  -6  247.56   11.13
   0   1  -6  179.80    7.49
   0  -1  -6  152.48    7.72
   0  -1  -6  184.91    7.76
   0  -1   6  191.40    7.00
   0   1  -6  168.87    7.64
   0  -1   6  178.21    7.51
   0  -1  -6  173.36    7.24
   0   1   6  172.06    7.75
   0  -1   6  172.04    7.68
   0  -1  -6  172.03    6.99
   0   1  -6  163.32    7.63
   0   1  -6  181.76    7.51
   0  -1   6  172.13    7.67
   0   1   6  162.56    7.24
   0   1  -6  166.71    7.64
   0  -1  -6  147.33    7.23
   0   1   6  169.11    7.76
   0  -1  -6  162.21    6.99
   0  -1   6  165.27    7.68
   0   1  -6  174.01    7.17
   0  -1  -6  167.54    7.73
   0   1   6  165.17    7.76
   0   1   6  180.99    7.59
   0  -1  -6  182.02    7.60
   0  -1   6  173.14    7.68
   0  -1   6  168.94    7.17
   0  -2  -6  134.17    6.46
   0  -2  -6  147.16    6.06
   0  -2   6  142.84    6.34
   0   2  -6  150.40    5.92
   0   2   6  135.67    6.32
   0  -2  -6  129.29    6.45
   0   2  -6  140.71    5.91
   0   2   6  147.96    6.50
   0  -2  -6  143.24    6.36
   0  -2   6  146.69    6.34
   0  -2  -6  148.15    6.50
   0  -2   6  142.51    6.33
   0  -2  -6  144.97    5.87
   0   2   6  131.44    6.05
   0   2   6  143.34    6.50
   0  -2  -6  130.44    6.34
   0  -2  -6  144.11    6.06
   0  -2   6  139.27    6.34
   0   2   6  132.34    6.46
   0  -2   6  137.16    5.91
   0  -2  -6  155.51    6.52
   0  -3  -6  123.36    5.53
   0  -3  -6  127.44    5.91
   0  -3  -6  129.47    5.36
   0   3   6  131.83    5.94
   0  -3  -6  127.49    5.81
   0   3   6  134.21    5.93
   0  -3  -6  124.19    5.52
   0  -3   6  131.67    5.70
   0   3   6  115.95    5.91
   0   3   6  133.11    5.55
   0  -3  -6  119.12    5.88
   0  -3  -6  130.16    5.94
   0   3   6  130.69    5.78
   0  -4  -6  126.33    5.91
   0  -4  -6  116.24    5.47
   0  -4  -6  127.63    5.78
   0   4   6  130.00    5.76
   0   4   6  122.76    5.90
   0   4   6  143.29    5.93
   0   4   6  116.81    5.88
   0  -4  -6  120.84    5.86
   0   4   6  116.99    5.49
   0  -4  -6  133.41    5.52
   0  -4  -6  128.97    5.89
   0   5   6   70.54    3.42
   0  -5  -6   67.09    3.24
   0  -5  -6   69.85    3.49
   0   5   6   74.20    3.53
   0  -5  -6   71.15    3.26
   0  -5  -6   68.24    3.44
   0   5   6   69.55    3.51
   0   5   6   70.78    3.27
   0  -5  -6   71.36    3.50
   0   6   6   43.75    2.20
   0   6   6   43.28    2.38
   0   6   6   41.36    2.28
   0   6   6   46.34    2.37
   0  -6  -6   43.39    2.18
   0  -6  -6   41.34    2.08
   0  -6  -6   44.54    2.37
   0   6   6   40.75    2.37
   0   7   6   90.76    4.33
   0   7   6   89.67    4.61
   0  -7  -6   93.83    4.66
   0  -7  -6   90.08    4.17
   0   7   6   97.96    4.54
   0  -7  -6   94.26    4.31
   0   7   6   98.98    4.69
   0   8   6    1.66    0.55
   0   8   6    2.13    0.49
   0  -8  -6    1.20    0.51
   0  -8  -6    1.74    0.45
   0   0  -7    0.47    0.17
   0   0  -7    0.04    0.17
   0   0  -7    0.06    0.17
   0   0   7   -0.04    0.13
   0   0   7   -0.19    0.13
   0   0   7   -0.17    0.15
   0   0   7    0.05    0.15
   0   0  -7    0.04    0.16
   0   0  -7   -0.07    0.14
   0   0  -7    0.15    0.16
   0   0  -7   -0.03    0.13
   0   1  -7   -0.32    0.15
   0   1  -7   -0.02    0.15
   0  -1  -7   -0.13    0.17
   0   1  -7   -0.23    0.16
   0  -1   7    0.14    0.15
   0   1   7   -0.12    0.17
   0   1   7    0.01    0.19
   0  -1   7   -0.08    0.14
   0  -1  -7   -0.21    0.15
   0  -1  -7    0.09    0.20
   0   1  -7    0.10    0.14
   0   1  -7    0.15    0.13
   0   1   7    0.03    0.17
   0   1   7   -0.16    0.15
   0  -1  -7   -0.13    0.16
   0  -1   7   -0.32    0.13
   0  -1  -7   -0.32    0.20
   0  -1   7   -0.36    0.13
   0   1  -7    0.13    0.13
   0  -1  -7    0.69    0.22
   0  -2   7   -0.27    0.12
   0  -2  -7   -0.36    0.17
   0  -2  -7   -0.01    0.20
   0  -2  -7   -0.47    0.18
   0  -2  -7   -0.19    0.18
   0  -2   7   -0.09    0.13
   0   2   7   -0.06    0.19
   0   2   7   -0.12    0.19
   0  -2  -7   -0.02    0.22
   0  -2  -7   -0.57    0.24
   0   2   7   -0.13    0.20
   0  -2  -7   -0.05    0.21
   0   2  -7    0.11    0.13
   0  -2  -7    0.08    0.18
   0  -3  -7    0.07    0.20
   0   3   7   -0.11    0.25
   0  -3  -7   -0.19    0.19
   0  -3  -7    0.18    0.22
   0   3   7   -0.19    0.20
   0  -3  -7    0.16    0.24
   0  -3   7    0.15    0.11
   0  -3  -7   -0.04    0.21
   0  -3   7   -0.12    0.11
   0   3   7   -0.15    0.20
   0  -3  -7    0.47    0.30
   0  -3  -7    0.16    0.23
   0   3   7    0.06    0.21
   0  -4  -7    0.44    0.26
   0   4   7    0.21    0.28
   0  -4  -7    0.22    0.21
   0  -4  -7    0.19    0.30
   0   4   7   -0.21    0.21
   0  -4  -7   -0.09    0.24
   0  -4  -7   -0.17    0.21
   0  -4  -7   -0.21    0.25
   0   4   7   -0.32    0.22
   0  -4  -7   -0.42    0.20
   0   4   7   -0.51    0.23
   0   5   7   -0.95    0.26
   0  -5  -7   -0.16    0.26
   0  -5  -7   -0.15    0.24
   0  -5  -7   -0.29    0.32
   0   5   7   -0.04    0.27
   0   5   7   -0.64    0.28
   0  -5  -7   -0.06    0.29
   0  -5  -7    0.14    0.29
   0   5   7   -0.64    0.31
   0  -5  -7    0.20    0.31
   0  -6  -7   -0.06    0.29
   0   6   7    0.07    0.32
   0   6   7    0.20    0.29
   0  -6  -7    0.75    0.31
   0   6   7   -1.13    0.32
   0  -6  -7    0.38    0.34
   0   6   7    0.06    0.30
   0   6   7   -1.10    0.31
   0  -7  -7    0.15    0.27
   0  -7  -7    0.18    0.30
   0   7   7   -0.18    0.28
   0   7   7   -0.13    0.35
   0  -7  -7   -0.33    0.29
   0  -8  -7    0.57    0.36
   0  -8  -7    0.38    0.41
   0   8   7   -0.42    0.42
   0   8   7    0.51    0.37
   0   0  -8   15.57    0.87
   0   0  -8   14.45    0.84
   0   0  -8   14.97    0.88
   0   0  -8   15.64    0.91
   0   0  -8   15.01    0.88
   0   0  -8   14.47    0.89
   0   0  -8   14.61    0.90
   0   0   8   16.68    0.94
   0   0   8   14.94    0.92
   0   0   8   15.13    0.85
   0   1   8  330.78   13.98
   0   1   8  337.47   14.98
   0  -1  -8  309.10   13.97
   0  -1  -8  343.50   14.64
   0   1  -8  348.55   14.52
   0   1   8  343.53   14.97
   0   1  -8  338.93   14.81
   0  -1   8  356.52   13.60
   0  -1   8  327.23   14.89
   0  -1  -8  317.62   13.98
   0   1  -8  340.92   13.91
   0   1  -8  322.15   14.82
   0  -1   8  338.47   14.88
   0   1  -8  336.35   14.54
   0   1  -8  337.04   14.82
   0  -1  -8  345.65   14.97
   0  -1  -8  325.51   14.91
   0  -1  -8  297.30   14.91
   0   2  -8    3.85    0.35
   0   2   8    3.91    0.46
   0   2   8    3.87    0.50
   0  -2  -8    3.50    0.45
   0   2   8    3.11    0.48
   0  -2  -8    3.51    0.46
   0  -2  -8    3.53    0.49
   0  -2  -8    4.00    0.46
   0  -2  -8    3.86    0.42
   0  -2   8    3.45    0.36
   0  -2  -8    3.64    0.36
   0  -3  -8   29.14    1.61
   0   3   8   29.96    1.66
   0   3   8   28.69    1.51
   0  -3  -8   25.83    1.58
   0  -3  -8   27.93    1.36
   0  -3  -8   28.49    1.45
   0  -3  -8   25.77    1.56
   0  -3  -8   28.27    1.51
   0   3   8   29.03    1.64
   0  -4  -8    7.28    0.62
   0   4   8    5.99    0.72
   0  -4  -8    6.72    0.58
   0   4   8    7.26    0.72
   0   4   8    7.39    0.67
   0   4   8    7.06    0.73
   0  -4  -8    8.05    0.71
   0  -4  -8    7.12    0.67
   0  -4  -8    6.41    0.71
   0  -4  -8    6.69    0.68
   0  -5  -8   81.66    3.73
   0  -5  -8   82.31    4.12
   0  -5  -8   78.42    3.87
   0   5   8   85.68    3.92
   0   5   8   86.96    4.12
   0  -5  -8   84.68    3.88
   0   5   8   88.02    4.23
   0  -5  -8   82.86    4.19
   0   5   8   82.07    4.20
   0  -5  -8   87.31    4.20
   0  -6  -8   22.42    1.32
   0  -6  -8   24.94    1.57
   0   6   8   24.98    1.54
   0   6   8   24.35    1.56
   0   6   8   19.40    1.57
   0   6   8   23.29    1.61
   0  -6  -8   23.47    1.43
   0   6   8   23.10    1.44
   0   7   8   34.97    2.08
   0   7   8   38.92    2.19
   0  -7  -8   38.99    2.10
   0  -7  -8   37.26    1.96
   0   0  -9    0.10    0.21
   0   0   9   -0.26    0.19
   0   0  -9    0.06    0.23
   0   0  -9   -0.04    0.18
   0   0  -9   -0.04    0.16
   0   1   9    0.06    0.21
   0  -1  -9   -0.14    0.18
   0  -1  -9    0.22    0.23
   0   1  -9   -0.34    0.21
   0   1  -9    0.03    0.19
   0   1  -9    0.02    0.15
   0  -1  -9    0.03    0.20
   0  -1  -9   -0.02    0.17
   0   1  -9   -0.52    0.20
   0  -1  -9   -0.01    0.26
   0   1  -9   -0.10    0.16
   0  -1   9   -0.45    0.19
   0   1   9   -0.01    0.23
   0   1  -9    0.03    0.15
   0   2  -9    0.19    0.16
   0  -2  -9   -0.17    0.28
   0   2   9    0.38    0.25
   0  -2  -9    0.12    0.21
   0  -2  -9    0.12    0.22
   0   2   9   -0.46    0.22
   0  -2  -9   -0.24    0.22
   0  -2  -9   -0.15    0.20
   0  -3  -9    0.42    0.25
   0  -3  -9   -0.01    0.23
   0  -3  -9   -0.26    0.23
   0  -3  -9   -0.28    0.23
   0  -3  -9    0.08    0.21
   0   3   9   -0.01    0.24
   0   3   9   -0.19    0.28
   0  -3  -9   -0.11    0.31
   0   4   9   -0.50    0.26
   0  -4  -9   -0.16    0.26
   0  -4  -9   -0.02    0.24
   0  -4  -9    0.28    0.26
   0  -4  -9   -0.12    0.29
   0   4   9    0.46    0.31
   0  -4  -9    0.18    0.36
   0  -4  -9   -0.07    0.27
   0  -5  -9   -0.07    0.29
   0  -5  -9    0.44    0.29
   0   5   9   -0.80    0.31
   0  -5  -9   -0.30    0.31
   0  -5  -9    0.63    0.42
   0   5   9    0.32    0.33
   0  -5  -9    0.05    0.30
   0  -5  -9    0.07    0.30
   0   5   9    0.17    0.31
   0  -6  -9    0.44    0.31
   0  -6  -9    0.02    0.33
   0   6   9    0.26    0.32
   0   0 -10  192.06    8.74
   0   0 -10  184.08    8.57
   0   0 -10  199.41    8.73
   0   0 -10  193.56    8.21
   0   1 -10    4.99    0.49
   0   1 -10    4.78    0.45
   0   1 -10    4.91    0.48
   0  -1 -10    5.40    0.55
   0   1 -10    4.33    0.39
   0  -1 -10    4.65    0.52
   0  -1 -10    5.43    0.55
   0  -1 -10    6.01    0.60
   0   2 -10   32.46    1.50
   0   2  10   29.07    1.82
   0  -2 -10   30.56    1.66
   0  -2 -10   32.68    1.77
   0  -2 -10   32.07    1.56
   0   2  10   30.86    1.68
   0  -2 -10   32.71    1.77
   0  -3 -10   67.02    3.14
   0  -3 -10   69.38    3.42
   0  -3 -10   67.17    3.22
   0   3  10   69.40    3.24
   0  -3 -10   65.92    3.39
   0   3  10   69.69    3.52
   0  -4 -10   26.49    1.67
   0  -4 -10   25.29    1.48
   0  -4 -10   27.13    1.55
   0   4  10   27.54    1.58
   0  -4 -10   27.81    1.37
   0   4  10   25.12    1.72
   0  -5 -10   28.19    1.52
   0   5  10   27.20    1.69
   0  -5 -10   28.37    1.68
   0  -5 -10   28.72    1.80
   0  -5 -10   31.64    1.66
   0   6  10   40.44    2.21
   0  -6 -10   37.32    1.96
   0  -6 -10   38.49    2.16
   0   0 -11   -0.12    0.21
   0   0 -11   -0.09    0.23
   0   0 -11    0.25    0.30
   0  -1 -11    0.32    0.30
   0   1 -11   -0.27    0.23
   0   1 -11    0.22    0.23
   0  -1 -11    0.01    0.25
   0  -1 -11    0.18    0.27
   0  -2 -11    0.34    0.28
   0  -2 -11    0.16    0.33
   0   2 -11    0.12    0.20
   0  -2 -11   -0.14    0.25
   0  -2 -11    0.05    0.20
   0  -3 -11   -0.05    0.29
   0  -3 -11   -0.22    0.36
   0  -3 -11   -0.33    0.24
   0  -4 -11   -0.06    0.30
   0   4  11    0.00    0.34
   0  -4 -11   -0.12    0.27
   0  -4 -11   -0.03    0.39
   0   4  11    0.42    0.36
   0  -5 -11   -0.46    0.29
   0   5  11   -0.26    0.34
   0  -5 -11   -0.46    0.38
   0  -5 -11   -0.06    0.34
   0   0 -12  105.66    4.77
   0   0 -12   99.26    4.57
   0  -1 -12   39.62    2.23
   0  -1 -12   44.71    2.18
   0   1 -12   41.51    2.08
   0   1 -12   46.46    2.09
   0  -1 -12   40.39    2.26
   0  -2 -12    6.81    0.75
   0  -2 -12    7.99    0.76
   0  -3 -12    0.84    0.31
   0  -3 -12    0.92    0.41
   0  -3 -12    0.69    0.44
  -1  -1   0  421.11   17.35
  -1   1   0  333.57   16.11
  -1  -1   0  351.24   17.28
  -1  -1   0  390.16   16.95
  -1  -1   0  384.38   16.15
  -1  -1   0  390.78   16.05
   1  -1   0  422.21   16.04
  -1  -1   0  379.05   16.89
   1  -1   0  409.71   17.33
   1   1   0  398.27   17.39
   1  -1   0  383.44   16.90
  -1  -2   0   98.96    4.50
   1   2   0  100.73    4.40
  -1   2   0  100.38    4.40
   1  -2   0  101.10    4.50
  -1   2   0  103.59    4.21
  -1  -2   0   97.78    4.50
   1  -2   0   98.08    4.22
   1   2   0   94.21    4.49
  -1   2   0  107.97    4.21
   1   2   0  104.86    4.21
   1   2   0  100.93    4.50
   1  -2   0  100.65    4.50
   1   2   0  104.83    4.40
   1  -2   0   97.67    4.40
   1  -2   0  103.43    4.40
  -1  -2   0  101.00    4.50
  -1   2   0   97.27    4.39
   1  -2   0  101.56    4.20
   1   2   0  107.12    4.20
   1  -2   0  101.86    4.10
  -1   2   0   94.42    4.49
  -1  -2   0  103.67    4.11
  -1  -2   0   99.14    4.39
  -1  -2   0   98.68    4.20
   1   2   0   99.17    4.49
  -1  -2   0   84.97    4.39
   1   2   0  100.75    4.49
  -1  -3   0   45.79    2.07
   1   3   0   41.17    2.05
   1   3   0   41.46    2.06
  -1  -3   0   44.20    1.93
  -1   3   0   44.98    2.06
   1  -3   0   43.94    2.06
  -1  -3   0   44.21    2.07
   1   3   0   40.60    2.01
   1   3   0   42.95    2.01
  -1   3   0   40.68    2.05
  -1  -3   0   46.28    2.08
  -1  -3   0   45.28    2.07
   1   3   0   43.35    2.06
  -1   3   0   46.56    2.02
  -1   3   0   46.87    1.94
   1  -3   0   45.37    2.06
  -1   3   0   43.28    1.93
   1  -3   0   44.97    1.93
  -1   3   0   44.66    2.05
   1   3   0   46.60    1.93
   1  -3   0   42.12    2.02
   1  -3   0   42.45    1.86
  -1  -3   0   48.39    1.87
   1   3   0   42.61    2.06
   1  -3   0   45.62    2.07
   1  -3   0   44.75    2.06
   1  -3   0   44.09    1.93
  -1   3   0   44.69    2.01
   1   3   0   46.56    1.94
  -1  -3   0   43.08    2.03
  -1  -4   0    7.11    0.50
   1  -4   0    7.21    0.49
  -1   4   0    6.47    0.49
   1   4   0    7.01    0.47
  -1   4   0    6.63    0.47
   1   4   0    7.91    0.50
   1   4   0    7.56    0.48
  -1   4   0    7.81    0.49
   1   4   0    6.43    0.47
  -1   4   0    7.42    0.48
   1  -4   0    7.93    0.43
   1  -4   0    7.40    0.50
   1  -4   0    6.69    0.46
  -1   4   0    7.60    0.49
  -1  -4   0    7.92    0.51
  -1  -4   0    7.41    0.50
   1  -4   0    7.14    0.49
  -1  -4   0    6.68    0.46
   1  -4   0    7.86    0.51
   1   4   0    7.03    0.49
  -1  -4   0    7.57    0.44
  -1   4   0    7.89    0.49
  -1   4   0    6.53    0.47
  -1  -4   0    7.82    0.50
   1   4   0    6.48    0.47
   1   4   0    7.42    0.48
   1   4   0    7.45    0.49
   1   4   0    7.79    0.48
  -1  -4   0    7.32    0.50
   1  -4   0    7.23    0.50
   1  -5   0   64.04    2.90
   1   5   0   63.74    2.87
   1  -5   0   60.70    2.88
   1  -5   0   55.99    2.81
  -1   5   0   61.59    2.71
   1  -5   0   62.17    2.61
   1   5   0   63.13    2.86
   1   5   0   61.19    2.70
  -1   5   0   62.20    2.87
   1   5   0   57.20    2.80
  -1  -5   0   61.90    2.89
   1   5   0   60.23    2.87
  -1  -5   0   59.20    2.68
  -1  -5   0   62.69    2.90
  -1  -5   0   61.89    2.84
   1   5   0   61.08    2.81
  -1   5   0   61.58    2.87
  -1   5   0   59.56    2.80
   1  -5   0   61.81    2.69
  -1   5   0   58.67    2.80
  -1  -5   0   59.43    2.61
  -1   5   0   63.03    2.87
  -1  -6   0    1.85    0.32
  -1   6   0    1.33    0.26
  -1   6   0    1.33    0.30
   1  -6   0    1.57    0.31
   1  -6   0    2.03    0.32
  -1   6   0    1.77    0.27
  -1   6   0    1.41    0.26
   1   6   0    2.00    0.31
  -1  -6   0    1.50    0.28
   1  -6   0    2.03    0.28
  -1   6   0    1.58    0.29
   1   6   0    1.23    0.27
   1  -6   0    1.21    0.27
  -1   6   0    1.27    0.27
  -1  -6   0    1.72    0.31
   1   6   0    1.15    0.29
   1   7   0   96.47    4.49
  -1   7   0  104.43    4.27
  -1   7   0   96.02    4.41
  -1   7   0   97.88    4.50
   1  -7   0   95.44    4.13
   1   7   0   89.47    4.41
  -1  -7   0   95.06    4.14
   1   7   0   99.60    4.27
  -1   8   0   25.27    1.36
   1   8   0   24.18    1.34
  -1   8   0   24.55    1.34
   1   8   0   24.82    1.33
  -1   8   0   25.97    1.37
   1   8   0   24.20    1.36
  -1   9   0    4.99    0.57
   1   9   0    5.98    0.60
   1   9   0    7.05    0.61
  -1   9   0    6.54    0.60
  -1   0   1   -0.01    0.02
   1   0   1   -0.01    0.03
   1   0   1   -0.01    0.03
  -1   0  -1   -0.02    0.02
   1   0  -1   -0.01    0.01
   1   0   1   -0.01    0.03
  -1   0  -1    0.04    0.03
  -1   0   1    0.02    0.03
  -1   0  -1   -0.01    0.01
   1   0   1   -0.03    0.03
   1   0  -1    0.06    0.03
   1   0  -1   -0.01    0.02
  -1   0  -1   -0.02    0.02
   1   0  -1    0.01    0.03
   1   0   1    0.00    0.02
   1   0   1   -0.01    0.03
  -1   0   1    0.02    0.03
  -1   0  -1   -0.03    0.03
   1   0  -1    0.03    0.03
   1   0   1   -0.04    0.02
  -1   0   1    0.01    0.03
  -1   0   1    0.01    0.03
  -1   0   1   -0.01    0.02
   1  -1   1   75.88    3.50
  -1  -1  -1   77.18    3.18
   1  -1   1   76.99    3.56
  -1  -1  -1   73.73    3.38
  -1   1   1   74.30    3.31
  -1  -1  -1   66.51    3.37
   1  -1   1   72.88    3.48
  -1  -1  -1   79.33    3.31
  -1   1   1   68.71    3.15
   1  -1   1   71.53    3.37
   1  -1   1   77.03    3.37
  -1  -1  -1   77.75    3.09
  -1   1   1   73.28    3.38
  -1  -1  -1   73.65    3.30
  -1   1   1   75.24    3.38
   1  -1   1   75.70    3.20
   1  -1   1   76.69    3.20
   1   1  -1   75.64    3.25
   1  -1   1   71.18    3.20
  -1  -1  -1   71.38    3.16
   1  -1  -1   69.36    3.30
   1   1   1   74.53    3.38
   1   1   1   81.81    3.31
  -1  -1   1   78.82    3.60
   1   1   1   84.78    3.40
  -1  -1   1   76.13    3.24
   1  -1  -1   72.28    3.38
   1  -1  -1   75.49    3.08
  -1  -1   1   79.58    3.42
   1  -1  -1   69.83    3.30
   1   1   1   72.68    3.16
   1  -1  -1   74.71    3.18
  -1  -1   1   78.73    3.24
  -1   1  -1   76.46    3.23
   1  -1  -1   79.47    3.38
   1  -1  -1   73.36    3.16
  -1  -1   1   74.86    3.41
  -1  -2  -1   41.57    1.95
   1   2  -1   39.95    1.92
   1  -2   1   43.53    1.91
  -1   2   1   40.67    1.95
  -1   2   1   41.07    1.83
   1  -2   1   42.32    1.91
   1   2  -1   42.00    1.91
  -1   2   1   43.68    1.96
   1  -2   1   40.42    1.86
  -1   2   1   40.84    1.95
   1   2  -1   42.12    1.87
  -1  -2  -1   43.50    1.77
   1  -2   1   42.87    1.87
   1   2  -1   42.55    1.78
  -1  -2  -1   43.32    1.83
  -1  -2  -1   43.94    1.96
  -1  -2  -1   38.59    1.95
   1  -2   1   39.73    1.78
  -1  -2  -1   36.43    1.94
  -1   2   1   41.13    1.95
   1  -2   1   42.86    1.91
  -1  -2  -1   39.61    1.91
   1   2  -1   40.69    1.86
  -1   2   1   45.41    1.92
  -1  -2  -1   45.07    1.92
  -1   2   1   44.46    1.76
   1   2   1   40.74    1.91
   1  -2  -1   41.23    1.82
   1   2   1   41.07    1.95
  -1  -2   1   44.62    1.91
  -1   2  -1   39.30    1.86
   1  -2  -1   41.95    1.95
   1  -2  -1   42.30    1.95
  -1   2  -1   43.19    1.86
  -1  -2   1   41.49    1.86
  -1  -2   1   42.58    1.91
   1   2   1   42.35    1.96
   1   2   1   43.02    1.77
  -1   2  -1   41.55    1.78
   1  -2  -1   42.54    1.96
   1  -2  -1   39.32    1.91
   1  -2  -1   40.56    1.91
   1  -2  -1   40.50    1.77
   1   2   1   40.87    1.95
   1  -2  -1   41.85    1.95
  -1  -2   1   41.73    1.78
  -1   2  -1   43.03    1.92
   1  -2  -1   42.06    1.83
  -1  -2   1   41.14    1.91
  -1  -2   1   45.57    1.91
   1   2   1   43.33    1.83
  -1   2  -1   41.16    1.91
  -1  -2   1   42.66    1.86
   1   2   1   44.08    1.96
   1   2   1   41.69    1.83
   1   3  -1   37.09    1.74
  -1   3   1   35.24    1.80
   1  -3   1   38.25    1.68
  -1  -3  -1   42.22    1.87
  -1  -3  -1   35.45    1.81
  -1   3   1   41.46    1.64
   1  -3   1   39.52    1.80
   1   3  -1   38.36    1.79
  -1   3   1   38.52    1.85
  -1  -3  -1   41.25    1.74
  -1   3   1   38.54    1.85
  -1   3   1   40.58    1.74
   1  -3   1   39.19    1.80
   1  -3   1   40.60    1.80
  -1  -3  -1   38.25    1.73
   1   3  -1   39.13    1.76
  -1   3   1   37.81    1.86
   1   3  -1   38.15    1.68
  -1  -3  -1   38.20    1.86
  -1  -3  -1   38.00    1.85
  -1  -3  -1   38.06    1.85
   1  -3   1   39.08    1.76
  -1   3   1   40.34    1.86
   1   3  -1   38.57    1.78
   1  -3   1   38.64    1.80
  -1  -3  -1   38.41    1.67
  -1   3  -1   38.80    1.75
  -1  -3   1   35.84    1.67
  -1   3  -1   38.77    1.78
   1  -3  -1   35.08    1.81
   1  -3  -1   41.75    1.87
  -1   3  -1   38.02    1.78
  -1   3  -1   37.00    1.75
   1  -3  -1   39.30    1.85
   1  -3  -1   41.06    1.87
   1  -3  -1   42.36    1.74
   1   3   1   38.53    1.85
   1   3   1   40.20    1.74
   1  -3  -1   37.61    1.72
   1   3   1   37.70    1.64
   1   3   1   41.28    1.85
  -1  -3   1   39.99    1.80
   1  -3  -1   40.56    1.67
  -1  -3   1   39.78    1.76
  -1   3  -1   36.90    1.68
   1   3   1   37.21    1.85
   1  -3  -1   40.94    1.86
   1   3   1   36.38    1.80
  -1  -3   1   36.56    1.79
  -1  -3   1   39.09    1.80
  -1  -3   1   38.45    1.80
   1  -4   1  114.83    4.77
  -1   4   1  109.82    5.30
   1   4  -1  121.31    5.13
  -1  -4  -1  115.40    5.33
  -1   4   1  117.38    4.98
   1   4  -1  120.92    5.24
  -1  -4  -1  113.19    5.32
   1  -4   1  117.36    5.15
   1  -4   1  116.95    5.27
   1  -4   1  115.17    5.26
   1  -4   1  121.71    5.27
  -1  -4  -1  113.32    4.97
   1   4  -1  114.16    4.92
   1   4  -1  113.72    5.24
   1  -4   1  118.93    4.92
  -1  -4  -1  117.67    5.00
   1  -4   1  118.38    5.27
   1   4  -1  109.43    5.13
  -1   4   1  118.72    5.19
  -1  -4  -1  114.49    5.20
  -1  -4  -1  114.25    5.31
  -1  -4  -1  114.23    4.84
  -1   4   1  117.39    5.31
   1  -4  -1  117.43    5.31
   1   4   1  114.26    5.31
   1   4   1  112.07    5.19
   1  -4  -1  122.52    5.00
  -1   4  -1  118.97    5.24
   1   4   1  117.62    5.31
   1  -4  -1  123.18    4.84
  -1   4  -1  114.70    4.92
  -1  -4   1  115.09    5.27
  -1  -4   1  121.71    5.27
  -1  -4   1  119.38    4.91
  -1   4  -1  118.32    5.13
  -1   4  -1  117.20    5.24
   1  -4  -1  110.94    4.96
   1   4   1  121.54    4.99
  -1  -4   1  114.05    5.15
   1  -4  -1  113.67    5.33
  -1   4  -1  119.48    4.92
  -1  -4   1  113.63    5.26
  -1  -4   1  125.52    5.28
   1  -4  -1  115.54    5.20
  -1  -4   1  120.91    4.78
   1  -4  -1  114.09    5.32
  -1   4  -1  115.04    5.13
   1   4   1  110.73    5.31
  -1  -5  -1   31.15    1.55
  -1   5   1   33.58    1.58
  -1  -5  -1   35.23    1.52
   1   5  -1   33.19    1.51
  -1   5   1   34.52    1.64
   1  -5   1   32.82    1.62
  -1   5   1   31.33    1.66
   1   5  -1   33.37    1.59
  -1   5   1   32.12    1.66
   1  -5   1   34.05    1.45
   1   5  -1   35.01    1.58
  -1  -5  -1   32.43    1.68
  -1  -5  -1   34.04    1.68
  -1   5   1   35.88    1.68
  -1  -5  -1   30.31    1.63
   1   5  -1   32.18    1.57
  -1   5   1   29.17    1.61
   1   5  -1   34.27    1.56
   1  -5   1   34.77    1.62
   1  -5   1   32.60    1.51
   1  -5  -1   32.09    1.64
   1   5   1   32.73    1.67
   1   5   1   30.59    1.66
  -1   5  -1   33.10    1.57
  -1  -5   1   33.61    1.62
   1   5   1   33.27    1.67
   1   5   1   29.34    1.61
   1  -5  -1   30.01    1.48
  -1   5  -1   33.10    1.52
  -1   5  -1   30.45    1.55
  -1   5  -1   32.09    1.56
  -1  -5   1   33.12    1.45
   1  -5  -1   33.99    1.56
   1   5   1   35.77    1.66
   1  -5  -1   31.74    1.67
   1  -5  -1   34.58    1.69
  -1  -5   1   34.16    1.51
   1   5   1   33.85    1.58
   1   5   1   31.81    1.66
   1   5   1   32.90    1.67
  -1   5  -1   34.02    1.59
  -1  -5   1   35.30    1.64
  -1   6   1   25.41    1.27
   1   6  -1   24.34    1.22
   1  -6   1   24.54    1.29
  -1   6   1   26.26    1.34
  -1  -6  -1   24.48    1.35
   1   6  -1   24.17    1.20
  -1   6   1   23.37    1.28
  -1  -6  -1   24.01    1.25
  -1  -6  -1   23.69    1.35
  -1   6   1   25.36    1.31
  -1   6   1   25.04    1.32
  -1   6   1   25.00    1.32
   1  -6   1   24.71    1.14
   1   6  -1   21.47    1.21
  -1  -6  -1   22.73    1.19
   1  -6   1   25.26    1.29
   1   6  -1   23.54    1.21
   1   6  -1   22.49    1.21
   1  -6  -1   25.39    1.35
   1   6   1   25.91    1.33
  -1   6  -1   24.56    1.21
   1  -6  -1   24.03    1.33
  -1   6  -1   24.60    1.20
  -1  -6   1   23.48    1.28
   1   6   1   24.24    1.31
   1  -6  -1   25.37    1.25
   1   6   1   24.74    1.26
   1   6   1   24.77    1.32
  -1   6  -1   23.11    1.22
  -1   6  -1   23.12    1.21
  -1  -6   1   23.77    1.29
   1  -6  -1   23.09    1.19
  -1  -6   1   24.20    1.15
  -1   6  -1   24.19    1.23
   1   6   1   23.13    1.30
   1   6   1   23.84    1.30
   1   7  -1   47.14    2.23
  -1   7   1   46.04    2.24
   1   7  -1   49.44    2.22
  -1  -7  -1   46.36    2.16
  -1   7   1   45.98    2.31
  -1   7   1   47.79    2.36
   1   7  -1   46.79    2.23
   1   7  -1   46.76    2.24
   1   7  -1   44.96    2.16
   1  -7  -1   49.16    2.18
  -1   7  -1   47.43    2.24
   1   7   1   47.98    2.25
  -1   7  -1   47.92    2.24
  -1   7  -1   42.02    2.16
  -1   7  -1   48.08    2.23
   1   7   1   46.08    2.32
   1   7   1   47.22    2.36
  -1   7  -1   49.30    2.22
   1   8  -1    7.13    0.57
  -1   8   1    7.29    0.64
   1   8  -1    7.72    0.59
  -1  -8  -1    7.90    0.64
  -1   8   1    7.80    0.65
  -1   8   1    7.57    0.65
  -1   8  -1    7.26    0.56
  -1   8  -1    6.98    0.58
   1  -8  -1    7.97    0.63
   1   8   1    8.32    0.67
   1   8   1    7.95    0.64
   1   8   1    7.21    0.64
   1   9  -1    1.46    0.32
   1   9  -1    0.86    0.39
  -1   9   1    2.32    0.44
  -1   9   1    2.49    0.43
  -1   9  -1    0.86    0.39
   1   9   1    2.22    0.43
  -1   9  -1    2.26    0.34
  -1   9  -1    2.90    0.41
   1   9   1    2.10    0.42
   1   0   2    0.11    0.07
  -1   0  -2    0.07    0.07
   1   0   2    0.11    0.07
  -1   0   2    0.27    0.08
   1   0  -2    0.14    0.08
   1   0  -2    0.18    0.08
  -1   0   2    0.47    0.08
   1   0   2    0.07    0.08
  -1   0  -2    0.04    0.07
   1   0   2    0.13    0.08
  -1   0   2    0.15    0.08
  -1   0   2    0.31    0.08
   1   0  -2    0.17    0.07
  -1   0   2    0.30    0.06
   1   0  -2    0.35    0.08
  -1   0   2    0.29    0.08
   1   0   2    0.20    0.10
  -1   0  -2   -0.02    0.08
   1   0   2    0.11    0.08
  -1   0  -2    0.17    0.07
  -1   0  -2    0.07    0.08
   1   0   2    0.32    0.07
  -1   0   2    0.19    0.06
   1   0   2    0.13    0.08
  -1   1   2  219.02    9.90
   1  -1   2  200.91    9.73
  -1  -1  -2  215.51    9.90
   1  -1   2  223.83   10.04
  -1  -1  -2  195.69    9.31
   1  -1   2  226.90    9.33
  -1   1   2  220.79    9.91
   1   1  -2  234.16    9.40
   1  -1   2  230.65    9.36
  -1   1   2  208.26    9.68
  -1   1   2  228.88    9.90
  -1   1   2  219.56    9.31
  -1   1   2  219.24    9.89
  -1  -1  -2  218.66    9.05
   1  -1   2  232.32   10.13
   1  -1   2  220.84   10.08
  -1   1   2  244.17    9.70
  -1  -1  -2  221.43    9.05
  -1  -1  -2  227.53    9.91
   1  -1   2  223.29    9.78
  -1   1   2  215.98    9.26
  -1  -1  -2  204.57    9.25
   1   1  -2  228.24    9.42
  -1  -1  -2  225.31    9.90
   1  -1   2  215.01   10.12
  -1   1   2  249.19    9.06
  -1  -1  -2  199.56    9.90
  -1  -1  -2  233.79    9.70
  -1  -1  -2  214.34    9.68
   1   1   2  213.37    9.89
   1  -1  -2  226.65    9.90
   1  -1  -2  226.31    9.26
   1  -1  -2  227.77    9.32
   1  -1  -2  205.91    9.89
   1   1   2  221.14    9.68
   1   1   2  225.96    9.91
   1   1   2  246.07    9.28
  -1  -1   2  216.56    9.36
   1  -1  -2  202.87    9.68
   1   1   2  247.66    9.05
   1   1   2  225.79    9.32
   1  -1  -2  210.96    9.68
   1   1   2  232.74    9.69
  -1  -1   2  224.63   10.09
  -1  -1   2  217.47    9.80
  -1  -1   2  218.64    9.78
  -1  -1   2  229.49   10.22
   1   1   2  238.13    9.91
  -1  -1   2  225.83    9.35
  -1   1  -2  224.30    9.37
  -1  -1   2  236.14   10.14
   1   1   2  221.14    9.91
   1  -1  -2  225.37    9.90
   1  -1  -2  219.21    9.91
   1  -1  -2  209.07    9.05
  -1  -2  -2   44.47    2.08
   1  -2   2   43.83    2.00
  -1   2   2   45.57    2.13
  -1  -2  -2   43.70    2.12
  -1  -2  -2   45.05    2.12
  -1  -2  -2   48.85    2.09
  -1   2   2   45.66    2.07
   1  -2   2   43.70    2.00
  -1   2   2   48.43    2.13
  -1   2   2   46.60    2.12
  -1  -2  -2   43.13    1.98
  -1  -2  -2   44.77    2.12
  -1   2   2   44.75    1.98
  -1  -2  -2   42.86    2.11
  -1   2   2   44.47    2.12
  -1  -2  -2   42.27    1.98
  -1   2   2   48.34    1.91
  -1  -2  -2   42.67    1.92
  -1   2   2   44.61    2.08
   1   2   2   47.84    1.92
   1  -2  -2   48.04    2.14
   1   2   2   45.28    2.06
   1  -2  -2   50.93    2.10
   1   2   2   45.77    2.12
   1   2   2   37.31    1.97
   1  -2  -2   43.86    2.12
   1   2   2   45.34    2.13
   1   2   2   42.10    2.12
   1  -2  -2   44.34    2.08
   1  -2  -2   47.87    2.12
   1   2   2   42.41    2.07
   1  -2  -2   45.11    1.92
   1  -2  -2   45.27    1.98
   1   2   2   43.48    2.11
   1  -2  -2   47.58    1.98
   1  -2  -2   46.36    2.13
  -1   3   2   11.93    0.71
  -1  -3  -2   12.98    0.69
  -1   3   2   12.54    0.72
  -1   3   2   12.57    0.72
  -1   3   2   13.11    0.73
   1  -3   2   12.06    0.61
  -1   3   2   12.79    0.64
  -1   3   2   11.51    0.68
  -1  -3  -2   13.04    0.74
  -1  -3  -2   12.78    0.73
   1  -3   2   11.62    0.57
  -1  -3  -2   12.92    0.68
  -1  -3  -2   13.42    0.73
  -1   3   2   13.06    0.73
   1  -3   2   11.93    0.60
  -1  -3  -2   12.80    0.73
  -1   3   2   12.03    0.72
   1   3  -2   11.98    0.57
  -1  -3  -2   11.17    0.63
   1  -3   2   10.87    0.60
   1   3  -2   12.01    0.57
  -1  -3  -2   12.17    0.73
   1  -3   2   11.78    0.61
   1   3   2   12.67    0.64
   1   3   2   14.16    0.73
   1  -3  -2   11.61    0.72
   1  -3  -2   13.45    0.65
   1  -3  -2   12.28    0.66
   1  -3  -2   11.42    0.73
   1   3   2   12.77    0.73
  -1  -3   2   12.12    0.56
  -1  -3   2   12.43    0.61
   1  -3  -2   12.75    0.74
   1  -3  -2   12.14    0.68
   1  -3  -2   11.54    0.71
   1   3   2   12.90    0.73
   1   3   2   11.94    0.71
  -1  -3   2   12.59    0.61
  -1  -3   2   12.74    0.62
  -1  -3   2   12.40    0.61
   1   3   2   12.24    0.73
   1   3   2   12.61    0.69
  -1   3  -2   11.64    0.56
   1   3   2   12.18    0.72
   1  -3  -2   12.08    0.72
  -1   3  -2   11.82    0.56
  -1  -3   2   12.83    0.61
   1  -4   2   68.62    3.17
  -1  -4  -2   72.14    2.98
  -1   4   2   70.99    2.94
  -1  -4  -2   69.13    3.07
   1  -4   2   68.44    3.16
  -1  -4  -2   63.06    3.06
  -1   4   2   73.08    3.08
  -1  -4  -2   71.79    3.30
  -1   4   2   70.83    3.28
  -1   4   2   67.59    3.29
   1   4  -2   68.33    2.96
   1  -4   2   67.70    2.96
  -1   4   2   68.27    3.27
  -1   4   2   70.16    3.27
   1  -4   2   69.20    3.18
  -1   4   2   66.44    3.19
   1   4  -2   72.43    3.10
  -1  -4  -2   71.35    3.29
  -1  -4  -2   70.98    3.28
  -1  -4  -2   68.72    3.22
  -1   4   2   63.66    3.27
   1  -4   2   73.33    3.17
  -1   4   2   74.61    3.23
   1   4   2   66.98    3.28
   1  -4  -2   61.23    3.19
   1  -4  -2   69.95    3.28
   1  -4  -2   71.57    2.98
  -1  -4   2   74.14    3.18
  -1  -4   2   67.19    2.95
  -1   4  -2   70.77    2.96
  -1  -4   2   69.26    3.17
   1   4   2   67.93    3.27
   1   4   2   71.98    3.09
   1  -4  -2   75.33    3.08
  -1   4  -2   68.78    3.08
  -1  -4   2   70.04    3.18
   1   4   2   64.57    3.20
   1   4   2   68.28    3.22
   1  -4  -2   75.13    3.07
   1  -4  -2   69.42    3.29
   1  -4  -2   73.79    3.31
  -1  -4   2   66.64    3.17
   1   4   2   70.27    3.29
   1   4   2   70.86    2.94
   1   4   2   72.78    3.28
   1   5  -2  234.21    9.61
  -1   5   2  196.50   10.37
   1   5  -2  227.54   10.02
  -1   5   2  227.68    9.72
  -1  -5  -2  238.03    9.71
   1  -5   2  228.11   10.27
  -1  -5  -2  226.35   10.40
   1  -5   2  234.84   10.28
  -1  -5  -2  236.94   10.18
  -1   5   2  230.28   10.15
  -1   5   2  237.67   10.39
  -1  -5  -2  227.99   10.38
  -1  -5  -2  245.28    9.78
  -1   5   2  219.58   10.37
   1   5  -2  222.15   10.04
  -1  -5  -2  231.51    9.48
   1  -5   2  236.09    9.60
   1   5   2  241.07   10.39
   1  -5  -2  232.10    9.48
   1  -5  -2  248.55    9.78
   1   5   2  231.02   10.39
  -1  -5   2  234.97   10.28
   1  -5  -2  230.01   10.38
   1  -5  -2  228.88    9.71
  -1  -5   2  236.90    9.60
  -1   5  -2  226.21   10.03
  -1  -5   2  228.30   10.27
   1   5   2  227.57   10.39
   1   5   2  237.95    9.73
   1  -5  -2  235.24   10.18
  -1   5  -2  215.83   10.03
   1  -5  -2  224.38   10.39
   1   5   2  212.78   10.14
  -1   5  -2  233.22    9.61
  -1   6   2   44.09    2.39
  -1  -6  -2   52.26    2.28
   1   6  -2   47.03    2.19
   1   6  -2   51.86    2.15
  -1   6   2   43.71    2.34
   1   6  -2   51.99    2.19
  -1  -6  -2   49.34    2.20
  -1  -6  -2   46.45    2.43
  -1   6   2   50.71    2.29
  -1  -6  -2   47.72    2.43
   1  -6   2   48.64    2.31
   1   6   2   49.07    2.43
   1   6   2   46.11    2.42
   1  -6  -2   47.89    2.42
   1  -6  -2   50.72    2.44
  -1   6  -2   46.63    2.18
   1   6   2   50.20    2.42
   1   6   2   48.51    2.27
  -1  -6   2   47.60    2.32
  -1   6  -2   47.97    2.15
   1  -6  -2   51.42    2.20
  -1   6  -2   47.01    2.18
   1  -6  -2   48.71    2.25
   1   6   2   39.73    2.32
  -1  -7  -2   13.75    0.85
  -1   7   2   13.13    0.89
  -1   7   2   13.60    0.87
  -1  -7  -2   12.65    0.91
   1   7  -2   10.93    0.74
   1   7  -2   13.21    0.68
  -1   7   2   12.26    0.87
  -1   7  -2   10.37    0.75
   1   7   2   12.46    0.85
  -1   7  -2   13.28    0.69
   1   7   2   12.03    0.86
   1   7   2   13.96    0.91
  -1   7  -2   13.75    0.74
   1  -7  -2   12.97    0.82
   1  -7  -2   12.92    0.92
  -1   8   2    6.76    0.64
  -1   8   2    4.98    0.61
  -1  -8  -2    6.43    0.62
  -1   8   2    6.15    0.62
   1   8   2    6.51    0.63
   1   8   2    4.90    0.61
   1  -8  -2    7.44    0.65
   1   8   2    6.90    0.65
  -1   8  -2    6.94    0.53
  -1   9   2    1.24    0.43
  -1  -9  -2    0.23    0.35
  -1   9   2    0.36    0.39
   1   9   2    0.52    0.37
   1   9   2    0.08    0.36
   1  -9  -2    1.27    0.42
  -1   0  -3    0.13    0.07
  -1   0  -3    0.33    0.12
   1   0   3    0.26    0.10
  -1   0   3    0.20    0.09
  -1   0  -3    0.12    0.09
  -1   0  -3    0.18    0.10
  -1   0   3    0.25    0.10
   1   0  -3    0.22    0.09
  -1   0  -3    0.03    0.09
   1   0   3    0.19    0.09
   1   0   3    0.19    0.09
   1   0  -3    0.33    0.10
   1   0   3    0.24    0.10
  -1   0   3    0.20    0.09
   1   0  -3    0.15    0.09
  -1   0   3    0.31    0.10
  -1   0   3    0.17    0.09
   1   0   3    0.15    0.09
   1   0   3    0.01    0.09
   1   0  -3    0.24    0.09
  -1   0  -3    0.48    0.11
   1   0  -3    0.09    0.09
   1   0   3    0.18    0.08
  -1   0   3    0.35    0.10
   1   0  -3    0.83    0.13
  -1   0   3    0.34    0.08
   1   0  -3    0.07    0.08
  -1   0   3    0.12    0.08
   1   0   3    0.03    0.10
  -1   0  -3    0.10    0.09
  -1   0   3    0.25    0.10
   1   0   3    0.13    0.07
  -1   1   3   28.25    1.32
   1  -1   3   27.73    1.22
   1  -1   3   27.15    1.25
  -1  -1  -3   27.31    1.31
   1   1  -3   28.50    1.22
   1  -1   3   29.90    1.23
  -1   1   3   26.32    1.29
  -1   1   3   26.68    1.31
  -1  -1  -3   25.80    1.17
  -1  -1  -3   25.93    1.29
  -1  -1  -3   25.62    1.21
   1  -1   3   27.46    1.25
  -1  -1  -3   24.95    1.18
  -1  -1  -3   26.03    1.32
   1  -1   3   27.54    1.25
  -1   1   3   27.71    1.31
   1  -1   3   27.87    1.25
  -1  -1  -3   27.77    1.31
  -1   1   3   27.01    1.32
  -1   1   3   28.01    1.23
   1   1  -3   27.24    1.22
   1   1  -3   26.40    1.24
  -1  -1  -3   24.80    1.28
  -1   1   3   26.20    1.23
  -1   1   3   24.93    1.28
  -1  -1  -3   23.49    1.22
   1   1  -3   26.93    1.16
   1  -1   3   28.64    1.16
  -1  -1  -3   25.29    1.31
  -1   1  -3   27.00    1.17
   1  -1  -3   26.61    1.23
   1  -1  -3   25.05    1.30
  -1  -1   3   27.21    1.25
   1  -1  -3   28.40    1.30
   1  -1  -3   25.09    1.31
  -1  -1   3   27.77    1.22
  -1   1  -3   27.12    1.23
   1   1   3   25.56    1.27
   1   1   3   27.05    1.32
   1  -1  -3   26.88    1.32
  -1   1  -3   28.65    1.23
  -1  -1   3   25.63    1.16
   1   1   3   27.30    1.31
   1  -1  -3   25.99    1.29
  -1  -1   3   26.80    1.24
  -1  -1   3   28.79    1.22
  -1  -1   3   28.19    1.25
   1  -1  -3   26.07    1.18
   1   1   3   27.85    1.29
   1  -1  -3   26.67    1.22
  -1   1  -3   27.07    1.21
  -1  -1   3   26.29    1.24
   1   1   3   26.23    1.31
   1  -1  -3   27.35    1.31
   1   1   3   27.55    1.32
  -1  -2  -3  153.61    7.31
  -1   2   3  166.37    7.32
  -1  -2  -3  169.09    7.17
  -1  -2  -3  157.18    7.16
  -1   2   3  154.67    6.84
  -1   2   3  155.39    7.32
  -1  -2  -3  164.38    6.87
  -1  -2  -3  171.24    7.33
  -1   2   3  161.87    6.87
  -1  -2  -3  153.19    6.67
  -1   2   3  166.98    7.33
  -1   2   3  156.59    7.16
  -1  -2  -3  172.07    7.34
  -1  -2  -3  168.09    7.32
  -1   2   3  167.71    7.33
  -1  -2  -3  174.92    6.86
  -1   2   3  151.22    7.16
   1  -2  -3  174.85    6.88
   1  -2  -3  162.72    7.17
   1   2   3  162.97    7.32
   1  -2  -3  172.27    6.85
   1  -2  -3  151.54    6.67
   1   2   3  161.63    7.15
   1   2   3  167.75    6.88
   1  -2  -3  154.89    7.32
   1  -2  -3  154.68    7.30
   1  -2  -3  169.18    7.18
   1  -2  -3  161.10    7.33
   1  -2  -3  147.97    7.31
   1   2   3  157.05    7.16
   1   2   3  162.74    7.33
   1   2   3  169.57    7.32
   1   2   3  163.77    6.85
   1   2   3  167.65    7.34
  -1   3   3   32.81    1.62
  -1   3   3   33.10    1.60
  -1   3   3   33.82    1.62
  -1   3   3   32.02    1.52
  -1  -3  -3   31.63    1.51
  -1   3   3   29.68    1.61
  -1  -3  -3   32.04    1.58
  -1  -3  -3   33.01    1.46
  -1  -3  -3   32.45    1.62
  -1  -3  -3   32.96    1.63
  -1   3   3   32.05    1.63
  -1   3   3   30.96    1.57
  -1  -3  -3   30.46    1.50
  -1  -3  -3   34.50    1.64
  -1  -3  -3   30.60    1.61
   1  -3  -3   33.09    1.63
   1  -3  -3   32.81    1.45
   1   3   3   33.58    1.62
   1  -3  -3   32.36    1.51
   1  -3  -3   35.16    1.51
   1   3   3   32.63    1.59
   1  -3  -3   32.58    1.62
   1   3   3   32.96    1.63
   1   3   3   31.98    1.52
   1  -3  -3   30.86    1.58
   1   3   3   32.92    1.63
   1  -3  -3   31.29    1.61
   1   3   3   30.02    1.60
   1   3   3   29.87    1.56
   1  -3  -3   30.45    1.62
  -1  -4  -3    5.59    0.46
  -1  -4  -3    5.08    0.48
  -1   4   3    5.73    0.49
  -1   4   3    6.31    0.52
  -1   4   3    6.28    0.50
  -1  -4  -3    5.21    0.42
  -1   4   3    5.51    0.45
  -1  -4  -3    6.27    0.46
  -1  -4  -3    5.57    0.50
  -1  -4  -3    6.05    0.49
   1  -4   3    6.27    0.34
  -1   4   3    5.27    0.47
  -1   4   3    5.40    0.47
   1  -4   3    6.22    0.34
  -1  -4  -3    5.31    0.48
   1  -4   3    5.89    0.33
  -1   4   3    5.96    0.47
   1  -4   3    5.88    0.34
   1   4   3    6.49    0.51
   1  -4  -3    5.29    0.47
   1   4   3    6.05    0.50
  -1  -4   3    5.95    0.33
   1  -4  -3    4.69    0.48
  -1  -4   3    6.21    0.35
   1  -4  -3    5.41    0.44
   1   4   3    5.34    0.47
  -1  -4   3    6.09    0.34
   1   4   3    6.79    0.49
   1   4   3    5.89    0.49
   1  -4  -3    5.34    0.47
   1  -4  -3    5.57    0.45
   1  -4  -3    5.02    0.42
   1   4   3    5.84    0.49
  -1  -4   3    6.16    0.34
   1  -4  -3    5.20    0.48
   1   4   3    6.26    0.51
   1  -5   3   48.90    2.21
  -1  -5  -3   47.54    2.38
  -1  -5  -3   45.61    2.14
  -1  -5  -3   50.01    2.40
  -1   5   3   42.99    2.37
  -1   5   3   48.41    2.37
  -1   5   3   43.72    2.29
  -1   5   3   49.84    2.39
   1  -5   3   49.03    2.20
  -1   5   3   47.57    2.38
  -1  -5  -3   48.75    2.35
  -1  -5  -3   49.69    2.23
  -1   5   3   42.83    2.35
  -1  -5  -3   50.87    2.24
  -1   5   3   46.11    2.22
   1  -5  -3   48.69    2.23
   1  -5  -3   47.70    2.22
   1  -5  -3   50.19    2.40
   1   5   3   45.49    2.32
  -1  -5   3   47.69    2.20
   1   5   3   47.61    2.38
   1  -5  -3   49.11    2.38
   1  -5  -3   49.33    2.16
   1   5   3   43.03    2.37
   1   5   3   46.97    2.23
  -1  -5   3   48.98    2.21
   1   5   3   47.11    2.37
   1   5   3   45.93    2.37
   1  -5  -3   45.32    2.34
  -1   6   3   33.31    1.83
  -1   6   3   29.63    1.77
  -1  -6  -3   36.09    1.74
  -1  -6  -3   32.42    1.85
   1   6  -3   36.98    1.53
  -1  -6  -3   33.88    1.85
  -1  -6  -3   35.97    1.67
  -1   6   3   36.43    1.75
   1  -6  -3   36.52    1.73
   1  -6  -3   34.63    1.85
  -1   6  -3   36.29    1.54
   1   6   3   32.91    1.85
   1  -6  -3   35.62    1.86
   1   6   3   32.64    1.78
   1   6   3   33.05    1.84
   1  -6  -3   33.77    1.66
   1   6   3   31.90    1.82
   1   6   3   36.54    1.75
   1   7  -3    3.52    0.31
  -1   7   3    3.60    0.47
  -1  -7  -3    3.13    0.43
  -1   7   3    3.75    0.48
  -1  -7  -3    3.89    0.46
  -1  -7  -3    3.51    0.49
  -1   7   3    3.44    0.47
   1   7   3    4.36    0.49
   1  -7  -3    3.01    0.48
   1  -7  -3    3.77    0.45
  -1   7  -3    3.38    0.32
   1   7   3    3.54    0.47
   1   7   3    4.08    0.49
   1  -7  -3    3.10    0.44
  -1   8   3   31.12    1.74
  -1   8   3   31.83    1.72
  -1  -8  -3   31.50    1.60
  -1   8   3   29.07    1.64
   1   8   3   28.18    1.64
   1  -8  -3   30.08    1.58
   1   8   3   28.57    1.69
   1   8   3   29.36    1.72
  -1   9   3    2.49    0.53
  -1  -9  -3    2.38    0.49
  -1   9   3    3.26    0.52
   1  -9  -3    2.43    0.48
   1   9   3    2.60    0.49
   1   9   3    1.75    0.51
   1   0   4   -0.08    0.13
   1   0  -4    0.21    0.13
  -1   0  -4   -0.10    0.13
   1   0   4   -0.24    0.11
   1   0  -4    0.17    0.10
   1   0   4   -0.14    0.12
  -1   0   4    0.21    0.13
   1   0   4   -0.29    0.13
  -1   0   4   -0.11    0.11
  -1   0  -4    0.04    0.15
  -1   0   4    0.77    0.15
   1   0  -4    0.09    0.12
  -1   0   4    0.41    0.13
   1   0  -4    0.22    0.15
  -1   0   4    0.16    0.12
   1   0  -4    0.20    0.13
   1   0  -4    0.09    0.12
   1   0   4   -0.11    0.12
   1   0  -4    0.25    0.13
  -1   0  -4    0.13    0.13
  -1   0  -4   -0.32    0.15
  -1   0  -4   -0.22    0.12
   1   0   4   -0.18    0.13
  -1   0  -4   -0.10    0.10
   1   0   4   -0.06    0.13
  -1   0  -4    0.11    0.14
   1   0  -4    0.30    0.14
  -1   0   4    0.23    0.13
   1   0  -4    0.47    0.14
  -1   0  -4    0.29    0.14
  -1   0   4    0.07    0.12
  -1   0  -4    0.07    0.14
   1   1  -4  141.82    6.32
   1  -1   4  149.78    5.92
   1   1  -4  132.75    6.33
  -1  -1  -4  151.41    6.40
  -1  -1  -4  146.13    5.98
   1   1  -4  139.50    5.92
   1   1  -4  138.05    6.33
  -1  -1  -4  129.00    6.38
  -1  -1  -4  139.54    6.38
  -1   1   4  138.63    6.25
   1   1  -4  138.82    6.18
  -1  -1  -4  143.68    6.00
   1  -1   4  140.29    6.32
   1  -1   4  148.86    6.34
   1   1  -4  144.38    6.20
  -1  -1  -4  145.34    6.25
  -1   1   4  143.37    6.39
  -1   1   4  151.89    5.99
  -1   1   4  144.08    6.39
   1  -1   4  141.67    6.34
   1  -1   4  145.77    6.19
  -1   1   4  135.28    6.39
  -1  -1  -4  138.12    5.80
   1  -1   4  139.53    6.33
  -1  -1  -4  135.04    6.26
  -1   1   4  155.74    6.41
  -1  -1  -4  146.94    6.40
   1   1   4  138.90    6.40
   1   1   4  140.85    6.25
   1  -1  -4  140.87    6.25
   1   1   4  145.40    6.41
   1   1   4  138.14    6.38
  -1   1  -4  133.71    6.33
   1  -1  -4  147.19    6.00
   1  -1  -4  134.90    6.25
  -1  -1   4  139.53    6.32
  -1   1  -4  137.38    5.92
  -1  -1   4  149.07    6.33
   1  -1  -4  127.14    6.37
   1  -1  -4  139.98    5.81
   1  -1  -4  138.28    5.97
   1  -1  -4  131.46    6.38
  -1   1  -4  141.74    6.18
  -1  -1   4  140.75    5.91
   1   1   4  152.38    6.40
   1   1   4  131.57    5.97
  -1  -1   4  145.15    6.19
   1  -1  -4  142.53    5.81
  -1   1  -4  140.84    6.20
  -1  -1   4  143.51    6.33
   1  -1  -4  146.27    6.39
  -1  -1   4  154.29    6.34
  -1   1  -4  141.27    6.32
   1  -1  -4  136.78    6.38
   1  -2   4  141.97    6.30
  -1  -2  -4  141.76    5.83
   1  -2   4  143.55    6.31
  -1   2   4  139.02    6.41
  -1  -2  -4  140.23    6.41
   1  -2   4  144.18    6.31
  -1  -2  -4  134.06    6.00
  -1   2   4  141.77    6.00
  -1  -2  -4  143.35    6.42
  -1   2   4  150.12    6.42
  -1  -2  -4  140.37    6.28
  -1   2   4  142.89    6.41
  -1   2   4  148.20    6.28
  -1   2   4  142.43    6.42
  -1  -2  -4  141.76    6.00
  -1  -2  -4  136.49    6.39
   1  -2   4  140.59    6.16
  -1  -2  -4  147.19    6.43
  -1  -2  -4  145.06    6.28
   1  -2   4  137.89    6.30
  -1   2   4  149.50    6.02
  -1   2   4  134.03    6.26
   1   2   4  147.26    6.28
  -1  -2   4  143.96    6.30
   1   2   4  129.60    6.40
   1   2   4  136.04    6.01
   1   2   4  140.43    6.00
   1  -2  -4  141.31    6.28
  -1  -2   4  140.13    6.31
  -1  -2   4  137.98    6.29
   1  -2  -4  130.64    6.40
   1   2   4  147.34    6.41
   1  -2  -4  152.19    6.41
   1  -2  -4  152.01    6.30
   1  -2  -4  146.29    6.42
   1   2   4  144.85    6.41
   1  -2  -4  145.90    6.41
   1  -2  -4  134.01    5.98
   1   2   4  138.54    6.26
  -1  -2   4  140.53    6.16
  -1  -2   4  135.64    6.31
   1   2   4  128.19    6.41
   1  -2  -4  136.37    6.01
   1  -2  -4  136.63    5.83
  -1   3   4   36.76    1.78
  -1   3   4   33.81    1.61
  -1  -3  -4   33.21    1.74
  -1  -3  -4   35.44    1.73
  -1   3   4   35.70    1.75
  -1  -3  -4   32.75    1.61
  -1   3   4   34.79    1.71
  -1   3   4   34.84    1.75
  -1  -3  -4   30.80    1.72
  -1   3   4   35.45    1.64
  -1  -3  -4   31.74    1.74
  -1  -3  -4   29.40    1.61
  -1   3   4   36.39    1.76
  -1  -3  -4   33.19    1.56
  -1   3   4   35.91    1.73
   1   3   4   36.63    1.76
   1  -3  -4   37.85    1.76
   1  -3  -4   35.19    1.57
   1   3   4   30.92    1.67
   1  -3  -4   34.76    1.63
   1  -3  -4   37.85    1.77
   1  -3  -4   36.16    1.72
   1   3   4   32.18    1.73
   1  -3  -4   38.78    1.63
   1  -3  -4   34.96    1.74
   1   3   4   31.55    1.63
   1   3   4   31.95    1.74
   1   3   4   33.54    1.74
   1   3   4   31.84    1.70
  -1  -4  -4   46.74    2.26
  -1  -4  -4   42.50    2.13
  -1   4   4   52.25    2.29
  -1   4   4   45.07    2.30
  -1  -4  -4   50.20    2.14
  -1  -4  -4   46.06    2.31
  -1   4   4   47.11    2.29
  -1   4   4   43.00    2.28
  -1  -4  -4   42.74    2.05
  -1   4   4   47.92    2.24
  -1  -4  -4   44.81    2.28
  -1  -4  -4   45.37    2.29
  -1   4   4   44.52    2.14
   1   4   4   40.16    2.12
   1  -4  -4   45.16    2.13
   1   4   4   43.04    2.22
   1   4   4   45.24    2.29
   1  -4  -4   47.24    2.31
   1  -4  -4   46.03    2.28
   1  -4  -4   48.13    2.14
   1   4   4   43.32    2.27
   1   4   4   48.21    2.27
   1  -4  -4   47.74    2.07
   1  -4  -4   48.99    2.30
   1  -4  -4   43.47    2.25
   1   4   4   42.75    2.28
   1  -5   4    6.55    0.36
  -1   5   4    6.43    0.59
  -1  -5  -4    5.24    0.55
  -1   5   4    3.79    0.55
  -1   5   4    5.43    0.55
   1  -5   4    6.04    0.35
  -1  -5  -4    4.63    0.54
  -1  -5  -4    4.75    0.49
  -1   5   4    4.22    0.56
  -1   5   4    5.83    0.56
  -1  -5  -4    5.06    0.56
  -1   5   4    4.95    0.53
  -1  -5  -4    5.50    0.53
  -1  -5  -4    5.49    0.55
   1  -5  -4    5.08    0.51
   1   5   4    5.04    0.54
   1  -5  -4    4.91    0.54
   1  -5  -4    5.57    0.54
   1  -5  -4    5.56    0.50
   1   5   4    4.32    0.56
   1   5   4    5.29    0.55
   1   5   4    4.26    0.56
   1   5   4    5.72    0.57
   1  -5  -4    5.39    0.57
   1  -5  -4    4.63    0.53
  -1   6   4    2.41    0.45
  -1  -6  -4    1.51    0.40
  -1   6   4    1.68    0.37
  -1  -6  -4    1.30    0.36
  -1   6   4    0.63    0.40
  -1   6   4    0.21    0.39
  -1  -6  -4    2.13    0.40
  -1   6   4    1.91    0.38
   1   6   4    0.40    0.38
   1   6   4    1.43    0.42
   1  -6  -4    1.84    0.41
   1  -6  -4    2.38    0.39
   1   6   4    1.81    0.38
   1  -6  -4    2.68    0.40
   1   6   4    2.08    0.40
   1   6   4    0.54    0.38
  -1   7   4   53.14    2.56
  -1  -7  -4   51.99    2.45
  -1  -7  -4   51.55    2.52
  -1   7   4   51.51    2.69
  -1   7   4   48.49    2.61
  -1  -7  -4   52.66    2.71
   1  -7  -4   56.06    2.76
   1   7   4   51.01    2.53
   1   7   4   51.72    2.70
   1   7   4   54.18    2.73
   1  -7  -4   51.18    2.51
   1  -7  -4   49.90    2.43
   1   7   4   49.55    2.63
   1   7   4   52.44    2.72
  -1   8   4   41.61    2.21
  -1   8   4   43.07    2.29
  -1  -8  -4   41.54    2.12
   1   8   4   42.09    2.29
   1   8   4   41.74    2.21
   1  -8  -4   45.60    2.15
  -1   9   4    9.02    0.83
  -1  -9  -4    8.08    0.78
  -1   9   4    8.82    0.84
   1   9   4    8.42    0.84
   1   9   4    8.61    0.81
   1  -9  -4    7.24    0.76
   1   0  -5    0.73    0.18
  -1   0   5    0.14    0.15
  -1   0  -5   -0.01    0.11
  -1   0   5    0.24    0.12
   1   0  -5    0.06    0.13
  -1   0  -5    0.08    0.14
   1   0  -5   -0.01    0.11
  -1   0  -5    0.67    0.19
   1   0  -5    0.18    0.17
  -1   0  -5    0.22    0.15
   1   0  -5    0.35    0.16
  -1   0  -5    0.03    0.17
   1   0   5    0.13    0.13
  -1   0  -5    0.28    0.15
  -1   0   5    0.27    0.16
  -1   0   5    0.10    0.14
  -1   0   5   -0.08    0.14
   1   0  -5   -0.04    0.14
   1   0   5    0.16    0.15
   1   0   5    0.29    0.16
  -1   0  -5    0.03    0.14
   1   0   5    0.10    0.14
   1   0   5    0.21    0.15
   1   0   5    0.06    0.15
  -1   0  -5   -0.01    0.15
   1   0  -5    0.05    0.17
   1   0   5    0.04    0.15
   1   0  -5    0.07    0.14
  -1   0   5    0.28    0.15
  -1   0   5   -0.04    0.13
  -1   1   5   57.26    2.62
   1  -1   5   64.08    2.75
   1  -1   5   60.86    2.68
   1  -1   5   58.25    2.74
  -1  -1  -5   58.65    2.63
   1   1  -5   57.44    2.66
  -1  -1  -5   60.08    2.80
   1   1  -5   57.23    2.71
  -1  -1  -5   60.75    2.76
  -1  -1  -5   56.85    2.60
   1  -1   5   62.81    2.56
   1   1  -5   58.50    2.70
   1  -1   5   59.52    2.74
   1   1  -5   57.92    2.66
  -1   1   5   60.18    2.81
  -1   1   5   61.51    2.82
  -1  -1  -5   58.83    2.81
  -1  -1  -5   57.07    2.50
   1   1  -5   56.29    2.71
   1   1  -5   58.19    2.55
  -1   1   5   63.33    2.83
  -1  -1  -5   51.01    2.79
  -1   1   5   58.99    2.81
  -1  -1  -5   58.09    2.51
   1  -1   5   62.56    2.74
  -1   1   5   58.60    2.75
  -1  -1  -5   56.41    2.79
  -1   1  -5   60.10    2.71
   1   1   5   62.32    2.83
   1  -1  -5   56.94    2.60
  -1   1  -5   58.97    2.56
   1  -1  -5   59.66    2.75
   1  -1  -5   62.19    2.51
   1  -1  -5   60.35    2.81
   1  -1  -5   59.62    2.81
   1   1   5   58.60    2.63
   1   1   5   62.91    2.83
  -1  -1   5   61.38    2.74
  -1  -1   5   63.91    2.74
   1  -1  -5   57.22    2.79
   1   1   5   60.50    2.81
  -1   1  -5   59.52    2.71
   1  -1  -5   64.65    2.82
  -1  -1   5   62.54    2.75
   1  -1  -5   59.04    2.50
   1   1   5   62.95    2.82
  -1   1  -5   57.20    2.67
   1   1   5   60.80    2.74
  -1  -1   5   58.71    2.68
  -1  -1   5   62.84    2.74
  -1   1  -5   57.64    2.71
  -1  -1   5   55.93    2.55
  -1   1  -5   61.59    2.66
   1  -2   5    1.21    0.14
  -1  -2  -5    0.81    0.26
  -1  -2  -5    0.86    0.22
  -1  -2  -5    0.62    0.21
  -1   2   5    1.14    0.25
  -1   2   5    1.73    0.27
  -1  -2  -5    1.04    0.23
  -1  -2  -5    0.91    0.22
   1   2  -5    1.12    0.12
  -1   2   5    1.10    0.23
  -1  -2  -5    0.93    0.20
   1  -2   5    1.32    0.15
   1  -2   5    1.27    0.14
  -1  -2  -5    1.05    0.24
   1   2  -5    1.00    0.12
  -1   2   5    1.32    0.24
   1  -2   5    1.58    0.15
  -1  -2  -5    0.75    0.20
  -1  -2  -5    0.95    0.24
  -1   2   5    1.31    0.25
   1  -2   5    1.35    0.15
  -1  -2   5    1.09    0.14
  -1   2  -5    1.36    0.12
   1  -2  -5    0.78    0.20
  -1   2  -5    1.17    0.13
   1  -2  -5    1.50    0.23
   1   2   5    0.94    0.22
  -1  -2   5    1.39    0.13
   1  -2  -5    1.21    0.23
   1   2   5    1.26    0.24
   1  -2  -5    1.07    0.23
  -1  -2   5    1.31    0.13
   1   2   5    1.18    0.24
  -1  -2   5    1.28    0.15
   1  -2  -5    0.77    0.22
   1   2   5    1.10    0.23
   1  -2  -5    0.88    0.23
   1  -2  -5    0.62    0.24
  -1  -2   5    0.99    0.14
   1  -2  -5    1.08    0.24
   1  -2  -5    0.91    0.23
   1   2   5    1.23    0.24
  -1  -2   5    1.37    0.15
  -1  -3  -5   23.92    1.34
  -1   3   5   25.52    1.38
  -1  -3  -5   24.75    1.20
  -1   3   5   28.52    1.29
  -1  -3  -5   24.09    1.34
  -1  -3  -5   22.40    1.34
  -1   3   5   25.60    1.33
  -1   3   5   24.13    1.27
  -1  -3  -5   23.00    1.24
  -1   3   5   27.92    1.39
  -1  -3  -5   24.80    1.37
  -1   3   5   25.66    1.38
  -1  -3  -5   21.24    1.25
   1   3   5   26.31    1.37
   1  -3  -5   24.79    1.27
   1  -3  -5   23.23    1.24
   1  -3  -5   26.00    1.36
   1   3   5   25.39    1.33
   1  -3  -5   25.97    1.36
   1   3   5   25.67    1.29
   1   3   5   24.44    1.36
   1  -3  -5   24.46    1.20
   1   3   5   24.71    1.36
   1  -3  -5   24.60    1.37
   1  -3  -5   26.55    1.37
  -1   4   5   66.95    3.44
  -1   4   5   73.90    3.37
  -1  -4  -5   72.72    3.12
  -1  -4  -5   71.01    3.45
  -1   4   5   74.43    3.24
  -1  -4  -5   68.98    3.39
  -1   4   5   67.81    3.45
  -1  -4  -5   69.44    3.46
  -1  -4  -5   72.71    3.23
  -1   4   5   75.69    3.46
  -1  -4  -5   69.77    3.21
  -1  -4  -5   67.49    3.43
   1   4   5   66.52    3.44
   1  -4  -5   69.42    3.21
   1   4   5   75.01    3.46
   1  -4  -5   73.85    3.12
   1  -4  -5   74.30    3.46
   1   4   5   74.03    3.24
   1   4   5   63.78    3.34
   1  -4  -5   72.91    3.45
   1  -4  -5   73.85    3.48
   1  -4  -5   70.41    3.38
   1  -4  -5   74.25    3.23
   1   4   5   70.94    3.46
  -1   5   5    2.67    0.40
  -1   5   5    2.08    0.38
  -1  -5  -5    1.52    0.36
  -1   5   5    1.33    0.34
  -1  -5  -5    2.04    0.36
  -1  -5  -5    1.10    0.33
  -1  -5  -5    2.66    0.37
  -1   5   5    1.78    0.34
  -1   5   5    2.36    0.38
  -1  -5  -5    2.09    0.42
  -1   5   5    2.69    0.39
  -1  -5  -5    2.05    0.33
   1  -5  -5    1.66    0.35
   1  -5  -5    2.28    0.41
   1  -5  -5    1.87    0.37
   1  -5  -5    2.11    0.37
   1   5   5    1.77    0.37
   1  -5  -5    2.24    0.35
   1   5   5    1.99    0.37
   1  -5  -5    2.59    0.35
   1   5   5    3.01    0.43
   1   5   5    1.72    0.35
   1   5   5    1.59    0.35
  -1   6   5    7.52    0.67
  -1  -6  -5    6.43    0.58
  -1   6   5    6.48    0.64
  -1   6   5    7.34    0.65
  -1  -6  -5    6.65    0.63
  -1   6   5    5.36    0.66
  -1  -6  -5    5.97    0.65
  -1   6   5    4.70    0.65
   1   6   5    4.65    0.63
   1   6   5    4.94    0.65
   1  -6  -5    6.68    0.58
   1  -6  -5    7.27    0.64
   1   6   5    5.76    0.62
   1   6   5    5.98    0.62
   1   6   5    6.32    0.64
   1  -6  -5    6.51    0.66
  -1  -7  -5   39.01    2.12
  -1   7   5   44.45    2.27
  -1  -7  -5   44.35    2.41
  -1   7   5   47.61    2.42
  -1  -7  -5   43.68    2.23
  -1   7   5   44.87    2.34
   1   7   5   44.09    2.25
   1   7   5   40.46    2.31
   1   7   5   44.68    2.40
   1  -7  -5   44.17    2.16
   1   7   5   45.38    2.44
   1  -7  -5   45.02    2.42
   1  -7  -5   44.69    2.23
  -1  -8  -5    1.20    0.39
  -1   8   5    1.19    0.39
  -1   8   5    0.95    0.38
   1  -8  -5    1.26    0.38
   1   8   5    1.14    0.44
   1   8   5    1.26    0.41
  -1   0   6    0.26    0.19
  -1   0  -6   -0.18    0.15
   1   0   6   -0.29    0.14
  -1   0  -6   -0.24    0.19
   1   0  -6   -0.21    0.14
  -1   0  -6   -0.30    0.14
  -1   0  -6   -0.12    0.17
  -1   0  -6    0.01    0.18
  -1   0  -6   -0.42    0.11
   1   0   6   -0.51    0.17
   1   0   6   -0.54    0.15
   1   0  -6   -0.10    0.15
  -1   0   6   -0.19    0.14
  -1   0   6    0.01    0.16
   1   0   6   -0.51    0.14
  -1   0   6   -0.24    0.16
  -1   0  -6   -0.19    0.16
  -1   0  -6   -0.25    0.18
   1   0   6   -0.19    0.15
   1   0  -6   -0.07    0.18
   1   0   6    0.09    0.18
   1   0  -6   -0.09    0.16
  -1   0   6   -0.19    0.13
   1   0  -6   -0.12    0.15
   1   0  -6   -0.37    0.11
   1   0  -6   -0.32    0.15
   1   1  -6    4.02    0.34
   1   1  -6    4.52    0.35
  -1   1   6    4.73    0.42
   1  -1   6    4.16    0.36
  -1  -1  -6    3.90    0.29
  -1  -1  -6    3.80    0.38
   1   1  -6    4.73    0.31
   1   1  -6    4.19    0.30
  -1   1   6    4.71    0.43
  -1  -1  -6    3.42    0.34
   1   1  -6    4.60    0.34
  -1   1   6    4.59    0.44
  -1  -1  -6    4.27    0.43
   1  -1   6    3.72    0.29
  -1  -1  -6    4.67    0.45
  -1  -1  -6    5.08    0.41
   1  -1   6    5.18    0.37
   1   1  -6    4.13    0.32
  -1   1   6    3.51    0.40
   1  -1   6    4.80    0.37
   1  -1   6    4.87    0.34
   1  -1   6    5.40    0.38
  -1   1   6    4.93    0.41
  -1  -1  -6    4.01    0.41
  -1  -1  -6    3.56    0.30
   1  -1  -6    4.00    0.44
   1  -1  -6    4.37    0.40
  -1   1  -6    4.21    0.30
  -1   1  -6    3.71    0.35
   1   1   6    3.61    0.39
  -1  -1   6    4.91    0.37
  -1  -1   6    5.92    0.38
  -1  -1   6    4.41    0.36
  -1  -1   6    5.44    0.30
  -1  -1   6    4.80    0.35
  -1  -1   6    5.26    0.37
   1   1   6    4.68    0.42
   1   1   6    4.57    0.44
   1   1   6    4.63    0.41
   1  -1  -6    3.83    0.36
   1  -1  -6    3.90    0.42
   1   1   6    5.31    0.45
  -1   1  -6    4.39    0.34
  -1   1  -6    3.55    0.33
   1  -1  -6    4.21    0.40
  -1   1  -6    3.97    0.32
  -1   1  -6    4.19    0.32
   1  -1  -6    3.21    0.29
   1  -1  -6    4.98    0.42
   1  -1  -6    3.94    0.30
   1   2  -6  106.04    4.56
  -1  -2  -6  100.56    5.01
   1  -2   6  108.27    4.89
  -1  -2  -6  108.34    4.95
  -1  -2  -6  107.94    4.94
  -1  -2  -6  106.35    5.05
   1  -2   6  106.55    4.56
  -1   2   6  104.05    4.92
  -1  -2  -6  105.55    4.69
  -1   2   6  105.48    5.05
  -1  -2  -6  109.84    5.03
  -1   2   6  104.00    5.04
  -1   2   6  111.75    4.72
  -1  -2  -6  112.47    4.73
  -1  -2  -6  107.30    4.55
  -1  -2  -6  115.28    5.07
  -1   2   6  106.10    5.05
   1  -2   6  104.76    4.89
   1  -2   6  108.51    4.90
   1   2  -6  115.90    4.57
   1  -2   6  107.19    4.89
  -1  -2   6  110.44    4.56
   1  -2  -6  101.66    5.03
  -1  -2   6  114.05    4.90
  -1  -2   6  113.77    4.90
   1  -2  -6  109.45    4.54
   1   2   6  110.31    5.06
   1  -2  -6  108.73    4.94
   1  -2  -6  101.75    5.02
   1  -2  -6  106.07    5.02
  -1   2  -6  102.09    4.57
  -1  -2   6  107.56    4.89
   1   2   6  111.42    5.05
   1  -2  -6  114.76    5.06
   1   2   6  109.51    4.92
  -1   2  -6  108.80    4.56
   1   2   6  110.00    5.04
   1  -2  -6  114.31    4.70
   1  -2  -6  109.15    4.71
   1  -2  -6  108.51    4.93
  -1  -2   6  114.09    4.89
   1   2   6  110.36    4.72
  -1   3   6    7.75    0.66
  -1  -3  -6    6.93    0.61
   1  -3   6    7.22    0.43
   1  -3   6    7.39    0.43
  -1   3   6    8.15    0.65
  -1  -3  -6    7.10    0.55
  -1   3   6    7.38    0.64
  -1  -3  -6    7.16    0.66
  -1  -3  -6    8.34    0.62
  -1  -3  -6    8.00    0.66
  -1  -3  -6    7.82    0.60
  -1   3   6    9.78    0.69
  -1   3   6    8.27    0.61
  -1  -3  -6    7.37    0.62
   1  -3   6    7.56    0.44
   1  -3  -6    8.17    0.64
   1   3   6    6.61    0.62
   1   3   6    7.44    0.66
   1   3   6    7.79    0.61
   1   3   6    6.63    0.63
   1   3   6    6.65    0.62
   1  -3  -6    9.52    0.58
   1  -3  -6    7.51    0.62
   1  -3  -6    9.35    0.69
   1  -3  -6    8.49    0.62
   1  -3  -6    8.00    0.63
  -1  -3   6    7.06    0.42
   1  -3  -6    7.47    0.58
  -1   4   6  133.83    6.57
  -1  -4  -6  144.84    6.14
  -1   4   6  142.70    6.14
  -1   4   6  138.52    6.58
  -1  -4  -6  140.02    6.56
  -1   4   6  141.60    6.57
  -1  -4  -6  131.99    6.53
  -1  -4  -6  146.67    5.96
  -1  -4  -6  164.59    6.64
  -1   4   6  142.32    6.41
  -1  -4  -6  139.67    6.45
  -1  -4  -6  145.20    6.15
   1  -4  -6  151.63    6.60
   1   4   6  138.34    6.14
   1   4   6  137.97    6.42
   1  -4  -6  132.36    6.55
   1  -4  -6  147.68    6.44
   1  -4  -6  143.89    6.57
   1  -4  -6  141.69    5.95
   1   4   6  150.48    6.59
   1  -4  -6  136.91    6.14
   1   4   6  138.80    6.58
   1  -4  -6  130.47    6.11
   1   4   6  126.67    6.54
  -1   5   6   47.51    2.41
  -1  -5  -6   46.04    2.37
  -1  -5  -6   43.79    2.20
  -1  -5  -6   47.46    2.39
  -1   5   6   44.59    2.22
  -1   5   6   43.81    2.36
  -1  -5  -6   46.24    2.37
  -1   5   6   43.58    2.30
  -1  -5  -6   46.88    2.21
  -1  -5  -6   43.26    2.11
  -1   5   6   41.59    2.37
   1  -5  -6   43.45    2.37
   1  -5  -6   44.78    2.20
   1  -5  -6   46.32    2.34
   1  -5  -6   44.02    2.20
   1  -5  -6   45.65    2.12
   1   5   6   44.56    2.39
   1   5   6   43.36    2.21
   1   5   6   45.41    2.32
   1   5   6   43.49    2.39
   1  -5  -6   46.44    2.38
  -1   6   6   18.24    1.34
  -1   6   6   20.14    1.28
  -1   6   6   20.05    1.22
  -1  -6  -6   18.59    1.19
  -1  -6  -6   19.54    1.14
  -1  -6  -6   19.34    1.29
  -1   6   6   21.30    1.31
  -1   6   6   17.94    1.33
   1  -6  -6   19.05    1.13
   1   6   6   19.21    1.34
   1   6   6   19.78    1.22
   1  -6  -6   20.30    1.32
   1  -6  -6   20.99    1.22
   1   6   6   19.80    1.28
   1   6   6   17.99    1.26
   1   6   6   18.95    1.34
  -1  -7  -6   10.28    0.92
  -1   7   6    7.18    0.81
  -1   7   6    8.13    0.83
  -1   7   6    8.84    0.82
  -1  -7  -6    9.60    0.77
  -1  -7  -6   10.85    0.85
   1  -7  -6    9.16    0.82
   1   7   6    8.58    0.90
   1   7   6    9.76    0.82
   1   7   6    9.13    0.85
   1  -7  -6    8.68    0.86
   1   7   6    9.19    0.86
   1  -7  -6    8.70    0.75
  -1   8   6   15.88    1.19
  -1   8   6   17.45    1.17
  -1  -8  -6   14.54    1.04
  -1  -8  -6   15.56    1.23
   1  -8  -6   15.13    1.06
   1   8   6   13.02    1.15
   1  -8  -6   15.15    1.21
   1   8   6   17.10    1.17
   1   0   7    0.05    0.14
   1   0   7   -0.08    0.15
  -1   0  -7   -0.07    0.14
  -1   0  -7    0.03    0.17
   1   0   7    0.11    0.16
  -1   0  -7    0.10    0.19
   1   0  -7    0.18    0.15
   1   0   7    0.08    0.17
  -1   0   7    0.33    0.17
  -1   0  -7    0.04    0.15
   1   0   7   -0.07    0.14
  -1   0  -7    0.38    0.17
   1   0  -7    0.25    0.16
   1   0  -7    0.30    0.17
  -1   0  -7    0.19    0.17
   1   0  -7    0.11    0.15
  -1   0   7    0.00    0.15
   1   0  -7    0.15    0.19
   1   0  -7    0.21    0.16
  -1   0   7    0.26    0.18
   1   0  -7    0.36    0.19
  -1   0  -7   -0.11    0.14
  -1   0   7    0.17    0.15
   1  -1   7   10.62    0.69
  -1  -1  -7   10.31    0.69
   1  -1   7   11.39    0.60
  -1  -1  -7   10.46    0.71
   1   1  -7   11.85    0.65
   1  -1   7   11.74    0.69
  -1  -1  -7   10.76    0.76
   1   1  -7   11.16    0.63
  -1   1   7   11.07    0.73
   1   1  -7   11.72    0.64
  -1  -1  -7   10.86    0.64
  -1  -1  -7   11.29    0.74
   1   1  -7   11.06    0.61
   1  -1   7   10.49    0.62
  -1   1   7   11.22    0.69
  -1  -1  -7   10.77    0.73
   1   1  -7   11.84    0.65
  -1   1   7   11.50    0.76
   1   1  -7   11.49    0.61
  -1   1   7   10.97    0.74
  -1   1  -7   11.85    0.66
   1  -1  -7   11.84    0.70
   1  -1  -7   11.85    0.64
   1  -1  -7   11.23    0.71
   1  -1  -7   10.62    0.74
   1   1   7   10.37    0.69
  -1   1  -7   10.96    0.63
  -1  -1   7   10.88    0.67
   1   1   7   10.09    0.73
   1  -1  -7   12.14    0.77
  -1  -1   7   11.74    0.69
  -1   1  -7   10.76    0.61
   1  -1  -7   10.58    0.71
   1   1   7   10.61    0.72
  -1   1  -7   11.08    0.66
   1   1   7   10.46    0.74
  -1   1  -7   10.99    0.63
  -1  -1   7   10.74    0.62
  -1  -1   7    9.86    0.58
  -1   1  -7   11.43    0.63
  -1  -2  -7   42.44    2.24
   1  -2   7   47.99    2.13
  -1  -2  -7   48.33    2.31
  -1   2   7   45.55    2.29
  -1   2   7   42.67    2.27
  -1  -2  -7   42.67    2.24
  -1  -2  -7   41.71    2.10
  -1   2   7   49.38    2.24
  -1   2   7   44.66    2.11
   1  -2   7   45.94    2.12
   1   2  -7   43.83    1.96
  -1  -2  -7   46.38    2.28
  -1  -2  -7   43.08    2.23
  -1  -2  -7   42.10    2.06
  -1  -2  -7   45.19    1.97
   1  -2  -7   37.56    2.08
  -1  -2   7   46.94    2.13
  -1  -2   7   47.72    2.13
   1  -2  -7   45.06    1.97
   1  -2  -7   42.78    2.24
   1  -2  -7   44.49    2.07
   1   2   7   45.45    2.13
   1   2   7   45.06    2.21
   1  -2  -7   42.43    2.22
   1   2   7   43.97    2.26
   1  -2  -7   46.65    2.25
   1  -2  -7   47.32    2.28
  -1   2  -7   44.63    1.96
   1   2   7   42.47    2.27
   1  -2  -7   48.29    2.30
   1  -3   7   14.69    0.74
  -1  -3  -7   14.18    0.93
  -1  -3  -7   14.69    0.96
  -1  -3  -7   13.59    0.80
  -1  -3  -7   13.66    0.92
  -1   3   7   13.96    0.89
  -1   3   7   15.96    1.00
  -1  -3  -7   14.44    0.97
   1  -3   7   14.61    0.73
  -1   3   7   14.52    0.92
  -1  -3  -7   13.92    0.85
  -1   3   7   14.47    0.97
  -1  -3  -7   13.77    0.88
   1  -3  -7   13.11    0.91
   1  -3  -7   13.20    0.80
   1  -3  -7   13.14    0.93
   1   3   7   14.27    0.94
   1  -3  -7   13.77    0.94
   1   3   7   13.56    0.95
   1  -3  -7   13.78    0.84
   1   3   7   14.03    0.89
   1  -3  -7   13.46    0.95
   1  -3  -7   12.78    0.87
   1   3   7   13.45    0.94
  -1  -3   7   14.59    0.73
  -1  -3   7   14.70    0.74
  -1  -4  -7   16.07    1.02
  -1   4   7   16.78    1.07
  -1  -4  -7   16.35    1.08
  -1   4   7   15.83    1.08
  -1  -4  -7   16.49    0.99
  -1   4   7   14.73    0.99
  -1  -4  -7   17.72    1.12
  -1  -4  -7   14.83    1.05
  -1   4   7   15.88    1.10
  -1  -4  -7   17.69    0.94
   1   4   7   16.39    1.10
   1   4   7   16.57    1.07
   1  -4  -7   17.67    0.95
   1  -4  -7   14.97    1.07
   1   4   7   13.95    1.06
   1  -4  -7   15.55    1.00
   1  -4  -7   17.67    1.09
   1  -4  -7   17.07    0.99
   1  -4  -7   16.01    1.07
   1   4   7   17.12    1.03
   1  -4  -7   16.80    1.11
  -1  -5  -7   32.32    1.85
  -1  -5  -7   31.46    1.85
  -1  -5  -7   33.41    1.72
  -1   5   7   35.81    1.92
  -1  -5  -7   34.83    1.75
  -1   5   7   31.06    1.84
  -1   5   7   35.10    1.84
  -1   5   7   32.42    1.88
  -1  -5  -7   29.58    1.61
  -1   5   7   33.41    1.75
  -1  -5  -7   30.08    1.83
   1  -5  -7   31.90    1.70
   1  -5  -7   31.58    1.85
   1  -5  -7   31.85    1.83
   1  -5  -7   34.32    1.88
   1   5   7   30.86    1.82
   1  -5  -7   31.68    1.62
   1  -5  -7   32.74    1.73
   1   5   7   31.38    1.89
   1   5   7   32.82    1.89
   1   5   7   33.07    1.75
  -1  -6  -7   20.84    1.35
  -1   6   7   16.11    1.31
  -1  -6  -7   19.76    1.15
  -1   6   7   19.64    1.37
  -1   6   7   18.67    1.23
  -1  -6  -7   19.09    1.23
  -1   6   7   19.16    1.29
  -1   6   7   22.04    1.35
   1   6   7   17.81    1.28
   1  -6  -7   19.12    1.13
   1   6   7   17.42    1.32
   1   6   7   18.15    1.34
   1  -6  -7   20.28    1.23
   1   6   7   18.66    1.22
   1   6   7   21.03    1.32
   1  -6  -7   19.18    1.31
  -1   7   7    5.45    0.69
  -1  -7  -7    6.99    0.73
  -1  -7  -7    6.73    0.78
  -1   7   7    7.49    0.77
  -1  -7  -7    6.23    0.64
   1  -7  -7    5.65    0.71
   1  -7  -7    6.56    0.64
   1  -7  -7    7.53    0.75
   1   7   7    5.98    0.71
   1   7   7    6.71    0.72
  -1   8   7   15.34    1.17
  -1  -8  -7   15.04    1.07
  -1   8   7   14.90    1.13
   1  -8  -7   14.18    1.13
   1  -8  -7   15.09    1.06
   1   8   7   13.07    1.14
   1   8   7   14.61    1.14
  -1   0   8    0.05    0.19
  -1   0  -8   -0.31    0.22
   1   0  -8    0.08    0.23
  -1   0  -8    0.03    0.18
  -1   0  -8    0.35    0.21
  -1   0  -8   -0.13    0.16
   1   0   8   -0.07    0.17
  -1   0   8    0.15    0.19
  -1   0  -8   -0.44    0.20
  -1   0   8    0.04    0.18
   1   0  -8    0.18    0.22
   1   0   8   -0.23    0.18
   1   0  -8   -0.11    0.18
  -1   0  -8    0.21    0.18
   1   0   8    0.00    0.18
   1   0  -8   -0.05    0.16
  -1   0  -8   -0.04    0.18
   1   0  -8    0.04    0.17
   1   0  -8    0.13    0.20
   1   0  -8    0.14    0.18
   1  -1   8    1.75    0.32
  -1   1   8    3.58    0.43
   1   1  -8    2.99    0.32
  -1  -1  -8    2.36    0.37
  -1  -1  -8    3.38    0.32
   1   1  -8    3.12    0.34
  -1  -1  -8    2.82    0.37
   1   1  -8    2.78    0.29
  -1   1   8    2.88    0.41
   1   1  -8    3.17    0.34
   1   1  -8    2.89    0.30
   1   1  -8    3.19    0.34
  -1  -1  -8    3.31    0.43
  -1  -1  -8    3.14    0.39
   1  -1   8    2.26    0.35
   1  -1   8    2.46    0.35
  -1   1   8    3.58    0.40
  -1  -1  -8    2.61    0.41
  -1   1  -8    2.46    0.29
   1   1   8    2.57    0.40
  -1   1  -8    2.96    0.31
  -1   1  -8    2.60    0.28
  -1   1  -8    2.38    0.34
   1   1   8    3.06    0.42
   1  -1  -8    3.61    0.39
   1  -1  -8    3.17    0.32
  -1  -1   8    2.17    0.32
  -1   1  -8    2.95    0.33
   1  -1  -8    3.01    0.38
  -1  -1   8    2.46    0.35
  -1   1  -8    3.04    0.34
   1  -1  -8    3.30    0.38
   1  -1  -8    3.71    0.44
  -1  -1   8    2.52    0.35
   1  -1  -8    2.81    0.42
   1   1   8    3.13    0.40
   1   2  -8  147.74    6.16
  -1  -2  -8  137.82    6.74
  -1  -2  -8  154.45    6.30
  -1  -2  -8  139.73    6.31
  -1   2   8  144.60    6.32
   1  -2   8  152.26    6.63
  -1   2   8  140.74    6.78
  -1  -2  -8  148.94    6.63
  -1  -2  -8  144.33    6.74
  -1  -2  -8  148.96    6.04
  -1   2   8  137.93    6.77
   1   2   8  151.46    6.79
   1  -2  -8  144.36    6.04
  -1   2  -8  154.91    6.16
   1  -2  -8  143.88    6.74
   1  -2  -8  143.21    6.31
   1  -2  -8  147.11    6.63
  -1  -2   8  144.90    6.61
   1   2   8  152.91    6.78
   1  -2  -8  144.80    6.72
   1  -2  -8  141.60    6.28
   1   2   8  143.88    6.32
  -1  -3  -8   18.44    1.06
  -1  -3  -8   18.27    1.19
  -1  -3  -8   17.83    1.11
  -1  -3  -8   17.33    1.16
  -1  -3  -8   20.30    1.01
  -1  -3  -8   18.78    1.20
  -1   3   8   17.86    1.22
  -1   3   8   18.07    1.21
  -1   3   8   19.26    1.13
   1  -3  -8   20.61    1.02
   1  -3  -8   20.38    1.08
   1  -3  -8   20.84    1.14
   1   3   8   20.02    1.24
   1  -3  -8   19.12    1.21
   1  -3  -8   18.60    1.17
   1   3   8   18.89    1.22
   1  -3  -8   17.69    1.16
   1   3   8   17.40    1.11
  -1  -4  -8   30.28    1.52
  -1  -4  -8   28.16    1.72
  -1  -4  -8   30.28    1.59
  -1  -4  -8   31.00    1.75
  -1  -4  -8   26.25    1.70
  -1   4   8   33.03    1.81
  -1  -4  -8   30.39    1.64
  -1   4   8   31.41    1.65
  -1   4   8   32.03    1.80
  -1   4   8   31.08    1.71
   1   4   8   28.96    1.72
   1  -4  -8   31.79    1.75
   1   4   8   29.15    1.63
   1  -4  -8   29.19    1.72
   1  -4  -8   28.51    1.49
   1  -4  -8   28.93    1.62
   1  -4  -8   33.44    1.61
   1   4   8   29.52    1.78
   1  -4  -8   31.56    1.76
   1   4   8   30.32    1.78
  -1   5   8    8.12    0.91
  -1  -5  -8    9.70    0.88
  -1  -5  -8    9.15    0.87
  -1   5   8    9.44    0.88
  -1   5   8   10.04    0.83
  -1  -5  -8   10.73    0.95
  -1  -5  -8   10.23    0.74
  -1   5   8    8.04    0.89
  -1  -5  -8    9.34    0.80
  -1   5   8   10.58    0.89
  -1  -5  -8   10.62    0.85
   1  -5  -8   10.21    0.88
   1   5   8    8.05    0.88
   1  -5  -8    9.75    0.83
   1  -5  -8    9.26    0.78
   1  -5  -8   10.37    0.90
   1  -5  -8    9.53    0.92
   1  -5  -8   10.04    0.75
   1   5   8   10.00    0.83
   1   5   8   10.64    0.92
   1   5   8    8.77    0.93
  -1  -6  -8    4.32    0.54
  -1   6   8    5.02    0.69
  -1   6   8    2.21    0.72
  -1   6   8    6.17    0.70
  -1  -6  -8    4.81    0.67
  -1  -6  -8    4.89    0.63
  -1   6   8    5.81    0.67
   1   6   8    4.80    0.62
   1  -6  -8    5.97    0.60
   1   6   8    2.60    0.72
   1   6   8    5.49    0.69
   1  -6  -8    4.13    0.60
   1   6   8    5.63    0.70
   1  -6  -8    4.69    0.65
  -1  -7  -8    0.99    0.38
  -1   7   8    1.37    0.45
  -1  -7  -8    0.84    0.44
   1  -7  -8    0.88    0.43
   1  -7  -8    0.96    0.37
   1   7   8    1.39    0.45
   1   7   8    1.74    0.47
  -1   0  -9    0.52    0.24
   1   0  -9    0.12    0.19
  -1   0  -9   -0.06    0.25
   1   0   9    0.12    0.23
   1   0  -9    0.03    0.17
  -1   0  -9    0.09    0.19
  -1   0   9    0.16    0.23
   1   0  -9    0.09    0.23
  -1   0  -9    0.13    0.19
   1   0  -9   -0.05    0.20
   1   1  -9   13.16    0.74
  -1   1   9   13.77    0.92
  -1   1   9   13.02    0.83
  -1  -1  -9   10.33    0.83
   1   1  -9   12.27    0.76
  -1  -1  -9   12.36    0.83
   1   1  -9   13.07    0.71
   1   1  -9   12.45    0.70
   1  -1   9   12.56    0.74
  -1  -1  -9   11.02    0.79
  -1  -1  -9   12.06    0.82
  -1  -1  -9   11.57    0.69
   1   1  -9   12.80    0.74
   1   1  -9   12.11    0.75
   1   1   9   11.51    0.87
   1  -1  -9   12.21    0.69
   1  -1  -9   13.95    0.83
   1  -1  -9   13.20    0.85
  -1   1  -9   12.61    0.73
  -1   1  -9   12.84    0.76
  -1   1  -9   13.01    0.75
  -1   1  -9   12.55    0.70
   1  -1  -9   12.88    0.83
   1  -1  -9   13.02    0.86
  -1   1  -9   10.54    0.70
  -1   1  -9   12.56    0.76
   1   1   9   12.81    0.82
  -1   2   9   11.95    0.93
  -1  -2  -9   11.87    0.84
  -1  -2  -9   11.94    0.76
  -1  -2  -9   11.26    0.89
   1   2  -9   13.05    0.70
  -1  -2  -9   12.85    0.88
  -1  -2  -9   12.02    0.86
  -1   2   9   12.48    0.84
   1   2   9   12.34    0.92
   1  -2  -9   12.83    0.92
   1  -2  -9   11.54    0.83
   1   2   9   12.12    0.84
   1  -2  -9   13.05    0.87
   1  -2  -9   12.14    0.76
  -1   2  -9   12.79    0.69
   1  -2  -9   13.80    0.89
  -1  -3  -9   12.38    0.88
  -1  -3  -9   11.74    0.89
  -1  -3  -9   12.19    0.91
  -1  -3  -9   11.50    0.79
  -1   3   9   13.07    0.88
  -1   3   9   11.73    0.95
  -1  -3  -9   11.02    0.91
  -1  -3  -9   11.40    0.72
   1  -3  -9   12.05    0.86
   1  -3  -9   12.43    0.81
   1   3   9   12.42    0.87
   1  -3  -9   12.28    0.90
   1  -3  -9   11.70    0.90
   1  -3  -9   12.32    0.93
   1   3   9   13.08    0.98
   1  -3  -9   12.47    0.72
  -1  -4  -9   23.05    1.18
  -1  -4  -9   21.60    1.39
  -1  -4  -9   22.29    1.41
  -1  -4  -9   23.98    1.43
  -1  -4  -9   22.08    1.25
  -1  -4  -9   21.84    1.32
  -1   4   9   20.04    1.38
  -1   4   9   23.32    1.34
  -1   4   9   21.65    1.44
   1   4   9   20.74    1.31
   1  -4  -9   23.43    1.27
   1  -4  -9   20.72    1.36
   1  -4  -9   20.24    1.29
   1  -4  -9   19.01    1.36
   1  -4  -9   21.79    1.17
   1   4   9   22.59    1.46
   1  -4  -9   21.76    1.39
  -1   5   9   18.56    1.34
  -1  -5  -9   20.97    1.36
  -1  -5  -9   18.99    1.13
  -1   5   9   20.31    1.28
  -1  -5  -9   19.28    1.25
  -1  -5  -9   18.84    1.19
  -1   5   9   17.48    1.37
  -1  -5  -9   17.30    1.30
  -1  -5  -9   19.63    1.34
   1  -5  -9   18.96    1.24
   1   5   9   19.39    1.26
   1   5   9   20.61    1.42
   1  -5  -9   18.34    1.11
   1  -5  -9   20.84    1.36
   1  -5  -9   19.77    1.32
   1  -5  -9   19.50    1.34
   1  -5  -9   19.51    1.20
  -1   6   9   10.24    0.92
  -1  -6  -9    9.80    0.80
  -1  -6  -9   10.93    0.92
   1   6   9   10.24    0.90
   1  -6  -9    9.49    0.89
   1  -6  -9   10.72    0.81
   1   0 -10   -0.09    0.22
  -1   0 -10   -0.31    0.22
  -1   0 -10    0.26    0.26
  -1   0 -10   -0.39    0.20
   1   0 -10   -0.04    0.26
   1   0 -10    0.46    0.27
  -1   0 -10   -0.29    0.31
   1   0 -10    0.16    0.23
  -1  -1 -10   23.67    1.39
   1   1 -10   24.71    1.24
   1   1 -10   24.68    1.28
   1   1 -10   24.76    1.29
  -1  -1 -10   25.71    1.37
   1   1 -10   24.43    1.30
  -1  -1 -10   24.92    1.42
  -1  -1 -10   22.80    1.41
  -1   1 -10   25.05    1.28
  -1   1 -10   26.18    1.29
   1  -1 -10   26.07    1.37
   1  -1 -10   25.25    1.43
   1  -1 -10   25.72    1.41
  -1   1 -10   25.03    1.30
  -1   1 -10   24.68    1.24
   1  -1 -10   24.34    1.43
  -1  -2 -10   21.84    1.16
  -1  -2 -10   21.71    1.33
  -1   2  10   22.47    1.30
  -1  -2 -10   23.43    1.29
  -1  -2 -10   21.40    1.35
   1   2 -10   22.94    1.12
  -1   2  10   23.23    1.43
   1   2  10   22.99    1.43
   1  -2 -10   22.59    1.29
   1  -2 -10   21.40    1.34
   1  -2 -10   22.13    1.34
  -1   2 -10   20.70    1.10
   1  -2 -10   21.83    1.17
   1   2  10   21.30    1.28
  -1   3  10    3.71    0.54
  -1  -3 -10    3.84    0.52
  -1  -3 -10    4.23    0.49
  -1   3  10    2.59    0.60
  -1  -3 -10    3.53    0.52
  -1   3  10    3.66    0.52
  -1  -3 -10    4.09    0.60
   1  -3 -10    4.15    0.53
   1  -3 -10    3.83    0.46
   1   3  10    2.41    0.59
   1   3  10    4.52    0.56
   1  -3 -10    3.94    0.54
   1  -3 -10    3.71    0.58
  -1   4  10   48.13    2.53
  -1  -4 -10   47.49    2.49
  -1   4  10   52.87    2.74
  -1  -4 -10   49.68    2.29
  -1  -4 -10   49.72    2.66
  -1   4  10   47.98    2.75
  -1  -4 -10   47.42    2.43
   1   4  10   50.84    2.53
   1   4  10   50.18    2.77
   1  -4 -10   48.99    2.50
   1  -4 -10   50.92    2.67
   1  -4 -10   49.40    2.28
   1  -4 -10   51.61    2.46
  -1  -5 -10   21.49    1.22
  -1  -5 -10   19.29    1.43
  -1   5  10   22.80    1.42
  -1  -5 -10   20.45    1.35
  -1  -5 -10   21.26    1.31
   1  -5 -10   24.16    1.52
   1   5  10   22.73    1.40
   1  -5 -10   21.26    1.37
   1  -5 -10   20.69    1.22
   1  -5 -10   20.48    1.30
  -1  -6 -10    4.98    0.60
  -1   6  10    5.77    0.73
  -1  -6 -10    5.46    0.71
   1  -6 -10    4.86    0.70
   1   6  10    5.75    0.73
   1  -6 -10    4.63    0.58
   1   0 -11    0.56    0.31
  -1   0 -11    0.49    0.26
   1   0 -11    0.48    0.25
  -1   0 -11    0.87    0.35
   1   0 -11    0.70    0.28
  -1   0 -11    0.62    0.28
  -1  -1 -11   10.39    0.84
  -1  -1 -11   11.28    0.83
   1   1 -11    9.91    0.70
   1   1 -11   11.39    0.74
  -1  -1 -11   10.59    0.80
   1  -1 -11   10.05    0.78
   1  -1 -11   10.53    0.83
   1  -1 -11   11.24    0.83
  -1   1 -11   10.27    0.72
  -1   1 -11   10.33    0.71
   1   2 -11    5.75    0.47
  -1  -2 -11    4.22    0.58
  -1  -2 -11    5.57    0.58
  -1  -2 -11    4.54    0.43
  -1  -2 -11    5.76    0.61
   1  -2 -11    6.26    0.66
   1  -2 -11    5.43    0.59
   1  -2 -11    4.68    0.44
   1  -2 -11    5.17    0.61
  -1   2 -11    4.47    0.44
  -1  -3 -11    6.30    0.71
  -1  -3 -11    5.08    0.54
  -1  -3 -11    5.70    0.65
   1  -3 -11    5.76    0.56
   1  -3 -11    6.82    0.72
   1  -3 -11    6.17    0.67
  -1  -4 -11   18.79    1.15
  -1  -4 -11   20.91    1.28
  -1   4  11   20.29    1.39
  -1  -4 -11   16.96    1.29
  -1   4  11   15.75    1.39
   1   4  11   16.47    1.40
   1  -4 -11   19.36    1.26
   1  -4 -11   17.00    1.28
   1   4  11   19.73    1.28
   1  -4 -11   18.28    1.13
  -1   5  11    1.32    0.46
  -1  -5 -11    1.63    0.48
  -1  -5 -11    1.39    0.52
  -1  -5 -11    1.91    0.44
   1  -5 -11    1.97    0.52
   1  -5 -11    1.35    0.40
   1   5  11    1.27    0.46
   1  -5 -11    1.38    0.47
   1   0 -12    0.49    0.29
   1   0 -12    1.18    0.35
  -1   0 -12    0.65    0.31
  -1   0 -12    0.30    0.27
   1   1 -12   31.39    1.57
   1   1 -12   32.07    1.59
  -1  -1 -12   27.98    1.73
  -1  -1 -12   30.13    1.67
  -1  -1 -12   29.59    1.75
   1  -1 -12   33.49    1.77
   1  -1 -12   31.55    1.75
  -1   1 -12   31.67    1.58
  -1   1 -12   30.86    1.58
   1  -1 -12   27.76    1.64
  -1  -2 -12   12.07    1.02
  -1  -2 -12   14.55    1.00
   1  -2 -12   12.82    1.03
   1  -2 -12   12.66    0.97
  -1  -3 -12    4.48    0.50
  -1  -3 -12    4.71    0.64
  -1  -3 -12    4.17    0.66
   1  -3 -12    4.61    0.50
   1  -3 -12    4.43    0.65
   1  -3 -12    4.72    0.63
   2   0   0   -0.01    0.02
   2   0   0   -0.01    0.02
   2   0   0   -0.01    0.02
  -2   0   0    0.00    0.02
   2   0   0   -0.01    0.02
  -2   0   0   -0.01    0.02
   2   0   0    0.01    0.02
  -2   0   0    0.02    0.03
  -2  -1   0   94.20    3.95
   2   1   0   93.37    3.95
   2  -1   0   95.19    4.13
  -2  -1   0   90.02    4.23
   2  -1   0   91.50    3.94
  -2  -1   0   97.07    4.13
  -2   1   0  100.81    3.95
   2   1   0   97.15    4.23
  -2  -1   0   89.47    4.13
  -2  -1   0   91.99    3.87
  -2   1   0   96.45    4.23
  -2  -1   0   89.17    4.22
   2  -1   0   96.40    4.13
   2   1   0   95.90    4.23
  -2  -2   0  380.07   17.69
   2  -2   0  395.54   17.69
   2   2   0  386.43   17.70
  -2  -2   0  417.33   17.30
   2   2   0  422.75   17.33
  -2  -2   0  413.44   17.31
  -2   2   0  412.61   17.32
   2   2   0  422.77   16.56
   2  -2   0  372.82   17.67
   2  -2   0  395.42   17.29
  -2  -2   0  404.40   17.69
   2   2   0  401.23   17.69
  -2   2   0  389.37   17.68
  -2  -2   0  402.88   17.70
  -2  -2   0  380.43   16.24
   2   2   0  363.78   17.67
   2  -2   0  427.66   17.32
   2  -2   0  427.65   17.69
   2  -2   0  407.33   16.22
  -2   2   0  396.84   16.55
  -2  -2   0  421.01   16.55
  -2   2   0  380.66   17.67
   2  -2   0  369.96   16.53
   2  -2   0  392.63   17.69
   2   2   0  363.58   17.29
   2  -2   0  390.23   17.67
  -2  -2   0  393.09   17.68
   2   2   0  442.80   16.55
  -2   3   0    0.22    0.12
   2  -3   0    0.48    0.11
   2  -3   0    0.48    0.14
   2   3   0    0.17    0.14
  -2   3   0    0.29    0.12
   2   3   0    0.02    0.14
   2  -3   0    0.49    0.14
  -2   3   0    0.25    0.14
   2   3   0    0.36    0.13
   2   3   0    0.26    0.14
   2   3   0    0.38    0.14
   2  -3   0    0.24    0.13
   2   3   0    0.34    0.13
   2  -3   0    0.33    0.13
  -2  -3   0    0.58    0.16
  -2  -3   0    0.60    0.16
  -2  -3   0    0.52    0.17
  -2   3   0    0.27    0.13
   2   3   0    0.06    0.12
  -2   3   0    0.31    0.13
  -2  -3   0    0.73    0.15
  -2   3   0    0.45    0.15
   2  -3   0    0.44    0.12
  -2  -3   0    0.79    0.14
   2  -3   0    0.58    0.14
   2  -3   0    0.41    0.14
   2   3   0    0.32    0.13
  -2   3   0    0.18    0.11
  -2  -3   0    0.35    0.14
  -2   4   0  240.49   10.24
  -2   4   0  221.81    9.60
   2   4   0  219.09   10.24
  -2  -4   0  220.33   10.04
   2  -4   0  241.31   10.26
   2   4   0  224.48   10.03
  -2   4   0  221.46   10.02
   2   4   0  230.57    9.60
   2  -4   0  233.17    9.59
   2  -4   0  239.20   10.27
   2  -4   0  238.13   10.27
  -2  -4   0  230.31   10.27
   2   4   0  231.86   10.24
  -2  -4   0  225.03    9.37
  -2  -4   0  245.47   10.27
   2  -4   0  204.56   10.02
  -2  -4   0  220.08   10.26
   2   4   0  229.99    9.59
  -2   4   0  227.27   10.02
  -2  -4   0  235.04   10.26
   2   4   0  229.42   10.26
   2   4   0  236.33   10.04
  -2   4   0  233.08   10.24
   2  -4   0  231.73   10.25
  -2  -4   0  226.94    9.59
   2   4   0  218.21   10.24
   2  -4   0  238.12    9.36
   2   5   0   40.70    2.16
   2   5   0   45.59    2.18
  -2  -5   0   46.20    2.00
  -2   5   0   45.31    2.14
   2  -5   0   45.93    1.98
   2   5   0   44.78    2.19
   2  -5   0   46.44    2.16
   2   5   0   43.79    2.15
   2  -5   0   47.13    2.21
   2   5   0   45.71    2.15
  -2   5   0   46.57    2.07
   2  -5   0   43.94    2.05
   2  -5   0   47.28    2.21
   2   5   0   45.03    2.20
  -2  -5   0   45.60    2.21
  -2   5   0   46.17    2.18
  -2   5   0   42.14    2.13
   2   5   0   45.78    2.19
   2   5   0   46.92    2.07
  -2   5   0   50.43    2.19
  -2   5   0   47.78    2.18
  -2  -5   0   45.56    2.22
  -2  -5   0   40.50    2.16
  -2  -5   0   46.78    2.06
  -2   6   0    1.09    0.26
   2  -6   0    1.57    0.29
   2  -6   0    1.66    0.30
  -2   6   0    1.79    0.29
  -2   6   0    1.59    0.27
   2   6   0    1.20    0.30
  -2   6   0    1.40    0.30
   2  -6   0    1.93    0.28
  -2   6   0    1.55    0.25
   2  -6   0    1.76    0.26
  -2   7   0   72.55    3.58
   2   7   0   81.57    3.48
   2  -7   0   80.59    3.39
  -2   7   0   80.65    3.67
  -2  -7   0   78.92    3.39
   2   7   0   70.68    3.60
  -2   7   0   79.65    3.48
   2   7   0   77.54    3.65
   2   8   0   22.67    1.29
  -2   8   0   22.59    1.28
   2   8   0   22.75    1.26
  -2   8   0   23.83    1.28
   2   8   0   22.57    1.27
  -2   8   0   24.24    1.30
  -2   9   0    1.96    0.38
   2   9   0    2.60    0.42
   2   9   0    2.04    0.41
  -2   9   0    1.83    0.42
   2   0  -1  329.08   15.38
  -2   0   1  393.60   15.52
   2   0   1  327.02   14.07
  -2   0   1  346.01   14.42
  -2   0  -1  390.15   15.58
   2   0   1  313.61   15.40
  -2   0  -1  334.19   14.36
   2   0   1  323.51   14.42
  -2   0   1  341.47   14.41
   2  -1   1  130.92    5.51
   2   1  -1  126.45    5.28
   2  -1   1  126.99    5.65
   2  -1   1  122.63    5.64
   2   1  -1  123.67    5.69
  -2  -1  -1  127.91    5.50
  -2  -1  -1  127.79    5.25
   2  -1   1  127.58    5.64
   2  -1   1  126.84    5.25
  -2   1   1  129.37    5.26
  -2   1   1  132.85    5.62
  -2  -1  -1  121.63    5.13
  -2  -1  -1  125.70    5.62
   2  -1   1  120.64    5.51
   2  -1   1  116.71    5.25
  -2   1   1  119.86    5.49
  -2  -1  -1  122.65    5.61
  -2  -1  -1  124.40    5.50
   2   1  -1  123.20    5.72
  -2   1   1  128.46    5.50
   2   1   1  133.56    5.50
   2  -1  -1  129.82    5.50
  -2   1  -1  117.92    5.66
   2  -1  -1  118.98    5.61
  -2  -1   1  122.26    5.51
   2   1   1  130.21    5.62
   2   1   1  119.26    5.62
   2  -1  -1  127.97    5.25
   2   1   1  138.86    5.27
  -2  -1   1  131.50    5.27
  -2  -1   1  121.84    5.66
  -2  -1   1  129.82    5.52
   2   1   1  117.74    5.49
  -2   1  -1  116.47    5.68
  -2  -1   1  117.67    5.26
   2  -1  -1  131.05    5.29
  -2   1  -1  118.66    5.26
  -2  -1   1  128.69    5.52
  -2  -1   1  125.28    5.66
   2  -1  -1  120.99    5.13
  -2  -1   1  130.69    5.66
   2  -1  -1  127.83    5.61
   2  -1  -1  135.52    5.50
  -2  -2  -1   94.05    4.13
  -2  -2  -1   99.47    4.43
  -2  -2  -1   90.57    4.33
  -2  -2  -1   92.21    4.42
  -2  -2  -1   94.60    4.42
   2  -2   1   99.24    4.10
   2   2  -1   99.03    4.31
   2  -2   1  100.16    4.29
   2   2  -1  106.49    4.30
   2  -2   1   94.27    4.38
   2   2  -1  100.13    4.39
  -2   2   1   96.45    4.41
   2  -2   1   98.27    4.39
  -2   2   1   97.57    4.42
  -2   2   1   98.24    4.14
  -2   2   1   93.86    4.14
   2  -2   1   97.03    4.29
  -2  -2  -1   97.52    4.04
   2   2  -1   95.32    4.41
   2   2  -1   96.77    4.40
   2   2  -1   97.07    4.11
  -2   2   1   94.61    4.32
  -2  -2  -1  102.44    4.43
  -2   2   1  100.97    4.02
  -2   2   1   91.76    4.41
  -2   2   1  100.01    4.33
  -2  -2  -1  103.33    4.33
   2  -2   1  101.39    4.38
  -2  -2   1   99.06    4.39
   2  -2  -1  100.03    4.43
   2  -2  -1   99.93    4.42
  -2  -2   1  100.48    4.10
   2   2   1   98.80    4.43
   2  -2  -1  102.44    4.43
  -2   2  -1   98.32    4.40
   2   2   1   95.38    4.14
  -2   2  -1   98.44    4.41
  -2   2  -1   95.05    4.10
  -2  -2   1  100.17    4.40
  -2   2  -1  104.89    4.30
   2  -2  -1   97.46    4.13
  -2   2  -1   95.77    4.39
   2   2   1  104.35    4.33
   2   2   1  101.79    4.43
   2  -2  -1  101.31    4.33
  -2  -2   1  100.51    4.39
  -2  -2   1   91.51    4.29
  -2   2  -1   93.20    4.10
   2   2   1   96.14    4.42
  -2  -2   1   98.38    4.29
  -2   2  -1   96.04    4.30
   2  -2  -1   95.72    4.43
   2  -2  -1   95.69    4.15
  -2  -2   1   97.56    4.39
   2   2   1   95.76    4.02
   2  -2  -1   95.44    4.33
   2  -2  -1   94.85    4.03
   2   2   1  101.45    4.43
   2   3  -1  120.11    5.40
  -2  -3  -1  124.27    5.58
  -2  -3  -1  126.32    5.22
  -2  -3  -1  106.94    5.44
  -2   3   1  120.18    5.45
   2   3  -1  124.26    5.41
   2  -3   1  123.13    5.53
   2  -3   1  121.97    5.17
  -2   3   1  123.48    5.22
   2   3  -1  126.01    5.52
  -2  -3  -1  120.82    5.58
   2  -3   1  122.23    5.41
   2  -3   1  116.60    5.52
   2   3  -1  119.77    5.53
  -2   3   1  131.46    5.58
  -2   3   1  123.00    5.05
   2  -3   1  125.89    5.53
  -2   3   1  123.32    5.57
   2   3  -1  125.63    5.52
  -2  -3  -1  123.29    5.09
  -2  -3  -1  129.51    5.59
   2   3  -1  124.50    5.17
  -2  -3  -1  132.11    5.59
   2  -3   1  125.93    5.53
   2  -3   1  122.35    5.53
  -2  -3   1  125.42    5.53
   2  -3  -1  131.29    5.24
  -2  -3   1  130.72    5.42
  -2   3  -1  123.51    5.41
  -2  -3   1  122.09    5.17
   2  -3  -1  121.93    5.20
   2  -3  -1  125.26    5.58
  -2   3  -1  114.12    5.17
  -2   3  -1  121.33    5.52
  -2   3  -1  125.11    5.52
   2   3   1  115.13    5.05
  -2  -3   1  127.58    5.53
   2  -3  -1  125.45    5.57
   2   3   1  120.53    5.57
  -2   3  -1  123.18    5.40
   2  -3  -1  128.09    5.58
   2   3   1  116.42    5.57
   2   3   1  120.17    5.57
   2   3   1  122.52    5.22
   2  -3  -1  123.39    5.45
   2  -3  -1  132.16    5.58
   2   3   1  121.48    5.45
  -2  -3   1  126.54    5.53
   2  -3  -1  117.12    5.08
  -2  -3   1  121.20    5.53
  -2  -4  -1    6.58    0.53
  -2  -4  -1    7.58    0.51
  -2   4   1    7.98    0.52
  -2  -4  -1    7.23    0.54
   2   4  -1    7.07    0.46
  -2  -4  -1    7.31    0.47
  -2   4   1    7.54    0.53
   2   4  -1    7.78    0.47
  -2  -4  -1    8.24    0.56
   2   4  -1    7.19    0.45
  -2   4   1    8.21    0.54
   2  -4   1    8.29    0.50
   2  -4   1    8.20    0.46
   2  -4   1    8.72    0.50
   2  -4   1    8.28    0.49
   2   4  -1    6.95    0.46
   2   4  -1    6.88    0.47
  -2  -4  -1    6.93    0.54
   2   4  -1    6.75    0.46
  -2   4   1    7.45    0.51
   2  -4   1    8.59    0.40
   2  -4   1    8.20    0.49
   2  -4   1    7.94    0.48
  -2  -4   1    7.28    0.50
  -2   4  -1    8.00    0.47
   2   4   1    7.27    0.53
  -2   4  -1    7.84    0.46
   2  -4  -1    8.28    0.54
   2  -4  -1    8.09    0.50
   2  -4  -1    7.70    0.50
  -2   4  -1    8.37    0.45
  -2  -4   1    7.93    0.49
  -2  -4   1    8.01    0.41
   2  -4  -1    7.84    0.47
   2  -4  -1    7.76    0.53
   2  -4  -1    7.51    0.53
   2   4   1    6.60    0.53
  -2   4  -1    7.71    0.48
  -2   4  -1    7.39    0.46
   2   4   1    6.63    0.51
  -2  -4   1    7.54    0.46
   2   4   1    7.14    0.53
   2  -4  -1    8.37    0.56
   2   4   1    8.39    0.55
  -2  -4   1    8.19    0.50
  -2  -4   1    7.91    0.49
  -2  -4   1    7.58    0.50
  -2   4  -1    8.08    0.47
  -2  -5  -1   39.82    2.06
  -2   5   1   43.38    2.07
  -2   5   1   44.07    2.03
   2   5  -1   37.94    1.95
   2   5  -1   42.55    1.97
  -2  -5  -1   39.02    2.07
  -2   5   1   41.57    2.05
   2   5  -1   42.81    1.89
   2  -5   1   42.59    2.02
  -2   5   1   42.93    2.07
  -2   5   1   43.58    1.96
  -2  -5  -1   38.09    2.03
  -2   5   1   39.82    2.00
  -2  -5  -1   41.77    1.94
   2  -5   1   43.37    2.02
  -2  -5  -1   41.53    1.87
   2   5  -1   42.69    1.94
   2  -5   1   43.94    1.88
   2  -5   1   42.74    1.80
   2   5  -1   40.79    1.98
  -2  -5   1   43.43    1.88
  -2   5  -1   42.79    1.97
   2   5   1   40.88    2.06
   2  -5  -1   42.03    2.07
   2   5   1   44.94    2.07
   2   5   1   42.06    2.06
  -2   5  -1   41.30    1.94
  -2   5  -1   43.04    1.89
  -2   5  -1   41.75    1.98
   2   5   1   38.48    2.01
   2   5   1   42.26    2.06
  -2  -5   1   44.40    1.81
  -2  -5   1   41.36    2.01
   2  -5  -1   41.32    1.92
   2  -5  -1   41.25    2.03
  -2  -5   1   40.93    2.02
   2   5   1   41.63    2.02
  -2   5  -1   43.69    1.96
   2  -5  -1   40.08    2.06
   2   5   1   39.83    1.94
   2  -5  -1   42.34    1.87
  -2  -6  -1   85.91    4.05
  -2  -6  -1   82.61    3.77
   2   6  -1   88.24    3.86
  -2   6   1   82.70    3.93
  -2   6   1   90.06    3.96
  -2   6   1   85.26    3.79
   2   6  -1   88.63    3.73
   2   6  -1   80.83    3.86
  -2   6   1   85.09    4.03
  -2  -6  -1   85.62    4.06
   2  -6   1   81.73    3.98
  -2  -6  -1   88.78    3.68
  -2   6   1   87.41    4.03
  -2   6   1   91.52    4.03
   2   6  -1   83.34    3.92
   2  -6   1   85.92    3.99
   2   6  -1   83.05    3.92
   2  -6   1   90.49    3.61
   2   6   1   79.17    4.01
   2   6   1   82.34    3.93
  -2   6  -1   88.49    3.94
   2  -6  -1   80.90    4.04
   2   6   1   85.93    3.95
  -2   6  -1   87.98    3.87
   2   6   1   81.96    3.78
   2  -6  -1   86.88    4.06
   2   6   1   82.42    4.02
   2  -6  -1   90.03    3.79
  -2  -6   1   87.65    3.99
   2   6   1   84.33    4.03
   2  -6  -1   85.77    3.67
  -2   6  -1   85.73    3.73
   2   6   1   91.62    4.04
  -2  -6   1   86.83    3.63
  -2  -6   1   86.22    4.00
   2   6   1   87.97    4.02
  -2   6  -1   80.69    3.85
  -2   6  -1   85.35    3.91
   2   7  -1   22.52    1.11
  -2   7   1   21.68    1.22
   2   7  -1   21.31    1.13
  -2   7   1   23.47    1.20
   2   7  -1   19.56    1.11
   2   7  -1   20.30    1.14
  -2   7   1   18.71    1.18
   2   7  -1   20.75    1.09
  -2  -7  -1   23.27    1.14
  -2   7  -1   21.42    1.14
  -2   7  -1   22.53    1.13
   2  -7  -1   22.11    1.13
   2   7   1   19.32    1.20
  -2   7  -1   18.97    1.11
   2   7   1   19.85    1.21
  -2   7  -1   21.90    1.09
  -2   7  -1   22.10    1.12
   2   7   1   21.77    1.18
  -2   8   1   15.58    0.97
  -2  -8  -1   15.11    0.92
   2   8  -1   14.46    0.87
  -2   8   1   13.36    0.93
   2   8  -1   13.51    0.87
  -2   8   1   15.08    0.96
   2   8   1   14.98    0.96
   2  -8  -1   15.88    0.92
  -2   8  -1   14.07    0.87
  -2   8  -1   14.92    0.86
   2   8   1   14.49    0.95
  -2   8  -1   14.86    0.90
   2   8   1   14.37    0.96
   2   9  -1   10.12    0.68
  -2   9   1   11.24    0.82
  -2   9   1   11.29    0.84
   2   9  -1    7.93    0.72
   2   9   1   12.58    0.85
  -2   9  -1   10.38    0.74
   2   9   1   10.53    0.81
  -2   9  -1    9.30    0.75
  -2   9  -1   10.22    0.68
  -2   0  -2  124.71    5.59
  -2   0   2  125.07    5.59
   2   0   2  121.88    5.46
   2   0   2  128.49    5.47
  -2   0  -2  125.78    5.23
   2   0   2  128.87    5.60
  -2   0   2  136.17    5.59
  -2   0   2  129.79    5.23
  -2   0   2  116.79    5.58
  -2   0   2  126.69    5.46
  -2   0   2  137.18    5.47
   2   0   2  109.31    5.57
  -2   0  -2  129.64    5.13
   2   0   2  127.41    5.11
   2   0   2  117.77    5.22
   2   0  -2  136.45    5.48
   2   0  -2  125.55    5.22
   2   0   2  123.06    5.59
   2   0  -2  117.16    5.13
  -2   0   2  126.18    5.10
   2   0   2  127.90    5.59
  -2   0   2  130.84    5.59
   2   0   2  127.64    5.10
  -2   0  -2  105.52    5.57
   2   0  -2  125.63    5.59
  -2   0  -2  123.28    5.25
   2   0  -2  123.57    5.59
  -2   0  -2  126.12    5.47
  -2   0   2  112.89    5.58
   2   0  -2  132.22    5.27
   2  -1   2  329.65   16.20
   2  -1   2  346.86   16.26
   2   1  -2  385.95   15.23
   2   1  -2  394.01   16.07
   2  -1   2  316.91   15.82
  -2   1   2  350.21   16.09
  -2  -1  -2  336.52   16.10
   2  -1   2  388.00   16.27
  -2   1   2  369.71   15.77
  -2  -1  -2  333.99   16.12
   2  -1   2  390.73   16.32
  -2   1   2  393.29   15.18
  -2   1   2  365.36   16.11
  -2  -1  -2  382.61   15.18
  -2  -1  -2  389.45   15.86
  -2   1   2  331.61   16.11
  -2  -1  -2  386.86   15.08
  -2   1   2  356.62   15.77
  -2  -1  -2  336.56   15.77
   2   1  -2  382.30   16.06
   2  -1   2  347.82   15.16
  -2  -1  -2  343.37   16.10
  -2  -1  -2  338.44   14.74
  -2  -1  -2  376.50   14.74
   2  -1   2  375.64   15.92
  -2   1   2  361.54   16.12
   2   1  -2  381.86   16.63
  -2  -1  -2  353.56   16.12
  -2   1   2  356.74   14.74
  -2   1   2  352.32   15.07
   2  -1  -2  383.29   16.11
  -2  -1   2  375.92   16.26
   2   1   2  364.56   16.12
   2  -1  -2  368.26   16.12
  -2   1  -2  373.36   16.39
   2   1   2  358.54   15.17
  -2   1  -2  387.97   16.67
   2   1   2  392.19   15.78
   2  -1  -2  377.37   14.81
  -2   1  -2  351.63   16.56
   2   1   2  370.63   15.77
  -2   1  -2  337.84   15.16
  -2  -1   2  339.88   15.81
   2  -1  -2  373.59   15.18
   2  -1  -2  364.18   15.07
   2  -1  -2  381.97   16.13
   2  -1  -2  358.46   15.76
  -2  -1   2  344.20   16.21
   2   1   2  354.53   16.11
   2   1   2  375.61   14.74
  -2  -1   2  353.22   15.16
   2   1   2  362.74   16.23
  -2   1  -2  353.25   15.93
  -2   1  -2  370.21   15.92
  -2  -1   2  339.53   16.24
   2  -1  -2  331.52   15.76
  -2  -1   2  376.35   15.89
   2   1   2  375.21   16.11
   2  -1  -2  391.74   16.11
  -2  -2  -2  190.24    7.93
  -2   2   2  182.64    8.11
  -2   2   2  183.88    8.11
  -2   2   2  182.39    7.40
  -2   2   2  181.79    8.09
  -2  -2  -2  185.79    7.40
  -2  -2  -2  174.10    8.11
   2  -2   2  167.35    8.09
  -2  -2  -2  174.34    7.94
  -2   2   2  177.80    7.58
  -2  -2  -2  179.92    8.11
   2  -2   2  180.38    7.89
   2   2  -2  182.38    7.59
   2  -2   2  163.03    7.55
  -2   2   2  173.54    8.10
  -2   2   2  177.80    7.93
   2  -2   2  183.38    8.09
  -2  -2  -2  176.15    8.11
  -2  -2  -2  179.59    8.11
  -2  -2  -2  185.94    7.58
   2  -2   2  179.14    8.08
  -2  -2  -2  177.89    7.62
   2  -2   2  186.13    8.11
  -2   2   2  177.79    8.10
  -2   2   2  194.76    7.94
   2  -2   2  177.20    7.89
  -2  -2   2  178.67    7.90
  -2   2  -2  183.88    7.56
   2  -2  -2  171.00    7.39
   2   2   2  182.09    8.11
   2  -2  -2  189.63    7.58
   2   2   2  183.02    8.12
   2   2   2  184.91    8.11
  -2  -2   2  187.19    8.11
  -2  -2   2  180.77    7.57
  -2  -2   2  189.75    7.92
   2  -2  -2  187.94    8.11
  -2  -2   2  181.44    8.12
   2   2   2  186.51    7.94
   2   2   2  180.86    7.40
   2   2   2  185.95    8.10
   2  -2  -2  187.06    8.11
   2  -2  -2  190.58    7.94
   2  -2  -2  189.22    7.94
   2   2   2  178.31    7.93
   2  -2  -2  172.91    8.11
  -2   2  -2  176.78    7.58
   2  -2  -2  188.61    7.62
  -2  -2   2  172.30    8.13
  -2  -2   2  182.63    8.13
   2   2   2  159.93    7.57
   2  -2  -2  179.84    8.10
  -2  -3  -2   75.64    3.56
   2   3  -2   79.66    3.23
  -2   3   2   73.69    3.31
   2  -3   2   73.20    3.44
  -2   3   2   81.79    3.21
  -2  -3  -2   83.34    3.57
   2  -3   2   74.38    3.37
  -2   3   2   75.02    3.55
  -2   3   2   75.90    3.47
  -2   3   2   71.66    3.31
  -2   3   2   74.37    3.55
  -2  -3  -2   76.80    3.56
  -2  -3  -2   78.96    3.33
  -2   3   2   72.31    3.54
  -2  -3  -2   79.80    3.49
  -2   3   2   78.90    3.55
   2  -3   2   76.54    3.45
  -2   3   2   77.92    3.48
  -2  -3  -2   73.81    3.22
  -2  -3  -2   78.42    3.56
   2   3  -2   73.44    3.22
   2  -3   2   73.32    3.22
   2  -3   2   77.40    3.44
  -2   3   2   74.52    3.55
  -2  -3  -2   70.25    3.31
  -2  -3   2   79.55    3.38
   2  -3  -2   82.25    3.48
   2   3   2   76.68    3.55
  -2  -3   2   75.93    3.22
  -2  -3   2   77.96    3.45
   2  -3  -2   79.86    3.33
   2   3   2   65.34    3.30
   2  -3  -2   79.50    3.56
   2  -3  -2   82.53    3.57
  -2   3  -2   81.78    3.22
   2   3   2   74.30    3.55
   2  -3  -2   71.94    3.21
   2   3   2   75.31    3.47
   2   3   2   83.35    3.49
   2   3   2   76.91    3.21
  -2  -3   2   76.18    3.45
  -2   3  -2   74.58    3.40
   2  -3  -2   78.62    3.55
   2   3   2   79.94    3.56
  -2  -3   2   74.75    3.45
   2   3   2   70.13    3.53
  -2   3  -2   75.13    3.23
   2  -3  -2   79.29    3.55
  -2  -3   2   80.27    3.46
   2  -3  -2   77.77    3.32
  -2   4   2  149.77    7.49
   2  -4   2  171.22    6.93
  -2  -4  -2  168.26    7.03
   2  -4   2  162.35    7.41
  -2  -4  -2  159.32    7.52
   2   4  -2  159.84    7.26
  -2  -4  -2  172.19    7.52
  -2   4   2  150.17    7.51
  -2  -4  -2  165.75    7.07
   2  -4   2  162.18    7.41
   2  -4   2  163.46    7.42
  -2   4   2  149.53    7.33
  -2   4   2  155.89    7.50
  -2  -4  -2  160.21    6.85
  -2  -4  -2  150.19    7.35
  -2  -4  -2  173.46    7.54
   2  -4   2  170.99    7.41
  -2   4   2  175.40    7.52
  -2   4   2  172.07    7.04
  -2   4   2  167.35    6.81
  -2   4   2  166.94    7.36
   2   4  -2  171.37    6.93
  -2   4   2  171.21    7.53
   2   4  -2  164.38    7.24
   2   4   2  176.44    6.82
   2   4   2  166.13    7.51
   2  -4  -2  160.03    7.01
  -2  -4   2  177.75    7.43
   2  -4  -2  168.35    6.86
  -2  -4   2  164.27    7.41
   2   4   2  159.93    7.51
   2  -4  -2  176.97    7.55
   2   4   2  166.60    7.51
   2  -4  -2  163.69    7.50
  -2   4  -2  169.84    6.94
   2  -4  -2  166.94    7.06
   2  -4  -2  173.92    7.37
   2   4   2  170.00    7.36
   2  -4  -2  172.57    7.52
   2   4   2  163.72    7.04
   2   4   2  158.57    7.50
  -2   4  -2  162.89    7.24
   2   4   2  166.68    7.35
  -2  -4   2  165.63    7.41
  -2   4  -2  166.21    7.25
  -2  -4   2  164.01    6.92
  -2  -4   2  177.97    7.42
  -2   4  -2  167.64    6.93
  -2  -5  -2   48.72    2.32
   2  -5   2   51.91    2.21
  -2   5   2   55.34    2.49
  -2   5   2   53.19    2.34
  -2   5   2   52.08    2.41
   2   5  -2   48.84    2.20
   2  -5   2   51.88    2.36
  -2  -5  -2   52.31    2.24
  -2  -5  -2   48.60    2.45
  -2  -5  -2   50.05    2.48
   2   5  -2   49.02    2.26
   2  -5   2   50.89    2.37
  -2  -5  -2   53.09    2.34
  -2   5   2   50.07    2.47
  -2  -5  -2   54.57    2.51
   2   5  -2   48.55    2.28
  -2   5  -2   49.80    2.26
   2  -5  -2   51.14    2.24
   2   5   2   49.26    2.33
   2  -5  -2   51.96    2.31
  -2  -5   2   50.17    2.20
   2  -5  -2   50.17    2.43
  -2  -5   2   50.21    2.38
   2   5   2   52.30    2.49
   2   5   2   46.85    2.48
  -2  -5   2   48.10    2.37
   2   5   2   45.40    2.40
   2  -5  -2   52.05    2.32
  -2   5  -2   52.48    2.28
  -2   5  -2   46.82    2.21
   2  -5  -2   52.79    2.49
   2   5   2   45.65    2.48
  -2   5  -2   50.45    2.20
   2  -5  -2   50.46    2.48
  -2  -6  -2   24.64    1.44
   2   6  -2   24.02    1.22
  -2   6   2   24.97    1.42
  -2  -6  -2   26.00    1.30
  -2   6   2   25.50    1.39
   2   6  -2   26.70    1.25
  -2  -6  -2   27.46    1.48
   2   6  -2   26.22    1.25
  -2   6   2   27.24    1.38
  -2  -6  -2   27.52    1.36
  -2   6  -2   27.15    1.24
  -2   6  -2   27.20    1.24
   2   6   2   26.44    1.43
   2   6   2   24.14    1.41
   2  -6  -2   25.78    1.45
  -2   6  -2   25.42    1.23
   2   6   2   26.07    1.45
   2  -6  -2   25.43    1.44
  -2   6  -2   23.51    1.24
   2  -6  -2   26.10    1.34
   2   6   2   24.17    1.42
   2  -6  -2   25.19    1.29
   2   6   2   28.07    1.38
  -2   7   2   60.48    2.94
   2   7  -2   60.53    2.63
  -2  -7  -2   60.57    2.97
  -2   7   2   59.28    2.78
   2   7  -2   57.99    2.67
  -2   7   2   57.36    2.86
  -2  -7  -2   54.97    2.68
  -2   7  -2   62.26    2.64
  -2   7  -2   59.38    2.67
   2   7   2   58.14    2.92
   2  -7  -2   59.50    2.69
   2  -7  -2   55.31    2.95
   2   7   2   60.78    2.89
   2   7   2   60.09    2.78
  -2   7  -2   59.81    2.67
  -2  -8  -2   25.81    1.44
   2   8  -2   23.61    1.35
  -2   8   2   29.12    1.55
  -2   8   2   29.53    1.52
  -2   8   2   26.21    1.55
   2   8   2   26.61    1.55
   2   8   2   25.89    1.48
  -2   8  -2   27.46    1.35
   2  -8  -2   27.93    1.46
   2   8   2   27.88    1.56
  -2  -9  -2    9.78    0.84
  -2   9   2    9.82    0.86
  -2   9   2   11.97    0.91
   2   9   2   11.71    0.89
   2   9   2   11.60    0.90
   2  -9  -2   10.85    0.86
   2   0   3   38.17    1.73
   2   0  -3   42.43    1.85
   2   0  -3   37.53    1.83
  -2   0   3   43.93    1.82
   2   0  -3   39.78    1.72
  -2   0  -3   38.49    1.84
  -2   0   3   40.27    1.67
  -2   0  -3   38.59    1.71
  -2   0  -3   44.17    1.82
  -2   0   3   38.03    1.84
   2   0  -3   38.61    1.81
  -2   0  -3   41.11    1.74
   2   0   3   35.74    1.67
   2   0   3   41.47    1.85
   2   0   3   40.83    1.86
  -2   0  -3   37.45    1.84
  -2   0   3   40.46    1.85
   2   0  -3   41.63    1.73
  -2   0   3   39.85    1.85
   2   0   3   42.63    1.86
  -2   0   3   37.94    1.72
   2   0   3   36.06    1.80
   2   0   3   38.15    1.82
  -2   0   3   39.66    1.85
   2   0  -3   41.90    1.85
  -2   0   3   38.38    1.81
  -2   0  -3   42.56    1.86
   2   0   3   39.21    1.85
  -2   0  -3   39.15    1.73
  -2   1   3  321.64   15.08
  -2  -1  -3  316.85   15.08
  -2  -1  -3  306.82   14.75
  -2   1   3  339.76   15.08
  -2  -1  -3  349.84   13.78
   2  -1   3  333.74   14.08
   2   1  -3  349.03   14.79
   2  -1   3  329.80   14.72
   2   1  -3  330.31   14.09
  -2   1   3  313.55   14.09
   2  -1   3  337.85   15.06
   2   1  -3  351.30   15.24
  -2   1   3  358.62   15.07
  -2   1   3  321.49   15.07
  -2  -1  -3  341.27   14.19
  -2  -1  -3  347.20   15.09
  -2   1   3  339.65   14.75
  -2   1   3  363.87   14.19
   2  -1   3  348.40   15.13
   2  -1   3  366.46   15.13
   2  -1   3  343.65   15.05
  -2  -1  -3  356.07   14.11
  -2  -1  -3  317.32   14.74
  -2  -1  -3  302.71   13.77
  -2   1   3  335.77   14.75
  -2  -1  -3  307.23   15.06
   2   1  -3  350.28   15.14
  -2  -1  -3  355.78   15.08
   2   1  -3  340.13   14.77
   2   1  -3  347.07   15.22
   2  -1   3  349.44   14.72
   2   1   3  338.21   15.08
   2  -1  -3  344.49   15.07
   2   1   3  325.49   14.74
   2  -1  -3  358.04   14.76
   2   1   3  310.82   14.74
   2  -1  -3  343.38   14.75
  -2   1  -3  349.73   14.76
  -2  -1   3  362.79   15.06
  -2   1  -3  349.61   15.18
   2   1   3  343.73   14.11
   2  -1  -3  349.46   13.79
   2   1   3  336.70   15.07
   2  -1  -3  348.75   15.07
  -2  -1   3  325.88   14.07
  -2  -1   3  336.77   14.71
  -2  -1   3  359.35   15.07
  -2  -1   3  344.15   15.08
   2   1   3  334.39   15.09
  -2   1  -3  337.14   14.78
  -2   1  -3  344.88   15.11
   2  -1  -3  310.27   15.07
   2   1   3  329.22   14.19
   2  -1  -3  323.90   14.18
  -2  -1   3  352.08   15.07
  -2   1  -3  327.31   14.08
   2   1   3  367.00   15.09
  -2   1  -3  323.86   15.15
   2  -1  -3  372.12   15.09
  -2  -1   3  345.58   14.73
   2  -1  -3  330.95   14.10
  -2   2   3  161.06    6.86
  -2  -2  -3  156.13    7.17
  -2  -2  -3  161.19    6.69
   2  -2   3  172.83    7.12
  -2   2   3  154.10    7.17
  -2  -2  -3  155.09    7.18
  -2  -2  -3  160.52    7.33
   2  -2   3  170.78    7.28
  -2   2   3  170.09    7.33
  -2  -2  -3  164.22    7.34
  -2   2   3  155.85    6.88
   2  -2   3  169.82    7.30
  -2   2   3  170.99    7.34
   2  -2   3  164.35    7.30
  -2  -2  -3  154.01    6.86
   2  -2   3  163.86    7.29
  -2  -2  -3  153.66    6.88
  -2  -2  -3  166.52    7.34
  -2  -2  -3  165.57    7.35
  -2   2   3  177.39    7.19
  -2   2   3  158.44    7.34
  -2   2   3  159.93    7.34
   2  -2  -3  156.02    6.89
   2   2   3  159.44    6.86
   2  -2  -3  179.79    7.20
   2  -2  -3  166.88    7.34
   2   2   3  169.23    7.18
   2  -2  -3  159.99    7.33
   2   2   3  161.71    7.33
   2   2   3  152.61    7.33
   2   2   3  160.54    7.17
   2  -2  -3  171.15    7.34
  -2  -2   3  166.54    7.13
   2  -2  -3  165.79    7.35
   2  -2  -3  152.41    7.17
   2  -2  -3  157.69    6.85
   2  -2  -3  158.82    6.69
   2   2   3  159.81    7.34
   2   2   3  162.67    7.33
  -2  -3  -3   11.98    0.73
  -2  -3  -3   11.39    0.73
   2  -3   3   12.53    0.57
  -2  -3  -3   10.91    0.71
  -2   3   3   11.00    0.69
  -2  -3  -3    9.73    0.70
  -2  -3  -3   12.33    0.67
  -2   3   3   10.55    0.71
  -2   3   3   12.10    0.73
  -2   3   3   12.19    0.74
  -2   3   3   12.09    0.69
  -2   3   3   12.35    0.73
   2  -3   3   12.73    0.58
  -2  -3  -3   10.87    0.68
  -2  -3  -3   10.82    0.72
   2  -3   3   12.45    0.57
  -2   3   3   11.46    0.72
  -2  -3  -3   11.50    0.64
  -2   3   3   12.80    0.74
   2  -3  -3   11.84    0.66
   2   3   3   12.53    0.73
   2  -3  -3   10.78    0.63
   2   3   3   11.64    0.72
   2  -3  -3   11.13    0.71
   2   3   3   11.77    0.72
   2   3   3   10.76    0.72
   2  -3  -3   10.29    0.66
   2   3   3   11.82    0.68
   2   3   3   11.67    0.72
   2  -3  -3   10.60    0.71
   2  -3  -3   11.67    0.73
   2  -3  -3   11.67    0.72
   2   3   3   13.74    0.74
   2  -3  -3   11.57    0.71
   2  -4   3   19.29    0.93
  -2   4   3   21.38    1.12
  -2   4   3   18.72    1.10
  -2   4   3   19.99    1.09
  -2   4   3   17.03    1.07
  -2  -4  -3   18.58    1.10
  -2  -4  -3   19.21    1.09
  -2  -4  -3   20.97    1.03
  -2   4   3   18.50    1.09
  -2  -4  -3   18.47    1.02
   2  -4   3   18.29    0.93
  -2  -4  -3   20.54    1.11
  -2   4   3   19.70    1.09
  -2  -4  -3   18.99    1.09
  -2   4   3   17.15    1.05
  -2  -4  -3   18.80    0.98
   2  -4   3   19.63    0.94
  -2   4   3   18.82    1.02
   2   4   3   19.59    1.10
   2   4   3   17.69    1.08
   2  -4  -3   20.78    0.98
   2  -4  -3   19.32    1.01
  -2  -4   3   20.20    0.94
  -2  -4   3   19.11    0.93
   2  -4  -3   20.31    1.03
   2   4   3   20.42    1.09
   2   4   3   18.88    1.09
   2  -4  -3   19.21    1.08
  -2  -4   3   20.09    0.94
  -2  -4   3   20.22    0.93
   2  -4  -3   19.75    1.09
   2  -4  -3   20.12    1.11
   2  -4  -3   19.72    1.08
   2   4   3   18.31    1.08
   2   4   3   19.56    1.08
   2   4   3   18.17    1.02
  -2  -5  -3   45.96    2.35
   2   5  -3   46.90    2.02
  -2  -5  -3   47.48    2.36
  -2  -5  -3   42.78    2.31
  -2   5   3   46.65    2.20
  -2   5   3   50.57    2.37
  -2   5   3   44.97    2.33
  -2   5   3   45.31    2.27
  -2  -5  -3   47.19    2.20
   2  -5   3   47.37    2.18
   2  -5   3   47.15    2.17
  -2  -5  -3   45.40    2.13
  -2  -5  -3   46.07    2.20
  -2   5   3   49.14    2.35
  -2   5   3   42.98    2.34
   2  -5  -3   48.19    2.19
   2   5   3   48.93    2.35
   2   5   3   45.83    2.34
   2  -5  -3   48.10    2.36
  -2   5  -3   48.60    2.02
   2  -5  -3   47.69    2.20
   2   5   3   46.93    2.29
  -2  -5   3   47.21    2.17
   2  -5  -3   45.50    2.11
   2   5   3   41.51    2.18
  -2  -5   3   45.35    2.18
   2  -5  -3   46.74    2.35
   2  -5  -3   46.33    2.31
   2   5   3   46.31    2.35
  -2   5  -3   47.00    2.00
   2   5   3   50.54    2.37
  -2  -6  -3   35.16    1.86
  -2   6   3   32.24    1.83
  -2   6   3   32.22    1.78
  -2  -6  -3   36.71    1.89
  -2   6   3   33.90    1.74
  -2  -6  -3   32.96    1.67
  -2  -6  -3   35.76    1.74
   2   6  -3   34.61    1.53
   2   6   3   35.45    1.86
   2  -6  -3   34.24    1.87
   2  -6  -3   35.21    1.67
  -2   6  -3   35.77    1.55
   2   6   3   33.20    1.80
   2   6   3   33.83    1.85
   2  -6  -3   33.36    1.71
   2   6   3   36.12    1.76
   2  -6  -3   35.61    1.87
  -2   7   3    3.76    0.48
  -2   7   3    3.74    0.48
  -2  -7  -3    3.56    0.50
  -2  -7  -3    3.42    0.45
  -2  -7  -3    3.77    0.46
  -2   7   3    4.34    0.51
   2  -7  -3    3.78    0.45
   2  -7  -3    2.82    0.46
   2   7   3    3.89    0.49
   2  -7  -3    3.14    0.45
   2   7   3    3.87    0.49
   2   7   3    3.64    0.49
  -2   7  -3    3.65    0.34
   2   7   3    3.47    0.46
   2   7   3    3.94    0.50
  -2   8   3    3.85    0.51
  -2   8   3    2.15    0.45
  -2  -8  -3    2.71    0.46
  -2   8   3    3.40    0.50
   2  -8  -3    2.71    0.46
   2   8   3    3.01    0.48
   2   8   3    3.64    0.49
   2   8   3    2.49    0.49
  -2   9   3   31.82    1.88
  -2  -9  -3   33.35    1.80
  -2   9   3   36.14    1.88
   2  -9  -3   32.68    1.78
   2   9   3   34.15    1.86
   2   9   3   32.77    1.91
  -2   0  -4  207.01    9.17
   2   0   4  209.89    9.18
  -2   0  -4  195.40    8.77
  -2   0   4  211.99    8.78
  -2   0  -4  227.95    8.79
  -2   0  -4  206.26    8.81
   2   0  -4  201.56    9.37
   2   0  -4  206.82    8.77
  -2   0   4  214.20    9.37
   2   0  -4  239.28    8.79
  -2   0   4  230.81    9.39
   2   0   4  209.68    9.38
  -2   0  -4  219.63    9.38
   2   0   4  205.41    8.57
   2   0   4  205.79    9.38
  -2   0  -4  224.26    9.39
  -2   0   4  205.10    9.38
  -2   0  -4  189.73    9.37
   2   0  -4  236.70    9.20
   2   0   4  203.21    9.38
  -2   0   4  209.88    9.39
   2   0  -4  205.07    9.18
   2   0  -4  199.79    8.81
   2   0  -4  212.10    9.37
   2   0   4  193.50    8.77
  -2   0   4  207.06    9.18
  -2   0  -4  203.76    9.19
   2   0  -4  224.44    9.38
   2   0   4  190.27    9.38
  -2  -1  -4   73.09    3.48
  -2   1   4   78.24    3.64
   2  -1   4   79.24    3.65
   2   1  -4   83.38    3.65
  -2   1   4   81.68    3.73
  -2   1   4   77.98    3.72
   2  -1   4   85.10    3.67
  -2  -1  -4   85.86    3.66
  -2   1   4   86.11    3.73
  -2  -1  -4   81.28    3.72
   2  -1   4   75.90    3.42
  -2  -1  -4   77.78    3.36
   2   1  -4   86.38    3.65
   2  -1   4   84.59    3.58
   2   1  -4   82.01    3.65
  -2  -1  -4   84.24    3.65
   2   1  -4   83.52    3.58
   2   1  -4   80.08    3.42
   2  -1   4   83.58    3.66
  -2   1   4   79.84    3.73
  -2  -1  -4   85.22    3.74
  -2  -1  -4   73.40    3.47
   2  -1   4   77.78    3.66
  -2   1   4   78.78    3.48
  -2  -1  -4   82.90    3.73
  -2  -1  -4   84.08    3.72
  -2  -1  -4   77.25    3.37
   2   1  -4   85.57    3.58
   2  -1  -4   76.51    3.71
  -2   1  -4   80.30    3.64
  -2   1  -4   84.12    3.64
  -2  -1   4   84.12    3.58
   2   1   4   73.60    3.72
   2   1   4   80.14    3.64
  -2   1  -4   81.27    3.42
   2  -1  -4   87.80    3.66
  -2  -1   4   81.54    3.42
  -2  -1   4   79.94    3.66
   2  -1  -4   80.09    3.37
  -2   1  -4   80.37    3.65
   2  -1  -4   73.63    3.36
   2   1   4   86.41    3.74
  -2   1  -4   78.25    3.58
   2  -1  -4   73.59    3.47
   2  -1  -4   80.97    3.48
  -2  -1   4   86.87    3.66
   2  -1  -4   84.26    3.73
   2  -1  -4   83.22    3.72
  -2   1  -4   81.79    3.57
   2  -1  -4   78.23    3.72
   2   1   4   78.52    3.48
  -2  -1   4   76.94    3.66
   2  -1  -4   83.15    3.64
   2   1   4   79.81    3.72
  -2  -1   4   83.05    3.66
   2  -2   4   97.84    4.22
  -2   2   4   96.01    4.35
  -2   2   4   94.89    4.34
  -2   2   4   93.01    4.05
  -2   2   4  102.57    4.37
  -2  -2  -4   83.30    4.04
  -2   2   4   98.40    4.07
  -2  -2  -4   90.91    4.34
  -2  -2  -4   98.75    4.27
   2  -2   4   96.76    4.23
  -2  -2  -4  104.40    4.37
  -2   2   4   87.32    4.23
  -2  -2  -4   99.36    4.26
  -2  -2  -4   90.23    4.33
  -2  -2  -4  100.47    4.07
   2  -2   4   93.08    4.13
  -2   2   4   89.65    4.33
   2  -2   4   96.54    4.23
   2  -2   4   94.97    4.21
  -2  -2  -4   94.61    4.33
   2  -2  -4   87.85    4.05
  -2  -2   4   94.39    4.21
  -2  -2   4   92.59    4.22
   2  -2  -4   91.65    3.93
   2   2   4   93.73    4.35
   2   2   4   87.19    4.32
   2  -2  -4   93.15    4.25
   2  -2  -4   91.46    4.33
   2  -2  -4   88.44    4.34
  -2  -2   4   96.85    4.12
  -2  -2   4   93.95    4.21
   2   2   4   94.36    4.25
   2  -2  -4   88.58    4.33
  -2   2  -4   91.82    3.94
   2  -2  -4  101.00    4.26
  -2  -2   4   93.21    4.22
   2   2   4   95.77    4.35
   2   2   4   95.34    4.34
  -2   2  -4   97.68    3.95
   2  -2  -4   89.12    4.04
   2  -2  -4   89.79    4.34
   2   2   4   99.54    4.25
  -2   3   4  248.57   10.82
  -2  -3  -4  232.36   10.59
  -2   3   4  247.66   10.57
  -2   3   4  232.56   10.10
  -2   3   4  252.39   10.82
  -2  -3  -4  241.74   10.81
  -2  -3  -4  254.26   10.83
  -2   3   4  257.97   10.16
  -2  -3  -4  223.09    9.85
  -2  -3  -4  228.20   10.78
  -2   3   4  244.34   10.82
  -2  -3  -4  252.85   10.16
  -2  -3  -4  221.64   10.09
  -2   3   4  249.26   10.81
   2   3   4  240.22   10.82
   2   3   4  246.37   10.81
   2   3   4  228.81   10.10
   2  -3  -4  243.08   10.80
   2  -3  -4  223.48   10.09
   2   3   4  239.59   10.80
   2  -3  -4  248.60    9.87
   2   3   4  241.37   10.57
   2  -3  -4  234.24   10.81
   2  -3  -4  252.85   10.16
   2  -3  -4  237.84   10.57
   2   3   4  229.79   10.80
   2  -3  -4  227.49   10.79
  -2  -4  -4   58.28    2.87
  -2   4   4   66.92    2.84
  -2  -4  -4   52.21    2.79
  -2  -4  -4   52.66    2.65
  -2   4   4   63.62    2.87
  -2  -4  -4   59.46    2.58
  -2   4   4   58.72    2.67
  -2  -4  -4   58.68    2.65
  -2   4   4   55.21    2.77
  -2   4   4   57.06    2.84
  -2   4   4   55.37    2.85
  -2  -4  -4   56.97    2.84
  -2  -4  -4   55.42    2.84
  -2   4   4   56.58    2.85
   2   4   4   57.47    2.68
   2  -4  -4   59.53    2.66
   2   4   4   62.78    2.86
   2  -4  -4   57.28    2.84
   2  -4  -4   60.39    2.87
   2  -4  -4   55.93    2.79
   2   4   4   68.05    2.84
   2  -4  -4   57.01    2.84
   2   4   4   58.26    2.79
   2   4   4   56.91    2.85
   2  -4  -4   62.31    2.58
   2   4   4   55.87    2.84
   2  -4  -4   57.25    2.65
  -2  -5  -4   37.24    1.94
   2  -5   4   37.36    1.69
   2  -5   4   38.18    1.69
  -2   5   4   32.18    1.92
  -2   5   4   35.26    1.85
  -2   5   4   34.88    1.79
  -2  -5  -4   36.47    1.74
  -2   5   4   31.37    1.91
  -2  -5  -4   35.54    1.80
  -2   5   4   36.52    1.92
  -2  -5  -4   35.20    1.91
  -2  -5  -4   36.39    1.79
   2  -5   4   35.77    1.69
  -2   5   4   36.62    1.92
  -2  -5  -4   36.02    1.92
  -2  -5   4   37.84    1.70
   2  -5  -4   35.22    1.92
   2   5   4   34.13    1.92
   2   5   4   37.40    1.92
   2   5   4   35.99    1.82
   2  -5  -4   37.47    1.73
   2  -5  -4   37.11    1.79
   2  -5  -4   39.30    1.80
   2   5   4   35.31    1.87
  -2  -5   4   37.51    1.68
   2  -5  -4   38.22    1.94
   2   5   4   33.34    1.92
   2  -5  -4   36.65    1.90
  -2  -5   4   35.91    1.69
  -2  -6  -4   53.95    2.61
  -2   6   4   55.48    2.64
  -2  -6  -4   53.99    2.53
  -2  -6  -4   51.97    2.79
  -2   6   4   56.20    2.73
  -2   6   4   60.08    2.81
   2   6   4   52.51    2.72
   2   6   4   54.81    2.81
   2  -6  -4   55.13    2.52
   2   6   4   56.16    2.81
   2  -6  -4   54.34    2.60
   2   6   4   57.51    2.64
   2  -6  -4   53.69    2.81
  -2  -7  -4   28.56    1.68
  -2   7   4   31.67    1.79
  -2  -7  -4   33.13    1.86
  -2   7   4   33.30    1.84
  -2  -7  -4   33.05    1.68
  -2   7   4   33.12    1.75
   2   7   4   33.54    1.87
   2  -7  -4   32.50    1.85
   2  -7  -4   33.63    1.73
   2   7   4   31.12    1.83
   2   7   4   33.52    1.74
   2   7   4   28.55    1.77
   2  -7  -4   34.22    1.67
   2   7   4   32.79    1.87
  -2   8   4   18.48    1.19
  -2  -8  -4   18.15    1.15
  -2   8   4   18.45    1.23
   2  -8  -4   17.81    1.13
   2   8   4   17.94    1.18
   2   8   4   19.34    1.26
  -2   9   4   25.50    1.56
  -2  -9  -4   27.12    1.53
  -2   9   4   26.86    1.63
   2   9   4   26.32    1.63
   2   9   4   24.59    1.56
   2  -9  -4   25.93    1.51
   2   0   5  521.23   22.35
   2   0  -5  517.64   22.36
   2   0  -5  507.61   21.88
   2   0  -5  505.80   21.06
   2   0   5  495.20   22.36
   2   0  -5  508.52   22.35
   2   0  -5  523.44   22.35
  -2   0  -5  534.35   21.88
   2   0   5  500.05   22.38
   2   0  -5  513.17   20.92
   2   0  -5  500.99   21.88
   2   0  -5  538.69   22.38
  -2   0  -5  502.00   21.89
  -2   0  -5  463.59   22.36
  -2   0   5  551.88   21.89
  -2   0   5  478.56   22.35
   2   0   5  446.23   20.90
  -2   0  -5  529.08   22.35
  -2   0  -5  539.41   22.37
  -2   0   5  496.93   22.37
  -2   0   5  509.69   22.38
   2   0   5  486.72   21.87
  -2   0   5  512.73   22.34
  -2   0  -5  468.04   20.92
   2   0   5  465.29   20.45
  -2   0  -5  491.31   21.05
  -2   0   5  506.56   20.92
  -2   0  -5  493.56   22.35
   2   0   5  516.99   22.37
   2   1  -5    4.29    0.31
   2  -1   5    4.54    0.30
  -2  -1  -5    3.99    0.40
   2  -1   5    4.41    0.32
  -2  -1  -5    3.75    0.30
   2  -1   5    4.19    0.32
   2  -1   5    4.71    0.33
  -2   1   5    4.16    0.38
  -2   1   5    4.80    0.40
   2   1  -5    4.50    0.32
   2   1  -5    4.38    0.30
  -2   1   5    4.05    0.38
  -2  -1  -5    3.73    0.36
   2  -1   5    4.38    0.33
  -2  -1  -5    3.45    0.35
   2   1  -5    4.27    0.28
  -2  -1  -5    3.95    0.34
   2   1  -5    5.07    0.31
  -2  -1  -5    4.87    0.41
   2  -1   5    3.92    0.32
  -2  -1  -5    3.78    0.37
   2   1  -5    4.42    0.29
  -2  -1  -5    3.74    0.30
  -2   1   5    3.78    0.37
  -2  -1  -5    3.64    0.38
  -2   1   5    4.35    0.39
  -2   1   5    4.08    0.36
   2  -1  -5    3.60    0.35
  -2   1  -5    4.26    0.31
   2  -1  -5    4.04    0.38
   2   1   5    4.40    0.36
  -2  -1   5    4.08    0.32
   2  -1  -5    4.25    0.37
   2  -1  -5    3.75    0.30
   2   1   5    4.70    0.40
  -2   1  -5    4.03    0.29
  -2   1  -5    3.88    0.30
   2   1   5    4.92    0.41
  -2  -1   5    4.35    0.32
   2   1   5    4.46    0.38
   2  -1  -5    3.79    0.37
  -2   1  -5    3.83    0.28
  -2   1  -5    4.06    0.32
  -2  -1   5    4.51    0.33
   2   1   5    4.07    0.38
  -2   1  -5    4.47    0.31
   2  -1  -5    4.18    0.39
   2  -1  -5    4.13    0.30
   2   1   5    4.33    0.39
   2  -1  -5    3.95    0.33
   2  -1  -5    4.06    0.35
  -2  -1   5    5.09    0.32
  -2  -1   5    4.66    0.33
  -2  -1   5    4.47    0.30
  -2  -2  -5   50.57    2.14
  -2   2   5   46.70    2.39
   2  -2   5   49.05    2.09
  -2   2   5   45.67    2.22
   2   2  -5   47.75    2.09
  -2   2   5   46.61    2.32
  -2  -2  -5   48.73    2.23
   2  -2   5   51.08    2.26
  -2   2   5   47.01    2.39
  -2  -2  -5   50.07    2.40
   2  -2   5   52.05    2.26
   2   2  -5   51.17    2.09
   2  -2   5   49.67    2.25
  -2  -2  -5   45.13    2.33
  -2  -2  -5   47.58    2.38
  -2  -2  -5   47.88    2.37
  -2  -2  -5   51.21    2.41
   2  -2   5   51.71    2.25
  -2   2   5   47.35    2.38
  -2  -2  -5   44.72    2.20
  -2  -2  -5   54.87    2.36
  -2  -2   5   50.08    2.25
  -2  -2   5   48.00    2.24
   2   2   5   48.37    2.23
   2  -2  -5   51.12    2.35
   2  -2  -5   45.29    2.21
   2   2   5   46.51    2.39
  -2   2  -5   50.64    2.10
   2   2   5   51.46    2.34
   2   2   5   52.50    2.40
   2  -2  -5   46.84    2.37
  -2  -2   5   49.64    2.24
   2  -2  -5   47.97    2.37
   2  -2  -5   53.01    2.41
  -2   2  -5   49.03    2.09
  -2  -2   5   50.47    2.25
  -2  -2   5   47.97    2.09
   2   2   5   48.76    2.39
   2  -2  -5   49.24    2.39
   2  -2  -5   50.59    2.14
   2  -2  -5   47.97    2.20
  -2  -2   5   48.16    2.24
   2  -2  -5   47.92    2.34
  -2   3   5  114.82    5.08
  -2   3   5  108.02    5.20
  -2  -3  -5  117.48    5.12
  -2  -3  -5  122.34    4.88
  -2   3   5  107.53    5.20
  -2  -3  -5  110.32    5.20
  -2   3   5  110.40    5.21
  -2  -3  -5  118.37    5.23
  -2  -3  -5  106.19    5.18
  -2   3   5  114.54    4.87
  -2  -3  -5  112.27    4.71
  -2  -3  -5  107.24    4.86
  -2   3   5  114.71    4.87
   2  -3  -5  110.05    5.20
   2   3   5  115.90    5.20
   2  -3  -5  100.39    5.17
   2   3   5  108.59    5.19
   2   3   5  108.72    4.87
   2  -3  -5  115.30    4.86
   2  -3  -5  113.90    4.86
   2  -3  -5  106.84    4.70
   2   3   5  112.61    5.09
   2   3   5  116.01    5.22
   2  -3  -5  110.65    5.19
   2  -3  -5  116.12    5.10
  -2   4   5    5.61    0.60
  -2   4   5    7.51    0.59
  -2   4   5    5.80    0.60
  -2  -4  -5    7.39    0.67
  -2  -4  -5    5.73    0.63
  -2  -4  -5    7.39    0.54
  -2   4   5    7.10    0.61
  -2  -4  -5    5.12    0.54
  -2  -4  -5    6.76    0.56
  -2  -4  -5    6.18    0.59
  -2   4   5    6.68    0.59
  -2   4   5    6.90    0.60
  -2  -4  -5    6.82    0.61
   2  -4  -5    6.63    0.62
   2   4   5    6.66    0.62
   2   4   5    5.69    0.59
   2  -4  -5    7.40    0.57
   2  -4  -5    5.92    0.61
   2  -4  -5    7.14    0.54
   2   4   5    6.83    0.64
   2  -4  -5    6.88    0.60
   2   4   5    6.62    0.59
   2   4   5    6.41    0.61
   2  -4  -5    6.88    0.57
   2  -4  -5    7.03    0.61
  -2  -5  -5   27.87    1.49
  -2   5   5   27.88    1.61
  -2  -5  -5   32.06    1.66
  -2  -5  -5   30.62    1.50
  -2  -5  -5   26.81    1.58
  -2   5   5   30.09    1.62
  -2   5   5   27.79    1.50
  -2   5   5   25.49    1.57
  -2   5   5   28.05    1.55
  -2   5   5   25.35    1.60
  -2  -5  -5   27.96    1.42
  -2  -5  -5   29.19    1.61
   2  -5  -5   28.68    1.62
   2   5   5   29.41    1.61
   2   5   5   27.36    1.56
   2   5   5   25.39    1.58
   2  -5  -5   28.05    1.60
   2   5   5   28.17    1.61
   2  -5  -5   28.66    1.49
   2  -5  -5   31.57    1.62
   2   5   5   28.41    1.51
   2  -5  -5   30.29    1.50
   2  -5  -5   31.56    1.45
  -2   6   5   75.06    3.51
  -2  -6  -5   69.31    3.23
  -2  -6  -5   67.92    3.33
  -2   6   5   69.83    3.58
  -2   6   5   70.56    3.37
  -2  -6  -5   73.44    3.60
   2  -6  -5   69.86    3.33
   2  -6  -5   72.11    3.60
   2   6   5   71.76    3.61
   2   6   5   74.40    3.52
   2   6   5   80.39    3.65
   2   6   5   73.59    3.38
   2  -6  -5   71.70    3.24
  -2  -7  -5   22.75    1.42
  -2   7   5   19.14    1.33
  -2   7   5   23.46    1.35
  -2   7   5   20.82    1.38
  -2  -7  -5   21.06    1.30
  -2  -7  -5   22.43    1.26
   2   7   5   21.20    1.39
   2  -7  -5   21.18    1.24
   2  -7  -5   21.84    1.41
   2  -7  -5   24.02    1.33
   2   7   5   21.82    1.32
   2   7   5   19.52    1.39
   2   7   5   22.20    1.38
  -2  -8  -5   13.47    0.97
  -2   8   5   14.75    1.08
  -2   8   5   13.05    1.02
   2  -8  -5   14.61    1.00
   2   8   5   14.12    1.06
   2   8   5   15.00    1.06
   2   0  -6  223.39    9.61
  -2   0  -6  218.39    9.42
   2   0  -6  212.56    9.61
   2   0  -6  204.74    8.99
  -2   0  -6  210.16    9.62
   2   0  -6  215.08    9.42
   2   0   6  201.33    8.78
  -2   0  -6  202.44    9.00
   2   0  -6  219.67    9.61
  -2   0  -6  210.69    9.62
  -2   0   6  200.94    9.41
  -2   0   6  211.63    9.64
   2   0   6  218.26    9.42
   2   0   6  212.14    9.63
  -2   0  -6  201.54    9.60
  -2   0  -6  224.44    9.43
   2   0   6  216.35    9.01
  -2   0   6  206.83    9.00
  -2   0   6  230.05    9.64
  -2   0  -6  200.69    8.99
   2   0   6  227.45    9.64
  -2   0   6  221.11    9.64
   2   0  -6  224.81    9.42
   2   0  -6  208.52    8.99
  -2   0  -6  219.46    9.60
   2   0   6  218.37    9.64
   2   0  -6  230.01    9.63
  -2  -1  -6    7.76    0.56
  -2  -1  -6    6.95    0.44
   2   1  -6    8.45    0.49
  -2  -1  -6    8.01    0.57
   2   1  -6    8.38    0.47
  -2   1   6    8.12    0.60
  -2  -1  -6    7.46    0.60
   2   1  -6    6.66    0.49
  -2   1   6    8.19    0.55
  -2  -1  -6    8.37    0.62
  -2  -1  -6    8.77    0.58
   2  -1   6    8.50    0.53
  -2   1   6    8.06    0.60
  -2   1   6    9.39    0.60
  -2   1   6    8.69    0.60
  -2  -1  -6    7.10    0.44
   2   1  -6    8.53    0.48
   2  -1   6    8.70    0.45
   2   1  -6    8.36    0.50
   2  -1   6    8.09    0.49
   2   1  -6    8.88    0.51
   2  -1   6    8.57    0.53
   2  -1   6    8.14    0.53
  -2  -1  -6    7.65    0.50
   2  -1   6    8.86    0.54
   2   1   6    8.61    0.60
  -2  -1   6    9.10    0.54
  -2   1  -6    7.70    0.50
   2  -1  -6    7.56    0.51
   2  -1  -6    8.40    0.59
   2  -1  -6    7.98    0.55
   2  -1  -6    8.56    0.60
  -2   1  -6    8.27    0.48
   2   1   6    7.90    0.56
  -2  -1   6    7.95    0.49
   2  -1  -6    7.76    0.56
  -2   1  -6    8.46    0.49
   2  -1  -6    8.68    0.45
  -2  -1   6    8.86    0.53
  -2   1  -6    8.12    0.50
  -2   1  -6    8.56    0.47
  -2  -1   6    8.55    0.53
   2   1   6    7.87    0.60
  -2   1  -6    7.90    0.50
  -2  -1   6    8.77    0.52
   2  -1  -6    8.99    0.58
   2  -1  -6    8.20    0.45
   2   1   6    8.32    0.59
  -2  -1   6    7.96    0.43
   2   1   6    7.84    0.60
   2  -2   6   31.07    1.45
   2  -2   6   30.04    1.33
  -2   2   6   30.73    1.60
  -2  -2  -6   30.46    1.62
  -2   2   6   31.39    1.56
   2  -2   6   30.07    1.45
  -2  -2  -6   29.87    1.50
   2   2  -6   29.60    1.34
  -2   2   6   28.32    1.47
  -2  -2  -6   28.67    1.38
  -2  -2  -6   29.91    1.60
   2  -2   6   31.02    1.46
   2   2  -6   30.05    1.33
  -2  -2  -6   30.11    1.58
  -2  -2  -6   28.86    1.57
  -2  -2  -6   27.56    1.56
  -2  -2  -6   30.02    1.58
   2  -2   6   30.73    1.45
  -2   2   6   31.24    1.61
  -2   2   6   31.68    1.61
  -2  -2  -6   27.78    1.45
   2   2   6   30.30    1.61
   2  -2  -6   28.19    1.56
   2  -2  -6   30.51    1.45
   2  -2  -6   29.53    1.56
  -2  -2   6   32.44    1.45
   2  -2  -6   30.04    1.59
   2  -2  -6   31.14    1.60
   2  -2  -6   30.25    1.48
  -2  -2   6   32.63    1.34
   2   2   6   31.44    1.61
   2   2   6   26.06    1.47
  -2   2  -6   27.68    1.34
  -2  -2   6   32.10    1.44
   2   2   6   30.24    1.61
  -2  -2   6   32.29    1.45
   2  -2  -6   27.10    1.55
   2   2   6   28.79    1.55
  -2   2  -6   30.19    1.33
   2  -2  -6   29.86    1.56
  -2  -2   6   30.72    1.44
   2  -2  -6   30.60    1.39
  -2  -2   6   31.62    1.45
  -2   3   6  165.40    7.78
   2  -3   6  178.80    7.77
  -2   3   6  173.64    7.46
  -2  -3  -6  165.05    7.46
  -2   3   6  173.32    7.99
  -2  -3  -6  172.33    7.24
  -2  -3  -6  167.80    7.96
  -2  -3  -6  164.86    7.81
  -2  -3  -6  166.06    7.97
  -2  -3  -6  179.68    8.01
  -2   3   6  174.87    7.99
  -2  -3  -6  181.56    7.48
  -2   3   6  171.66    7.99
   2  -3   6  184.40    7.78
   2  -3   6  183.90    7.77
   2   3   6  181.36    7.82
   2  -3  -6  159.13    7.95
  -2  -3   6  176.70    7.76
   2   3   6  164.51    7.46
   2   3   6  172.12    8.00
   2  -3  -6  172.70    7.99
   2  -3  -6  174.09    7.46
   2   3   6  185.74    8.00
   2  -3  -6  179.20    7.25
   2   3   6  172.99    7.97
  -2  -3   6  184.19    7.76
   2  -3  -6  182.60    7.83
   2  -3  -6  175.86    7.45
   2  -3  -6  166.28    7.96
  -2  -4  -6    6.10    0.54
  -2  -4  -6    5.76    0.58
  -2   4   6    7.03    0.63
  -2  -4  -6    6.93    0.63
  -2  -4  -6    6.53    0.67
  -2   4   6    6.64    0.59
  -2   4   6    6.50    0.59
  -2  -4  -6    6.52    0.67
  -2  -4  -6    6.49    0.64
  -2  -4  -6    6.40    0.61
  -2   4   6    6.92    0.65
  -2   4   6    7.14    0.62
  -2   4   6    5.82    0.63
   2   4   6    6.87    0.64
   2   4   6    6.50    0.61
   2  -4  -6    7.45    0.55
   2  -4  -6    6.88    0.62
   2  -4  -6    7.14    0.63
   2  -4  -6    7.40    0.66
   2  -4  -6    7.48    0.59
   2   4   6    5.89    0.64
   2   4   6    5.78    0.62
   2   4   6    6.60    0.67
   2  -4  -6    6.63    0.65
   2  -4  -6    7.36    0.60
  -2   5   6    9.89    0.82
  -2  -5  -6    9.00    0.81
  -2  -5  -6    8.88    0.78
  -2   5   6   10.20    0.79
  -2  -5  -6    8.93    0.79
  -2   5   6   10.96    0.78
  -2  -5  -6    9.78    0.75
  -2   5   6    9.70    0.78
  -2  -5  -6    9.37    0.75
  -2   5   6    8.57    0.81
  -2  -5  -6    7.88    0.67
   2  -5  -6   10.82    0.75
   2   5   6    9.76    0.77
   2   5   6    9.54    0.82
   2  -5  -6    9.47    0.74
   2  -5  -6    9.92    0.79
   2  -5  -6    9.20    0.76
   2   5   6    9.25    0.79
   2  -5  -6    9.12    0.68
   2   5   6    8.96    0.80
   2  -5  -6    8.90    0.77
  -2   6   6   60.60    3.32
  -2  -6  -6   63.86    2.96
  -2   6   6   63.93    3.21
  -2  -6  -6   65.84    3.08
  -2   6   6   61.00    3.08
  -2   6   6   65.13    3.30
  -2  -6  -6   67.58    3.31
   2   6   6   66.23    3.33
   2  -6  -6   65.48    3.07
   2   6   6   65.66    3.10
   2  -6  -6   61.28    2.95
   2   6   6   65.23    3.34
   2  -6  -6   65.78    3.30
   2   6   6   67.59    3.24
  -2   7   6    0.66    0.38
  -2  -7  -6    0.31    0.37
  -2   7   6    0.57    0.36
  -2  -7  -6    0.33    0.33
  -2  -7  -6    0.47    0.42
  -2   7   6    1.07    0.43
   2  -7  -6    0.06    0.34
   2  -7  -6    1.15    0.40
   2   7   6    0.19    0.35
   2   7   6    0.58    0.36
   2  -7  -6    0.78    0.34
   2   7   6   -0.61    0.37
   2   7   6   -0.32    0.35
  -2   8   6    9.76    0.96
  -2  -8  -6   11.29    0.88
  -2   8   6    9.98    0.89
  -2  -8  -6   10.59    1.01
   2   8   6   11.92    0.95
   2   8   6   10.46    0.99
   2  -8  -6   10.81    0.87
   2  -8  -6   10.54    0.99
  -2   0  -7   52.92    2.40
   2   0  -7   51.35    2.24
   2   0  -7   55.62    2.39
  -2   0  -7   50.30    2.36
   2   0   7   48.11    2.40
  -2   0   7   48.08    2.40
  -2   0   7   48.10    2.33
  -2   0  -7   53.39    2.25
   2   0   7   46.48    2.39
   2   0  -7   50.39    2.34
   2   0  -7   51.27    2.38
  -2   0  -7   49.80    2.37
  -2   0   7   46.72    2.23
   2   0   7   42.80    2.32
  -2   0  -7   51.96    2.34
  -2   0  -7   53.70    2.39
  -2   0  -7   42.86    2.31
  -2   0   7   47.36    2.40
   2   0   7   45.67    2.16
   2   0  -7   48.19    2.35
   2   0   7   48.44    2.23
   2   0  -7   53.14    2.34
   2   0  -7   50.80    2.39
  -2  -1  -7  124.50    5.73
  -2   1   7  127.69    5.72
  -2   1   7  123.19    6.12
  -2   1   7  130.66    6.14
   2   1  -7  132.44    5.89
  -2  -1  -7  124.07    6.09
  -2  -1  -7  124.69    6.09
   2   1  -7  128.01    6.00
  -2  -1  -7  143.25    6.15
   2  -1   7  140.71    5.66
   2   1  -7  125.94    5.99
  -2  -1  -7  144.83    5.71
   2  -1   7  132.35    6.07
  -2  -1  -7  142.10    6.02
   2  -1   7  128.66    6.06
   2  -1   7  129.19    5.51
   2   1  -7  133.71    6.01
  -2   1   7  139.81    6.00
   2   1  -7  141.48    5.90
   2   1  -7  133.09    5.65
   2   1   7  120.37    6.13
   2  -1  -7  132.68    6.10
  -2   1  -7  144.22    5.66
   2  -1  -7  140.09    6.11
  -2  -1   7  125.21    6.05
  -2  -1   7  131.91    6.06
   2   1   7  130.11    5.99
  -2   1  -7  135.29    5.90
  -2  -1   7  136.20    5.50
   2  -1  -7  133.01    5.70
  -2  -1   7  143.34    5.66
  -2   1  -7  135.19    6.02
   2  -1  -7  130.73    5.99
  -2   1  -7  132.30    5.99
   2  -1  -7  130.75    5.72
   2  -1  -7  147.95    6.15
  -2   1  -7  140.96    5.89
   2   1   7  133.48    5.74
   2   1   7  127.29    6.13
  -2   1  -7  133.15    6.00
   2  -2   7   59.21    2.62
  -2  -2  -7   53.23    2.72
  -2   2   7   50.69    2.75
  -2   2   7   58.21    2.58
  -2  -2  -7   54.75    2.53
   2   2  -7   57.06    2.42
   2  -2   7   55.44    2.61
  -2   2   7   53.25    2.68
  -2  -2  -7   50.07    2.71
  -2  -2  -7   54.39    2.58
  -2   2   7   57.18    2.78
  -2  -2  -7   56.89    2.78
  -2  -2  -7   57.23    2.42
  -2  -2  -7   57.60    2.72
  -2  -2  -7   56.34    2.77
   2  -2  -7   54.00    2.56
   2  -2  -7   60.02    2.78
   2   2   7   59.11    2.60
   2  -2  -7   54.54    2.69
   2  -2  -7   53.47    2.53
   2  -2  -7   55.75    2.41
  -2  -2   7   57.93    2.61
   2   2   7   57.31    2.71
   2   2   7   57.66    2.78
  -2  -2   7   57.84    2.61
   2  -2  -7   54.89    2.74
   2   2   7   53.92    2.75
   2  -2  -7   49.97    2.70
   2  -2  -7   58.41    2.77
  -2   2  -7   56.14    2.41
  -2  -2   7   57.01    2.61
  -2   3   7   20.30    1.14
  -2  -3  -7   19.64    1.20
  -2  -3  -7   21.33    1.21
  -2  -3  -7   19.71    1.04
   2  -3   7   21.02    1.01
  -2  -3  -7   20.74    1.23
  -2  -3  -7   19.93    1.14
   2  -3   7   19.81    1.00
  -2   3   7   21.15    1.21
  -2   3   7   19.80    1.23
  -2  -3  -7   20.45    1.11
  -2  -3  -7   22.74    1.27
  -2   3   7   20.06    1.23
  -2  -3   7   20.54    1.00
   2   3   7   19.89    1.20
   2   3   7   18.04    1.20
   2  -3  -7   19.64    1.19
   2  -3  -7   20.48    1.20
   2  -3  -7   18.22    1.08
   2   3   7   18.66    1.12
   2  -3  -7   21.17    1.05
   2   3   7   18.41    1.20
   2  -3  -7   19.89    1.13
   2  -3  -7   18.91    1.18
   2  -3  -7   22.58    1.25
  -2  -4  -7    5.91    0.61
  -2   4   7    6.04    0.62
  -2  -4  -7    5.93    0.59
  -2   4   7    5.48    0.61
  -2  -4  -7    6.36    0.52
  -2   4   7    5.59    0.59
  -2   4   7    5.51    0.58
  -2  -4  -7    6.06    0.64
  -2   4   7    5.83    0.61
  -2  -4  -7    6.50    0.58
  -2  -4  -7    5.76    0.60
   2  -4  -7    5.84    0.60
   2   4   7    5.92    0.62
   2   4   7    6.67    0.65
   2   4   7    6.14    0.63
   2  -4  -7    6.12    0.60
   2  -4  -7    6.81    0.54
   2  -4  -7    5.28    0.53
   2   4   7    6.05    0.59
   2  -4  -7    6.76    0.60
   2  -4  -7    5.75    0.61
  -2  -5  -7   28.93    1.65
  -2  -5  -7   26.99    1.61
  -2  -5  -7   25.58    1.41
  -2   5   7   24.66    1.64
  -2  -5  -7   27.78    1.53
  -2  -5  -7   26.52    1.61
  -2   5   7   29.48    1.56
  -2   5   7   26.69    1.62
  -2  -5  -7   26.22    1.48
  -2   5   7   27.39    1.66
  -2   5   7   26.56    1.58
   2   5   7   27.38    1.61
   2  -5  -7   28.35    1.63
   2   5   7   29.11    1.68
   2  -5  -7   27.10    1.61
   2  -5  -7   27.70    1.52
   2  -5  -7   26.50    1.41
   2   5   7   25.88    1.64
   2  -5  -7   27.99    1.62
   2   5   7   27.82    1.54
   2  -5  -7   26.93    1.48
  -2   6   7   40.25    2.32
  -2  -6  -7   40.29    2.05
  -2   6   7   40.56    2.37
  -2  -6  -7   44.15    2.35
  -2   6   7   42.00    2.28
  -2  -6  -7   42.74    2.18
  -2   6   7   41.72    2.20
   2   6   7   42.58    2.37
   2   6   7   43.33    2.29
   2   6   7   39.99    2.17
   2  -6  -7   43.58    2.18
   2  -6  -7   40.64    2.05
   2  -6  -7   43.97    2.33
   2   6   7   40.95    2.36
  -2  -7  -7    3.53    0.51
  -2   7   7    3.06    0.54
  -2  -7  -7    2.80    0.56
  -2  -7  -7    3.04    0.53
  -2   7   7    2.19    0.52
   2  -7  -7    2.62    0.45
   2   7   7    3.33    0.54
   2  -7  -7    3.04    0.53
   2   7   7    3.87    0.61
   2  -7  -7    2.43    0.53
  -2   8   7    2.43    0.52
   2   8   7    2.09    0.52
  -2   0  -8  101.96    4.70
   2   0  -8  103.74    4.72
   2   0   8  100.21    4.77
  -2   0  -8   99.56    4.70
   2   0  -8  101.71    4.43
  -2   0  -8   92.07    4.68
  -2   0  -8  108.52    4.63
   2   0  -8  105.70    4.63
   2   0   8  102.27    4.43
   2   0  -8  108.04    4.72
  -2   0  -8  103.26    4.64
   2   0  -8  100.11    4.72
   2   0  -8   98.87    4.70
  -2   0   8  104.39    4.76
  -2   0  -8  104.45    4.43
   2   0   8  105.06    4.33
   2   0  -8  109.67    4.63
  -2   0   8   97.39    4.43
  -2   0  -8  104.82    4.74
  -2   0   8   94.57    4.74
   2   0   8   96.43    4.74
   2   1  -8   19.80    1.01
  -2  -1  -8   19.55    1.00
   2   1  -8   21.77    1.02
   2   1  -8   21.53    1.05
  -2   1   8   20.84    1.19
   2  -1   8   16.90    0.97
   2   1  -8   20.20    1.01
   2   1  -8   21.56    1.05
  -2  -1  -8   20.01    1.18
  -2   1   8   19.19    1.08
  -2  -1  -8   17.87    1.14
  -2  -1  -8   18.68    1.08
  -2   1   8   20.54    1.18
   2  -1   8   20.18    1.11
  -2  -1  -8   17.60    1.13
  -2  -1  -8   18.43    1.12
   2  -1   8   21.28    1.13
   2   1  -8   20.26    1.04
  -2   1  -8   17.44    1.02
   2  -1  -8   18.40    1.15
  -2   1  -8   18.42    1.00
   2  -1  -8   20.07    1.14
   2  -1  -8   19.59    1.12
   2   1   8   18.52    1.08
  -2  -1   8   19.54    1.09
   2  -1  -8   20.51    1.00
   2  -1  -8   22.17    1.10
   2   1   8   19.16    1.18
  -2   1  -8   21.52    1.03
  -2  -1   8   21.36    1.11
  -2   1  -8   18.30    1.04
  -2   1  -8   20.48    1.04
  -2   1  -8   18.35    1.05
   2  -1  -8   21.56    1.16
   2   1   8   19.34    1.17
  -2  -2  -8    5.42    0.50
  -2  -2  -8    6.41    0.44
  -2   2   8    5.58    0.55
  -2  -2  -8    5.56    0.54
   2   2  -8    6.42    0.43
  -2  -2  -8    4.47    0.52
   2  -2   8    4.96    0.46
  -2   2   8    5.13    0.59
  -2   2   8    5.43    0.58
  -2  -2  -8    5.69    0.59
  -2  -2  -8    4.68    0.53
   2  -2  -8    6.06    0.50
   2   2   8    5.53    0.56
   2  -2  -8    5.51    0.53
   2   2   8    5.05    0.57
   2  -2  -8    5.77    0.55
  -2  -2   8    7.46    0.48
   2  -2  -8    5.76    0.43
  -2   2  -8    5.30    0.42
  -2   2  -8    4.54    0.35
   2  -2  -8    5.53    0.54
   2  -2  -8    5.51    0.60
   2   2   8    4.39    0.55
  -2  -3  -8  128.98    5.57
  -2  -3  -8  122.31    5.96
  -2  -3  -8  131.20    5.98
  -2  -3  -8  128.57    5.88
  -2   3   8  135.90    6.04
  -2   3   8  123.63    5.59
  -2  -3  -8  127.88    5.37
  -2  -3  -8  133.14    5.61
  -2   3   8  130.79    6.02
   2   3   8  132.40    6.03
   2  -3  -8  122.99    5.86
   2  -3  -8  129.80    5.60
   2  -3  -8  114.09    5.55
   2  -3  -8  130.60    5.99
   2  -3  -8  123.60    5.95
   2   3   8  127.39    6.00
   2   3   8  127.54    5.61
   2  -3  -8  123.35    5.36
  -2  -4  -8    4.41    0.61
  -2   4   8    3.79    0.60
  -2  -4  -8    4.66    0.52
  -2   4   8    5.07    0.58
  -2   4   8    4.62    0.55
  -2   4   8    4.08    0.60
  -2  -4  -8    4.01    0.54
  -2  -4  -8    3.97    0.54
  -2  -4  -8    4.74    0.57
  -2  -4  -8    4.90    0.48
   2  -4  -8    4.50    0.55
   2   4   8    2.88    0.55
   2  -4  -8    4.26    0.54
   2  -4  -8    4.49    0.54
   2   4   8    3.70    0.57
   2  -4  -8    4.87    0.48
   2  -4  -8    4.36    0.50
   2  -4  -8    4.44    0.59
   2   4   8    4.71    0.55
  -2  -5  -8    7.82    0.83
  -2  -5  -8    8.85    0.91
  -2   5   8    9.13    0.84
  -2   5   8    7.81    0.92
  -2  -5  -8    9.32    0.83
  -2   5   8    9.54    0.81
  -2  -5  -8    9.79    0.87
  -2  -5  -8    8.54    0.70
  -2   5   8    7.01    0.86
  -2  -5  -8    9.36    0.81
   2  -5  -8   10.55    0.80
   2  -5  -8    9.23    0.84
   2  -5  -8    9.83    0.81
   2  -5  -8    8.75    0.83
   2   5   8    9.03    0.81
   2   5   8    8.24    0.91
   2  -5  -8    9.99    0.74
   2  -5  -8    9.98    0.87
   2   5   8    9.69    0.87
   2   5   8    7.13    0.86
  -2   6   8   34.77    2.15
  -2   6   8   40.11    2.07
  -2  -6  -8   39.48    2.04
  -2   6   8   35.22    2.22
  -2  -6  -8   34.78    2.16
  -2  -6  -8   40.16    1.92
   2  -6  -8   37.56    2.02
   2  -6  -8   38.80    2.16
   2   6   8   37.27    2.03
   2   6   8   33.48    2.19
   2   6   8   37.56    2.23
   2  -6  -8   37.16    1.90
  -2  -7  -8    2.00    0.46
  -2  -7  -8    2.78    0.55
  -2   7   8    2.75    0.55
   2   7   8    2.46    0.52
   2  -7  -8    3.52    0.52
   2  -7  -8    3.01    0.58
   2   0  -9   64.41    3.08
  -2   0  -9   63.68    3.10
  -2   0  -9   62.70    3.11
   2   0  -9   67.18    3.14
  -2   0  -9   69.41    2.98
   2   0   9   68.12    3.20
  -2   0   9   71.87    3.22
   2   0  -9   63.56    3.12
  -2   0  -9   62.24    3.11
   2   0  -9   64.57    2.96
   2   1  -9   76.97    3.50
   2   1  -9   78.07    3.48
  -2  -1  -9   72.30    3.31
  -2   1   9   76.37    3.45
   2   1  -9   79.43    3.36
   2   1  -9   75.66    3.53
  -2   1   9   80.40    3.72
  -2  -1  -9   76.96    3.65
   2   1  -9   76.49    3.50
   2   1  -9   79.28    3.48
  -2  -1  -9   78.93    3.61
  -2  -1  -9   74.82    3.44
  -2  -1  -9   74.67    3.64
   2  -1   9   77.20    3.28
   2  -1  -9   75.56    3.43
  -2   1  -9   76.66    3.53
  -2   1  -9   77.33    3.35
   2  -1  -9   70.26    3.62
   2  -1  -9   70.61    3.31
   2   1   9   69.99    3.67
   2  -1  -9   80.50    3.61
  -2   1  -9   74.93    3.50
  -2   1  -9   74.84    3.47
  -2   1  -9   79.58    3.52
  -2   1  -9   82.05    3.49
   2  -1  -9   76.16    3.66
   2   1   9   70.49    3.42
  -2  -2  -9   21.48    1.35
  -2  -2  -9   22.83    1.30
   2   2  -9   25.39    1.15
  -2  -2  -9   22.63    1.21
  -2   2   9   24.56    1.32
  -2   2   9   22.99    1.41
  -2  -2  -9   21.91    1.36
  -2  -2  -9   24.61    1.37
   2   2   9   22.18    1.29
   2  -2  -9   23.10    1.36
  -2   2  -9   24.07    1.14
   2  -2  -9   22.25    1.34
   2  -2  -9   23.76    1.22
   2  -2  -9   23.98    1.30
   2   2   9   22.18    1.39
   2  -2  -9   23.87    1.38
  -2  -3  -9   38.22    2.02
  -2  -3  -9   36.02    2.02
  -2   3   9   34.99    2.04
  -2  -3  -9   33.05    1.80
  -2  -3  -9   37.98    2.02
  -2   3   9   34.37    1.89
  -2  -3  -9   33.92    1.87
  -2  -3  -9   38.39    1.71
  -2   3   9   36.90    2.04
   2   3   9   35.31    1.89
   2  -3  -9   38.74    2.03
   2  -3  -9   34.25    1.87
   2  -3  -9   40.52    2.04
   2  -3  -9   33.44    1.80
   2  -3  -9   38.16    2.01
   2   3   9   40.44    2.09
   2  -3  -9   39.36    1.71
  -2  -4  -9    2.98    0.44
  -2  -4  -9    3.25    0.50
  -2  -4  -9    3.11    0.54
  -2   4   9    3.10    0.50
  -2  -4  -9    3.03    0.49
  -2   4   9    2.18    0.51
  -2  -4  -9    2.64    0.49
  -2   4   9    3.17    0.52
  -2  -4  -9    3.20    0.41
   2   4   9    2.12    0.51
   2  -4  -9    2.81    0.48
   2  -4  -9    3.78    0.48
   2  -4  -9    3.19    0.49
   2   4   9    3.36    0.50
   2  -4  -9    2.74    0.39
   2  -4  -9    4.30    0.60
   2  -4  -9    2.15    0.45
  -2   5   9   26.93    1.63
  -2  -5  -9   22.87    1.56
  -2   5   9   24.60    1.50
  -2  -5  -9   24.61    1.60
  -2  -5  -9   24.54    1.58
  -2  -5  -9   26.68    1.38
  -2   5   9   24.64    1.67
  -2  -5  -9   20.37    1.42
  -2  -5  -9   25.72    1.44
   2   5   9   24.43    1.49
   2   5   9   23.61    1.64
   2  -5  -9   25.13    1.48
   2  -5  -9   25.93    1.45
   2  -5  -9   23.77    1.55
   2  -5  -9   25.98    1.61
   2  -5  -9   24.88    1.59
   2  -5  -9   25.20    1.35
  -2  -6  -9   18.97    1.21
  -2   6   9   20.06    1.36
  -2  -6  -9   19.12    1.32
   2  -6  -9   22.68    1.25
   2  -6  -9   21.68    1.38
   2   6   9   20.29    1.35
  -2   0 -10   41.68    2.20
  -2   0 -10   42.32    2.18
   2   0 -10   43.29    2.21
   2   0 -10   47.14    2.20
  -2   0 -10   41.94    2.10
   2   0 -10   46.24    2.21
  -2   0 -10   42.35    2.21
   2   0 -10   47.32    2.13
  -2  -1 -10   13.85    0.95
   2   1 -10   14.80    0.88
   2   1 -10   15.45    0.82
   2   1 -10   15.02    0.86
  -2  -1 -10   15.03    0.95
  -2  -1 -10   14.85    1.00
   2   1 -10   15.00    0.88
  -2  -1 -10   12.02    0.93
   2  -1 -10   13.70    0.95
  -2   1 -10   16.48    0.89
  -2   1 -10   16.09    0.86
   2  -1 -10   14.74    0.95
  -2   1 -10   13.75    0.87
  -2   1 -10   15.37    0.81
   2  -1 -10   13.76    0.97
   2  -1 -10   14.22    0.98
  -2  -2 -10   21.80    1.17
   2   2 -10   21.41    1.12
  -2   2  10   23.25    1.41
  -2  -2 -10   21.42    1.28
  -2   2  10   21.41    1.41
  -2  -2 -10   22.63    1.35
  -2  -2 -10   23.76    1.39
   2  -2 -10   23.67    1.37
  -2   2 -10   24.10    1.13
   2   2  10   22.97    1.44
   2  -2 -10   23.26    1.30
   2  -2 -10   20.24    1.33
   2  -2 -10   20.72    1.16
   2   2  10   23.08    1.31
  -2   3  10   33.41    1.82
  -2   3  10   35.82    2.02
  -2   3  10   33.34    1.94
  -2  -3 -10   31.47    1.89
  -2  -3 -10   31.04    1.78
  -2  -3 -10   33.99    1.71
  -2  -3 -10   36.52    1.93
   2  -3 -10   32.93    1.79
   2  -3 -10   34.84    1.91
   2   3  10   35.52    1.83
   2  -3 -10   31.16    1.69
   2   3  10   32.94    1.98
   2  -3 -10   32.36    1.89
  -2  -4 -10   18.53    1.23
  -2  -4 -10   19.36    1.34
  -2   4  10   20.74    1.28
  -2   4  10   15.47    1.36
  -2   4  10   18.38    1.32
  -2  -4 -10   18.69    1.16
  -2  -4 -10   18.37    1.06
   2  -4 -10   20.31    1.25
   2   4  10   17.95    1.41
   2  -4 -10   18.22    1.15
   2  -4 -10   19.13    1.33
   2   4  10   21.00    1.27
   2  -4 -10   20.12    1.07
  -2  -5 -10    6.77    0.73
  -2   5  10    6.98    0.75
  -2  -5 -10    5.76    0.60
  -2  -5 -10    6.89    0.70
  -2  -5 -10    7.26    0.83
   2  -5 -10    6.89    0.62
   2  -5 -10    7.27    0.80
   2  -5 -10    6.53    0.68
   2  -5 -10    6.61    0.74
   2   5  10    6.57    0.74
  -2  -6 -10   13.54    1.08
  -2   6  10   13.46    1.09
  -2  -6 -10   12.82    0.94
   2   6  10   11.67    1.04
   2  -6 -10   12.43    1.05
   2  -6 -10   14.46    0.97
  -2   0 -11   87.82    4.60
   2   0 -11  104.43    4.47
   2   0 -11  108.24    4.72
  -2   0 -11  100.93    4.45
  -2   0 -11   98.52    4.71
   2   0 -11  101.50    4.63
  -2  -1 -11   14.09    0.96
  -2  -1 -11   13.43    0.92
   2   1 -11   13.34    0.84
  -2  -1 -11   13.96    0.99
   2   1 -11   13.49    0.85
  -2   1 -11   13.09    0.85
   2  -1 -11   13.93    0.96
  -2   1 -11   13.27    0.85
   2  -1 -11   15.35    0.99
   2  -1 -11   14.41    0.95
  -2  -2 -11    8.29    0.82
   2   2 -11   10.77    0.67
  -2  -2 -11   10.93    0.84
  -2  -2 -11   10.62    0.81
  -2  -2 -11    8.99    0.64
   2  -2 -11   11.06    0.87
  -2   2 -11   10.63    0.66
   2  -2 -11   10.90    0.82
   2  -2 -11   10.59    0.85
   2  -2 -11    9.62    0.65
  -2  -3 -11   28.91    1.48
  -2  -3 -11   28.34    1.60
  -2  -3 -11   26.90    1.68
   2  -3 -11   26.99    1.47
   2  -3 -11   26.10    1.58
   2  -3 -11   29.21    1.70
  -2  -4 -11    1.42    0.42
  -2  -4 -11    0.87    0.46
  -2   4  11   -0.87    0.49
  -2   4  11    1.16    0.47
  -2  -4 -11    1.09    0.36
   2  -4 -11    0.76    0.33
   2  -4 -11    1.89    0.44
   2   4  11    1.44    0.44
   2  -4 -11    0.75    0.47
   2   4  11   -0.84    0.47
  -2  -5 -11    9.34    0.96
  -2   5  11    9.85    0.92
  -2  -5 -11    9.35    0.82
  -2  -5 -11   10.49    0.92
   2  -5 -11    9.65    1.00
   2  -5 -11    9.34    0.82
   2   5  11    8.86    0.88
   2  -5 -11   10.24    0.91
   2   0 -12    3.53    0.46
  -2   0 -12    2.34    0.43
  -2   0 -12    2.60    0.44
   2   0 -12    3.08    0.46
   2   1 -12   16.87    1.02
  -2  -1 -12   16.26    1.08
  -2  -1 -12   15.39    1.14
   2   1 -12   16.77    0.96
  -2  -1 -12   18.11    1.16
  -2   1 -12   16.18    0.99
   2  -1 -12   18.09    1.11
   2  -1 -12   16.16    1.12
  -2   1 -12   16.87    1.00
   2  -1 -12   16.28    1.12
  -2  -2 -12   19.36    1.23
  -2  -2 -12   19.11    1.32
   2  -2 -12   19.73    1.25
   2  -2 -12   18.28    1.28
  -2  -3 -12    7.59    0.85
  -2  -3 -12    7.40    0.64
  -2  -3 -12    8.29    0.80
   2  -3 -12    8.04    0.65
   2  -3 -12    9.49    0.90
   2  -3 -12    9.53    0.84
  -3   0   0    0.08    0.05
  -3   0   0   -0.03    0.04
   3   0   0    0.10    0.06
   3   0   0    0.01    0.05
   3   0   0    0.05    0.05
   3   0   0   -0.03    0.04
   3   0   0   -0.06    0.04
  -3   0   0    0.01    0.04
   3   0   0    0.00    0.04
  -3   0   0    0.04    0.05
  -3   0   0    0.23    0.06
  -3   0   0    0.00    0.04
  -3   1   0    7.26    0.35
  -3   1   0    6.97    0.39
  -3  -1   0    7.07    0.40
   3  -1   0    6.46    0.38
   3   1   0    7.72    0.38
   3  -1   0    6.87    0.37
  -3  -1   0    7.33    0.36
  -3  -1   0    7.29    0.34
  -3  -1   0    7.63    0.39
   3   1   0    7.52    0.39
   3  -1   0    7.67    0.36
   3  -1   0    6.75    0.38
  -3  -1   0    8.12    0.38
  -3  -1   0    7.23    0.39
   3  -1   0    7.05    0.39
   3  -1   0    7.33    0.39
   3   1   0    7.14    0.39
  -3   1   0    7.32    0.35
  -3  -1   0    6.02    0.39
  -3   1   0    6.95    0.37
  -3  -2   0   99.47    4.12
  -3   2   0  101.71    4.23
   3   2   0  104.39    4.22
  -3  -2   0   93.04    4.51
   3  -2   0  106.19    4.11
   3  -2   0  106.75    4.24
   3   2   0   97.30    4.42
  -3  -2   0  100.90    4.22
  -3   2   0   98.94    4.23
   3  -2   0   98.67    4.22
   3   2   0   99.29    4.51
   3   2   0  102.66    4.23
  -3  -2   0  102.23    4.42
  -3  -2   0   95.53    4.51
  -3  -2   0   99.73    4.51
  -3  -2   0  103.44    4.52
  -3   2   0   96.57    4.41
   3  -2   0   98.53    4.51
   3  -2   0   98.25    4.50
  -3  -2   0  110.22    4.42
   3  -2   0   99.86    4.41
  -3   2   0   99.89    4.50
   3   2   0   92.78    4.50
   3   2   0  101.60    4.52
   3  -2   0  101.95    4.42
  -3   2   0   97.26    4.51
   3   3   0    8.30    0.49
   3   3   0    8.45    0.50
  -3   3   0    9.62    0.52
   3   3   0    7.98    0.51
  -3   3   0    8.33    0.51
  -3   3   0    9.39    0.52
  -3  -3   0    8.14    0.51
   3  -3   0    8.62    0.53
   3  -3   0    8.86    0.53
  -3  -3   0    8.23    0.52
   3   3   0    8.49    0.51
  -3  -3   0    7.97    0.46
   3   3   0    8.12    0.48
  -3  -3   0    7.89    0.51
  -3  -3   0    8.48    0.48
   3   3   0    8.53    0.50
  -3  -3   0    8.93    0.52
   3  -3   0    9.12    0.54
   3   3   0    8.73    0.51
  -3  -3   0    8.19    0.51
  -3   3   0    8.35    0.50
   3   3   0    8.49    0.52
  -3   4   0  221.51    9.81
   3  -4   0  213.62    9.60
  -3   4   0  224.04    9.59
  -3  -4   0  220.15    9.83
  -3   4   0  225.31    9.80
   3   4   0  194.25    9.17
   3   4   0  222.82    9.59
   3  -4   0  216.96    9.82
  -3  -4   0  210.21    9.61
  -3  -4   0  227.10    9.82
   3  -4   0  205.02    9.80
   3   4   0  206.70    9.60
  -3  -4   0  233.55    9.82
   3   4   0  229.76    9.80
  -3  -4   0  198.18    9.16
  -3   4   0  216.65    9.18
   3   4   0  222.90    9.81
  -3  -4   0  229.07    8.97
   3   4   0  235.80    9.82
   3   4   0  207.38    9.80
  -3   4   0  222.36    9.59
  -3  -4   0  207.45    9.81
  -3   4   0  224.92    9.80
   3  -4   0  226.99    9.18
   3  -4   0  213.85    9.81
   3  -4   0  236.83    9.82
   3  -4   0  224.59    8.95
  -3  -5   0  102.82    4.71
  -3  -5   0  106.28    4.29
   3   5   0  101.27    4.69
  -3   5   0  103.50    4.68
  -3  -5   0   98.28    4.61
  -3   5   0  104.62    4.40
   3  -5   0  109.43    4.27
  -3  -5   0   99.80    4.39
   3  -5   0  108.33    4.61
  -3   5   0   99.40    4.68
   3   5   0   99.56    4.40
  -3   5   0  107.38    4.68
  -3   5   0  102.03    4.57
  -3   5   0  105.26    4.59
   3   5   0  101.68    4.68
   3   5   0   97.93    4.58
   3  -5   0  102.98    4.39
  -3  -5   0   98.92    4.71
   3  -5   0  103.01    4.70
   3  -5   0   97.61    4.69
   3   5   0   98.59    4.67
   3   5   0  106.59    4.68
   3   5   0   93.75    4.58
  -3  -6   0   42.68    2.14
  -3   6   0   42.21    2.10
   3   6   0   42.30    2.11
   3  -6   0   44.08    2.15
  -3  -6   0   43.91    1.94
  -3   6   0   43.47    2.01
   3   6   0   42.81    2.07
  -3   6   0   42.33    2.08
   3  -6   0   42.92    1.93
  -3   6   0   46.34    2.11
  -3   6   0   42.41    2.07
  -3  -6   0   42.52    2.15
   3   6   0   45.60    2.01
   3   6   0   38.02    2.07
   3   6   0   39.73    2.09
  -3  -6   0   45.57    2.00
   3  -6   0   42.42    2.13
   3  -6   0   44.63    2.00
  -3   7   0   17.48    1.02
  -3  -7   0   16.43    1.00
   3   7   0   17.38    1.03
  -3   7   0   19.07    1.05
   3   7   0   15.00    1.04
   3   7   0   19.71    1.05
   3  -7   0   18.32    0.97
  -3   7   0   19.35    1.04
  -3   8   0   11.12    0.75
   3   8   0    9.85    0.75
   3   8   0   10.25    0.75
  -3   8   0   11.16    0.78
   3   8   0    9.73    0.71
  -3   8   0   10.65    0.74
  -3   9   0    0.52    0.33
   3   9   0    0.57    0.33
   3   9   0   -0.32    0.29
  -3   9   0    0.23    0.31
  -3   9   0    0.45    0.30
   3   0   1    0.19    0.08
   3   0   1    0.11    0.08
   3   0  -1    0.13    0.06
  -3   0  -1    0.20    0.08
  -3   0   1    0.17    0.07
  -3   0  -1    0.15    0.07
  -3   0   1    0.00    0.04
  -3   0  -1    0.07    0.07
   3   0  -1    0.33    0.08
   3   0   1    0.22    0.08
   3   0  -1    0.00    0.05
   3   0   1    0.15    0.08
  -3   0  -1    0.42    0.06
   3   0   1   -0.01    0.07
   3   0  -1    0.31    0.07
   3   0   1    0.01    0.03
   3   0  -1    0.10    0.07
  -3   0  -1    0.09    0.06
   3   0   1    0.19    0.07
   3   0  -1    0.39    0.08
  -3  -1  -1  133.79    5.78
   3  -1   1  132.53    5.91
   3   1  -1  144.64    5.54
  -3  -1  -1  133.63    5.53
  -3  -1  -1  139.73    5.42
  -3  -1  -1  132.77    5.92
  -3  -1  -1  144.44    5.41
   3   1  -1  129.85    5.92
   3   1  -1  132.56    5.92
   3  -1   1  123.54    5.78
  -3  -1  -1  120.60    5.91
   3  -1   1  142.21    5.92
   3  -1   1  130.49    5.78
   3  -1   1  129.02    5.91
   3  -1   1  134.90    5.53
   3   1  -1  133.51    5.79
  -3   1   1  118.19    5.77
   3  -1   1  141.45    5.57
  -3   1   1  138.47    5.78
  -3  -1  -1  129.61    5.79
  -3   1   1  126.27    5.53
  -3  -1   1  139.69    5.53
  -3   1  -1  131.80    5.78
  -3  -1   1  129.00    5.78
  -3   1  -1  123.44    5.52
   3  -1  -1  127.96    5.91
  -3   1  -1  130.63    5.91
   3  -1  -1  135.43    5.53
  -3   1  -1  127.67    5.92
  -3   1  -1  128.78    5.68
   3  -1  -1  139.03    5.56
  -3  -1   1  134.44    5.92
  -3  -1   1  131.79    5.52
   3   1   1  139.69    5.93
  -3  -1   1  123.93    5.92
   3  -1  -1  127.82    5.40
   3   1   1  123.18    5.78
  -3  -1   1  130.33    5.78
   3  -1  -1  128.77    5.78
   3   1   1  130.16    5.79
  -3  -1   1  139.03    5.92
   3   1   1  127.40    5.53
  -3  -1   1  134.72    5.78
  -3   1  -1  134.37    5.93
   3  -1  -1  137.04    5.92
   3  -1  -1  136.74    5.78
  -3  -1   1  128.01    5.91
   3   1   1  129.67    5.92
   3  -2   1   29.38    1.30
  -3   2   1   29.49    1.37
  -3  -2  -1   25.07    1.33
  -3  -2  -1   28.68    1.25
   3  -2   1   27.65    1.33
   3  -2   1   26.49    1.30
   3   2  -1   29.07    1.30
  -3   2   1   28.33    1.34
  -3  -2  -1   27.57    1.34
  -3   2   1   32.02    1.23
  -3   2   1   29.60    1.38
  -3  -2  -1   30.22    1.39
   3   2  -1   29.22    1.32
  -3  -2  -1   27.67    1.37
  -3  -2  -1   28.18    1.37
  -3   2   1   28.73    1.35
   3   2  -1   28.85    1.32
   3   2  -1   27.57    1.31
   3   2  -1   27.99    1.25
  -3  -2  -1   27.75    1.38
   3  -2   1   29.31    1.33
  -3   2   1   26.98    1.36
   3  -2   1   30.35    1.25
  -3   2   1   28.38    1.27
   3  -2   1   27.85    1.32
   3   2  -1   28.84    1.34
  -3  -2  -1   28.67    1.28
  -3   2  -1   27.53    1.33
  -3   2  -1   29.18    1.31
   3   2   1   29.90    1.38
  -3  -2   1   28.83    1.33
  -3   2  -1   30.03    1.34
   3   2   1   27.74    1.29
   3  -2  -1   26.93    1.23
   3   2   1   27.25    1.37
   3  -2  -1   29.45    1.38
  -3  -2   1   30.52    1.34
   3  -2  -1   26.93    1.27
   3  -2  -1   28.99    1.34
  -3  -2   1   27.93    1.24
  -3  -2   1   29.65    1.34
   3   2   1   29.29    1.35
   3   2   1   29.40    1.37
  -3  -2   1   29.01    1.33
   3  -2  -1   25.22    1.33
  -3  -2   1   27.37    1.30
   3   2   1   30.94    1.38
   3   2   1   30.35    1.24
  -3   2  -1   26.57    1.24
   3  -2  -1   27.99    1.37
   3  -2  -1   25.40    1.27
  -3   2  -1   28.13    1.32
   3  -2  -1   27.43    1.36
  -3  -2   1   32.18    1.31
   3  -2  -1   29.31    1.38
   3   2   1   28.08    1.35
  -3   2  -1   25.53    1.29
   3  -2  -1   29.98    1.37
  -3   3   1    4.21    0.34
  -3  -3  -1    3.47    0.34
  -3  -3  -1    4.13    0.36
  -3  -3  -1    3.22    0.33
   3  -3   1    3.54    0.27
   3   3  -1    3.21    0.25
   3  -3   1    3.86    0.28
  -3  -3  -1    3.45    0.33
  -3   3   1    3.52    0.35
  -3   3   1    3.81    0.26
  -3   3   1    3.84    0.34
  -3  -3  -1    3.44    0.31
   3  -3   1    3.41    0.29
   3   3  -1    3.03    0.27
   3  -3   1    3.66    0.28
   3  -3   1    3.53    0.27
  -3   3   1    3.44    0.32
   3   3  -1    3.83    0.29
   3   3  -1    2.80    0.25
  -3  -3  -1    3.49    0.33
  -3   3   1    4.07    0.29
  -3  -3  -1    3.13    0.32
   3   3  -1    3.11    0.26
  -3   3  -1    2.98    0.27
  -3   3  -1    3.27    0.25
  -3   3  -1    2.67    0.26
  -3  -3   1    4.85    0.31
   3   3   1    4.18    0.35
  -3  -3   1    3.98    0.28
   3   3   1    3.63    0.33
   3  -3  -1    3.32    0.32
   3  -3  -1    3.15    0.32
   3   3   1    3.15    0.27
   3   3   1    4.07    0.34
  -3   3  -1    3.22    0.27
   3  -3  -1    3.09    0.32
   3  -3  -1    2.99    0.30
  -3   3  -1    3.46    0.27
  -3   3  -1    2.91    0.29
   3  -3  -1    3.57    0.28
  -3  -3   1    4.47    0.30
   3  -3  -1    3.48    0.32
  -3   3  -1    3.80    0.28
   3   3   1    3.55    0.33
   3  -3  -1    3.32    0.31
   3  -3  -1    2.62    0.30
   3   3   1    4.06    0.34
  -3  -3   1    4.25    0.30
  -3  -4  -1  103.84    4.06
   3  -4   1   97.86    4.39
   3   4  -1   91.63    4.38
  -3   4   1   88.88    4.43
   3   4  -1   98.07    4.37
  -3   4   1   96.85    4.34
   3  -4   1   96.59    4.39
  -3   4   1   96.06    4.17
   3   4  -1   97.11    4.28
  -3   4   1   97.73    4.44
  -3  -4  -1   98.03    4.46
   3   4  -1   96.37    4.36
   3  -4   1   93.68    4.30
   3  -4   1   96.35    4.40
   3   4  -1   95.64    4.30
   3  -4   1   96.97    4.11
  -3  -4  -1   92.21    4.45
   3   4  -1   99.43    4.11
   3  -4   1  102.42    3.98
   3  -4   1   94.86    4.40
  -3  -4  -1   91.17    4.15
  -3  -4  -1   97.04    4.36
  -3  -4  -1   94.71    4.45
   3   4  -1  102.84    4.11
   3  -4  -1  101.43    4.04
   3  -4  -1  100.15    4.46
  -3  -4   1   97.01    4.40
   3   4   1   89.36    4.43
  -3  -4   1   90.24    4.10
  -3  -4   1   94.12    4.39
  -3   4  -1   92.79    4.27
  -3   4  -1   99.28    4.38
   3  -4  -1  102.07    4.46
   3  -4  -1   95.44    4.15
  -3  -4   1  101.55    4.41
   3   4   1   86.25    4.15
   3  -4  -1  100.25    4.17
   3  -4  -1  100.80    4.36
   3  -4  -1   94.39    4.45
   3   4   1   92.78    4.35
  -3   4  -1   96.67    4.36
  -3  -4   1  101.63    3.99
  -3   4  -1   95.22    4.29
   3   4   1   98.31    4.44
  -3   4  -1   97.51    4.11
  -3  -4   1  100.50    4.31
   3   4   1   98.24    4.44
  -3  -4   1   98.08    4.40
   3  -5   1   41.27    2.02
  -3  -5  -1   41.44    1.95
  -3  -5  -1   41.31    2.06
  -3  -5  -1   42.01    2.10
   3  -5   1   45.97    1.82
  -3   5   1   45.10    2.05
  -3   5   1   43.00    1.97
  -3  -5  -1   42.82    1.89
   3   5  -1   42.06    1.98
  -3   5   1   39.66    2.01
  -3   5   1   42.12    2.07
   3   5  -1   39.35    1.97
   3  -5   1   43.85    1.90
   3   5  -1   39.78    2.00
  -3   5   1   46.74    2.08
   3   5  -1   40.69    1.96
  -3   5   1   44.08    2.08
   3   5  -1   39.59    1.89
   3  -5   1   42.88    2.03
  -3  -5  -1   40.25    2.09
  -3   5  -1   40.99    1.97
   3  -5  -1   39.90    2.08
  -3  -5   1   42.39    1.83
   3  -5  -1   41.21    2.09
   3   5   1   37.93    1.94
  -3  -5   1   44.91    2.05
   3   5   1   40.44    2.07
   3   5   1   40.81    2.07
   3   5   1   44.76    2.09
  -3  -5   1   42.75    2.04
   3   5   1   41.86    2.08
  -3  -5   1   44.04    1.90
  -3   5  -1   43.13    1.90
   3   5   1   43.83    2.04
   3  -5  -1   41.55    2.05
  -3   5  -1   39.85    1.95
  -3   5  -1   43.23    1.98
   3   5   1   43.65    2.05
   3  -5  -1   39.36    1.93
  -3   5  -1   44.37    2.00
   3  -5  -1   41.83    1.87
  -3   6   1   11.35    0.69
  -3   6   1    9.11    0.67
   3   6  -1    8.31    0.60
   3   6  -1    7.91    0.63
   3   6  -1   10.33    0.63
  -3  -6  -1    9.85    0.66
  -3   6   1   10.06    0.69
  -3  -6  -1    8.62    0.72
  -3   6   1   10.52    0.70
   3   6  -1   10.02    0.60
   3  -6   1   10.37    0.57
   3   6  -1   10.83    0.63
  -3  -6  -1    9.75    0.67
  -3  -6  -1    9.69    0.74
   3  -6   1    9.70    0.64
  -3   6  -1    8.86    0.60
   3  -6  -1   10.47    0.73
   3   6   1   10.78    0.70
  -3   6  -1   10.14    0.64
   3   6   1    8.18    0.68
  -3  -6   1    9.46    0.61
  -3   6  -1   10.29    0.59
  -3   6  -1   10.38    0.61
   3   6   1   11.01    0.70
   3  -6  -1    9.63    0.70
   3   6   1    9.14    0.69
  -3  -6   1    8.86    0.66
   3  -6  -1   10.41    0.63
   3   6   1    9.96    0.68
   3  -6  -1   10.54    0.67
   3   6   1    9.78    0.71
  -3   6  -1   10.52    0.62
  -3   7   1   29.81    1.61
   3   7  -1   33.40    1.53
  -3   7   1   31.97    1.66
   3   7  -1   30.94    1.53
  -3  -7  -1   29.29    1.52
   3   7  -1   29.48    1.53
  -3   7   1   31.93    1.59
   3   7  -1   29.63    1.56
   3   7  -1   30.05    1.53
  -3   7  -1   30.21    1.52
   3   7   1   32.29    1.65
  -3   7  -1   31.13    1.51
  -3   7  -1   30.14    1.51
   3   7   1   31.96    1.59
   3   7   1   28.99    1.63
   3  -7  -1   31.30    1.52
  -3   7  -1   32.41    1.56
  -3   7  -1   29.61    1.53
  -3   7  -1   32.76    1.57
  -3   8   1    2.71    0.44
  -3  -8  -1    2.55    0.40
   3   8  -1    2.21    0.36
  -3   8   1    2.30    0.40
  -3   8   1    2.61    0.42
   3   8  -1    2.72    0.37
   3   8   1    3.17    0.46
  -3   8  -1    2.64    0.38
  -3   8  -1    2.14    0.38
   3   8   1    2.69    0.40
  -3   8  -1    2.35    0.34
   3  -8  -1    2.67    0.41
   3   8   1    3.22    0.44
  -3   9   1    2.35    0.43
   3   9  -1    0.95    0.40
  -3   9   1    2.52    0.48
   3   9  -1    2.56    0.37
   3   9   1    2.06    0.44
  -3   9  -1    1.91    0.37
  -3   9  -1    2.92    0.36
   3   9   1    2.10    0.42
  -3   0   2    0.16    0.09
  -3   0   2    0.44    0.12
   3   0   2    0.20    0.10
   3   0  -2    0.38    0.11
   3   0   2    0.39    0.10
   3   0  -2    0.21    0.09
   3   0   2    0.18    0.09
  -3   0  -2    0.37    0.08
  -3   0   2    0.24    0.08
   3   0  -2    0.43    0.10
   3   0   2    0.17    0.08
   3   0  -2    0.40    0.09
   3   0   2    0.28    0.07
  -3   0   2    0.40    0.10
   3   0  -2    0.36    0.09
   3   0  -2    0.38    0.08
   3   0   2    0.53    0.12
  -3   0  -2    0.23    0.09
   3   0   2    0.33    0.10
  -3   0  -2    0.29    0.10
  -3   0   2    0.30    0.09
  -3   0  -2    0.39    0.07
  -3   0   2    0.29    0.09
  -3   0   2    0.15    0.08
  -3   0  -2    0.26    0.07
  -3   0  -2    0.30    0.10
  -3   0  -2    0.33    0.10
   3   0  -2    0.41    0.10
   3   0  -2    0.29    0.10
  -3   0  -2    0.13    0.10
   3   0   2    0.18    0.09
   3   0  -2    0.42    0.10
  -3   0   2    0.36    0.10
  -3   0  -2    0.33    0.09
  -3   1   2  126.11    5.61
  -3   1   2  119.05    5.72
  -3   1   2  127.46    5.73
   3  -1   2  119.82    5.37
  -3  -1  -2  123.49    5.73
  -3  -1  -2  120.96    5.23
  -3   1   2  122.18    5.36
  -3  -1  -2  130.24    5.74
   3  -1   2  130.36    5.71
   3   1  -2  136.32    5.75
   3   1  -2  129.36    5.60
   3   1  -2  129.24    5.59
   3  -1   2  123.36    5.72
  -3  -1  -2  127.85    5.61
   3  -1   2  127.67    5.34
   3  -1   2  122.47    5.58
  -3  -1  -2  123.77    5.73
  -3   1   2  120.34    5.73
  -3  -1  -2  136.31    5.24
  -3  -1  -2  125.72    5.74
  -3   1   2  131.38    5.24
  -3  -1  -2  124.52    5.62
   3  -1   2  122.50    5.71
  -3  -1  -2  128.66    5.36
   3  -1   2  125.18    5.59
   3   1  -2  129.99    5.35
  -3   1   2  136.80    5.40
   3   1  -2  137.78    5.74
  -3   1   2  129.20    5.75
   3   1  -2  129.04    5.73
  -3   1   2  127.83    5.61
   3  -1   2  128.34    5.72
  -3   1  -2  136.94    5.59
   3  -1  -2  129.16    5.61
   3  -1  -2  106.69    5.35
   3   1   2  123.33    5.73
   3   1   2  139.57    5.62
   3  -1  -2  128.67    5.73
  -3   1  -2  125.78    5.72
  -3  -1   2  128.95    5.59
   3  -1  -2  123.06    5.73
  -3  -1   2  124.42    5.57
   3   1   2  139.32    5.74
   3   1   2  136.27    5.75
  -3  -1   2  126.03    5.34
   3   1   2  126.71    5.23
  -3  -1   2  132.80    5.72
   3   1   2  127.94    5.74
   3  -1  -2  121.72    5.61
   3   1   2  133.74    5.62
   3  -1  -2  131.85    5.24
   3  -1  -2  134.08    5.74
  -3   1  -2  127.53    5.60
  -3  -1   2  130.88    5.71
  -3   1  -2  122.85    5.72
  -3  -1   2  131.11    5.72
   3   1   2  117.02    5.23
  -3   1  -2  127.99    5.34
  -3   1  -2  129.73    5.72
   3  -1  -2  120.42    5.73
   3  -1  -2  132.13    5.39
  -3  -2  -2  327.67   14.30
  -3   2   2  303.21   14.28
   3   2  -2  335.06   14.16
  -3   2   2  327.29   13.98
  -3  -2  -2  291.36   13.35
   3  -2   2  300.38   14.27
  -3   2   2  322.77   14.30
   3  -2   2  324.63   14.26
   3  -2   2  327.28   14.28
  -3  -2  -2  327.49   14.29
  -3  -2  -2  340.16   13.99
  -3  -2  -2  331.95   14.29
   3  -2   2  334.43   13.96
  -3   2   2  298.93   13.36
   3   2  -2  327.16   13.37
  -3  -2  -2  321.50   13.06
  -3   2   2  327.69   13.98
  -3  -2  -2  340.61   13.98
   3   2  -2  326.24   14.17
  -3   2   2  318.93   14.28
   3  -2   2  313.49   14.25
  -3  -2  -2  320.40   14.29
  -3   2   2  339.21   14.28
   3  -2   2  299.19   13.34
   3   2   2  318.20   14.29
  -3   2  -2  302.79   13.35
  -3  -2   2  321.36   14.29
   3  -2  -2  318.15   13.06
   3  -2  -2  332.73   14.28
  -3  -2   2  319.13   14.30
   3  -2  -2  330.57   13.36
  -3  -2   2  322.13   13.34
   3   2   2  326.00   14.29
   3  -2  -2  323.98   14.29
   3   2   2  342.62   14.29
   3  -2  -2  307.82   13.44
   3   2   2  284.96   13.35
  -3  -2   2  322.91   13.96
   3   2   2  327.70   13.06
  -3   2  -2  312.63   14.03
  -3  -2   2  314.44   14.26
  -3  -2   2  302.58   14.27
  -3   2  -2  329.87   14.05
   3  -2  -2  347.19   13.98
   3  -2  -2  307.10   14.29
   3   2   2  319.77   14.28
   3  -2  -2  300.06   13.97
  -3  -2   2  346.34   13.96
   3   2   2  291.10   13.97
   3  -2  -2  333.01   14.28
   3   2   2  344.15   13.99
  -3   3   2   52.92    2.45
  -3  -3  -2   53.24    2.46
  -3  -3  -2   53.60    2.51
  -3   3   2   52.10    2.44
  -3   3   2   50.56    2.34
   3  -3   2   48.95    2.40
   3   3  -2   53.11    2.24
   3  -3   2   51.89    2.25
  -3   3   2   55.54    2.51
  -3   3   2   54.18    2.50
   3   3  -2   53.68    2.33
   3  -3   2   51.46    2.40
  -3  -3  -2   53.12    2.50
   3  -3   2   51.97    2.35
  -3   3   2   51.36    2.49
  -3  -3  -2   52.77    2.34
   3  -3   2   53.13    2.40
  -3  -3  -2   57.12    2.52
  -3  -3  -2   54.73    2.51
   3   3  -2   53.08    2.35
  -3  -3  -2   53.37    2.27
  -3   3   2   52.07    2.32
  -3   3  -2   52.16    2.33
   3  -3  -2   52.89    2.50
   3  -3  -2   52.98    2.50
  -3  -3   2   52.28    2.40
   3   3   2   50.66    2.49
   3   3   2   52.00    2.34
   3  -3  -2   50.19    2.44
  -3  -3   2   50.90    2.23
  -3   3  -2   50.02    2.34
  -3  -3   2   52.74    2.40
   3  -3  -2   58.15    2.51
   3  -3  -2   56.41    2.34
  -3   3  -2   50.05    2.25
   3  -3  -2   57.88    2.52
  -3  -3   2   55.25    2.36
  -3  -3   2   50.58    2.40
   3   3   2   48.79    2.44
  -3  -3   2   53.95    2.40
   3   3   2   50.82    2.49
   3   3   2   51.73    2.44
   3  -3  -2   52.69    2.26
   3  -3  -2   52.75    2.33
   3   3   2   48.71    2.49
   3   3   2   53.61    2.50
  -3  -4  -2   10.59    0.61
  -3  -4  -2    9.34    0.68
   3  -4   2   10.82    0.59
  -3  -4  -2    9.77    0.65
   3   4  -2   10.24    0.56
   3  -4   2   10.55    0.58
   3  -4   2   10.58    0.58
  -3   4   2   10.55    0.67
  -3   4   2    9.96    0.56
   3  -4   2   11.20    0.58
  -3  -4  -2   11.14    0.70
  -3   4   2   10.10    0.67
  -3  -4  -2   10.26    0.65
  -3  -4  -2   10.99    0.72
   3   4  -2    9.71    0.52
   3  -4   2   10.50    0.54
  -3   4   2   10.51    0.66
   3   4  -2   11.01    0.56
  -3   4   2   10.49    0.65
  -3  -4  -2   10.32    0.69
  -3   4   2   10.12    0.69
  -3   4   2    9.24    0.66
   3   4  -2    9.94    0.53
   3  -4   2   10.78    0.57
   3   4   2   10.06    0.57
  -3   4  -2   10.72    0.53
  -3  -4   2   10.56    0.59
   3  -4  -2   10.72    0.60
   3  -4  -2   11.08    0.70
   3  -4  -2   10.89    0.63
   3   4   2    8.53    0.65
   3   4   2    8.93    0.66
  -3  -4   2    9.92    0.58
   3   4   2    9.79    0.65
  -3   4  -2   10.70    0.54
   3  -4  -2   11.29    0.68
  -3  -4   2   10.12    0.53
   3   4   2   10.41    0.68
   3   4   2    8.72    0.67
  -3  -4   2    9.83    0.58
  -3  -4   2   10.47    0.59
   3  -4  -2   11.18    0.64
   3   4   2    8.51    0.66
   3  -4  -2   10.53    0.68
  -3   4  -2   10.61    0.56
   3   4   2    9.79    0.68
  -3   4  -2   11.22    0.52
   3  -4  -2    8.80    0.66
   3  -5   2   13.12    0.69
  -3  -5  -2   11.29    0.76
  -3  -5  -2   12.72    0.73
  -3   5   2   12.40    0.59
   3  -5   2   12.51    0.64
  -3   5   2   12.16    0.78
  -3  -5  -2   10.89    0.80
   3  -5   2   12.79    0.68
  -3  -5  -2   13.12    0.78
   3   5  -2   10.60    0.66
   3   5  -2   11.86    0.62
  -3  -5  -2   12.21    0.81
   3   5  -2   11.91    0.64
  -3   5   2   11.65    0.77
  -3  -5  -2   11.49    0.80
  -3   5   2   11.54    0.74
  -3   5   2   12.40    0.75
  -3  -5   2   11.26    0.69
   3  -5  -2   13.06    0.75
   3   5   2    8.71    0.77
  -3  -5   2   11.98    0.64
   3   5   2   11.25    0.80
  -3   5  -2   12.61    0.64
  -3   5  -2   13.25    0.64
   3   5   2   10.57    0.78
  -3   5  -2   11.61    0.61
   3  -5  -2   12.76    0.79
   3  -5  -2   11.69    0.69
   3  -5  -2   11.77    0.78
   3   5   2   10.17    0.74
  -3  -5   2   10.90    0.69
   3   5   2    8.73    0.77
   3  -5  -2   12.76    0.74
   3  -5  -2   12.27    0.77
  -3   6   2   19.44    1.05
  -3  -6  -2   18.72    0.98
  -3  -6  -2   17.83    1.01
   3   6  -2   15.37    0.90
  -3   6   2   16.67    1.05
  -3   6   2   20.58    1.05
  -3  -6  -2   18.36    1.11
  -3  -6  -2   16.88    1.08
   3   6  -2   16.75    0.90
   3   6  -2   16.51    0.87
  -3   6  -2   17.58    0.87
   3  -6  -2   17.50    1.00
  -3   6  -2   17.49    0.89
   3  -6  -2   16.88    1.06
   3   6   2   17.45    1.03
   3   6   2   16.88    1.05
  -3   6  -2   18.44    0.90
   3   6   2   14.83    1.02
   3   6   2   16.81    1.07
   3  -6  -2   17.52    0.96
   3  -6  -2   18.85    1.09
  -3  -7  -2   24.50    1.29
   3   7  -2   23.06    1.21
  -3   7   2   24.07    1.40
   3   7  -2   23.19    1.19
  -3   7   2   21.25    1.34
  -3  -7  -2   25.85    1.45
  -3   7   2   27.86    1.37
  -3   7  -2   24.75    1.18
   3  -7  -2   25.49    1.29
   3   7   2   25.08    1.42
   3   7   2   23.96    1.40
   3   7   2   24.93    1.34
   3   7   2   24.44    1.40
  -3   7  -2   24.71    1.22
   3   7   2   22.62    1.37
   3  -7  -2   25.31    1.43
  -3   7  -2   24.40    1.20
  -3   8   2   78.69    3.61
   3   8  -2   79.58    3.44
  -3  -8  -2   78.52    3.52
  -3   8   2   81.42    3.82
  -3   8   2   71.66    3.70
   3  -8  -2   81.53    3.50
   3   8   2   76.63    3.74
   3   8   2   75.89    3.58
  -3   8  -2   78.23    3.44
   3   8   2   76.16    3.79
  -3   9   2   19.92    1.22
  -3  -9  -2   17.58    1.16
  -3   9   2   18.94    1.20
   3  -9  -2   18.74    1.16
   3   9   2   16.22    1.16
   3   9   2   17.53    1.22
   3   0  -3    0.16    0.10
   3   0  -3    0.09    0.09
  -3   0   3    0.27    0.10
   3   0   3    0.08    0.09
  -3   0  -3    0.47    0.12
  -3   0  -3    0.13    0.10
   3   0   3    0.21    0.11
   3   0   3    0.50    0.12
  -3   0  -3    0.13    0.10
   3   0  -3    0.21    0.11
  -3   0  -3    0.23    0.11
  -3   0   3    0.13    0.09
  -3   0   3    0.16    0.10
   3   0  -3    0.35    0.12
  -3   0  -3    0.19    0.08
   3   0  -3    0.13    0.10
  -3   0  -3    0.28    0.13
  -3   0   3   -0.03    0.09
  -3   0   3    0.26    0.11
  -3   0   3    0.13    0.10
  -3   0   3    0.15    0.10
   3   0   3    0.12    0.10
   3   0   3    0.09    0.10
   3   0   3    0.10    0.10
   3   0   3    0.04    0.08
   3   0  -3    0.29    0.11
  -3   0   3    0.10    0.09
   3   0  -3    0.24    0.10
  -3   0  -3    0.08    0.10
  -3   0   3    0.14    0.09
   3   1  -3   73.62    3.28
  -3   1   3   72.64    3.32
   3  -1   3   66.43    3.28
   3   1  -3   72.39    3.27
  -3   1   3   78.24    3.35
  -3  -1  -3   77.16    3.34
   3   1  -3   74.81    3.28
   3  -1   3   72.37    3.06
  -3  -1  -3   75.60    3.34
  -3  -1  -3   68.91    3.10
   3  -1   3   72.73    3.21
  -3  -1  -3   74.31    3.27
   3  -1   3   69.28    3.27
  -3  -1  -3   76.52    3.26
  -3   1   3   76.45    3.27
   3  -1   3   69.58    3.28
   3   1  -3   72.72    3.20
  -3  -1  -3   72.08    3.34
  -3   1   3   70.12    3.26
  -3  -1  -3   76.32    3.12
   3   1  -3   71.68    3.20
   3  -1   3   76.56    3.28
  -3   1   3   76.41    3.34
  -3   1   3   70.88    3.12
   3  -1   3   72.58    3.21
  -3   1   3   76.33    3.33
  -3  -1  -3   72.77    3.33
  -3   1   3   73.95    3.12
   3   1  -3   70.32    3.06
  -3  -1  -3   70.53    3.02
  -3   1   3   76.54    3.34
   3  -1  -3   72.19    3.02
   3   1   3   75.19    3.35
  -3  -1   3   71.97    3.28
  -3  -1   3   72.71    3.20
   3   1   3   74.60    3.33
   3  -1  -3   76.44    3.26
   3  -1  -3   72.12    3.12
  -3  -1   3   72.03    3.06
  -3  -1   3   71.12    3.20
  -3  -1   3   76.07    3.27
   3   1   3   67.33    3.33
  -3   1  -3   65.75    3.21
   3   1   3   75.75    3.12
   3   1   3   68.75    3.32
  -3   1  -3   72.04    3.06
  -3   1  -3   67.30    3.27
   3  -1  -3   70.74    3.32
  -3   1  -3   74.19    3.27
   3  -1  -3   74.37    3.33
  -3   1  -3   75.11    3.20
   3   1   3   75.20    3.27
   3  -1  -3   66.50    3.10
   3  -1  -3   70.63    3.26
   3  -1  -3   67.57    3.32
   3   1   3   70.13    3.03
   3  -1  -3   69.85    3.31
  -3   1  -3   74.90    3.27
  -3  -1   3   69.66    3.27
   3   1   3   71.89    3.25
  -3   2   3  139.44    6.05
  -3  -2  -3  130.72    6.05
  -3   2   3  131.28    5.66
  -3  -2  -3  131.28    6.05
  -3   2   3  132.26    6.05
  -3  -2  -3  142.15    5.68
   3  -2   3  132.68    5.96
  -3   2   3  129.10    5.91
  -3   2   3  135.04    6.04
  -3   2   3  132.97    6.05
   3  -2   3  130.94    5.97
  -3  -2  -3  127.29    5.92
  -3   2   3  132.21    5.67
  -3  -2  -3  123.55    6.04
  -3   2   3  134.21    5.92
  -3   2   3  125.79    6.03
   3  -2   3  134.61    5.97
   3   2  -3  134.80    5.58
   3  -2   3  131.19    5.57
   3  -2   3  134.79    5.84
  -3  -2  -3  126.28    5.65
   3  -2   3  125.20    5.97
  -3  -2  -3  124.61    5.50
  -3  -2  -3  140.75    5.92
   3   2  -3  136.88    5.60
  -3  -2  -3  126.68    6.05
   3   2   3  144.09    6.07
   3   2   3  130.81    6.04
   3   2   3  127.86    5.91
  -3  -2   3  131.10    5.98
   3   2   3  138.13    5.93
   3  -2  -3  142.53    5.93
  -3   2  -3  131.23    5.58
  -3  -2   3  138.01    5.58
   3   2   3  131.69    6.05
  -3  -2   3  136.87    5.84
   3  -2  -3  142.95    6.05
   3  -2  -3  144.13    5.92
   3  -2  -3  138.43    6.05
   3  -2  -3  138.87    6.04
  -3  -2   3  129.12    5.96
   3  -2  -3  125.55    6.04
   3  -2  -3  131.91    5.51
  -3  -2   3  141.04    5.97
   3   2   3  133.30    6.05
   3   2   3  131.91    5.66
  -3   2  -3  132.80    5.57
   3  -2  -3  136.78    5.68
   3  -2  -3  131.86    5.64
   3  -3   3   10.89    0.57
  -3  -3  -3   11.02    0.71
  -3   3   3   12.36    0.72
  -3  -3  -3   10.68    0.65
   3  -3   3   11.28    0.57
  -3  -3  -3   11.55    0.72
  -3  -3  -3   10.36    0.62
  -3   3   3   11.55    0.68
  -3  -3  -3   10.28    0.66
  -3   3   3   12.25    0.72
   3  -3   3   11.89    0.58
  -3  -3  -3   11.05    0.72
  -3   3   3   11.59    0.73
  -3   3   3   10.45    0.70
  -3  -3  -3   12.32    0.75
  -3  -3  -3   11.80    0.73
  -3   3   3   11.74    0.72
  -3   3   3   11.42    0.71
  -3   3   3   12.02    0.72
   3  -3   3   12.02    0.58
   3   3   3   10.96    0.71
  -3   3  -3   11.34    0.54
   3  -3  -3   10.77    0.69
  -3  -3   3   11.92    0.57
  -3   3  -3   11.31    0.52
   3   3   3   10.76    0.66
   3   3   3   11.37    0.70
   3   3   3   11.31    0.70
   3   3   3   10.65    0.70
   3   3   3   11.58    0.72
   3  -3  -3   12.01    0.73
  -3  -3   3   11.53    0.58
   3  -3  -3   11.29    0.63
  -3  -3   3   11.49    0.57
   3  -3  -3   10.57    0.70
   3  -3  -3   10.82    0.70
  -3  -3   3   12.30    0.58
   3   3   3    9.92    0.70
   3  -3  -3   12.73    0.68
   3  -3  -3   10.29    0.65
   3  -3  -3   11.16    0.71
  -3   4   3   19.40    1.04
  -3  -4  -3   18.92    0.99
   3  -4   3   18.52    0.90
  -3   4   3   18.65    1.05
   3  -4   3   17.94    0.90
  -3   4   3   17.04    1.04
  -3  -4  -3   16.84    1.04
  -3   4   3   19.04    1.00
  -3   4   3   16.51    1.04
  -3  -4  -3   19.84    0.95
  -3   4   3   17.84    1.05
  -3   4   3   19.97    1.08
  -3  -4  -3   17.58    1.05
  -3  -4  -3   19.02    0.99
  -3  -4  -3   18.22    1.05
   3  -4   3   18.74    0.90
  -3  -4  -3   19.09    1.08
  -3  -4   3   19.12    0.90
   3  -4  -3   17.07    0.93
   3   4   3   17.37    1.02
   3  -4  -3   16.94    1.04
   3  -4  -3   18.13    1.07
   3   4   3   19.98    1.07
   3  -4  -3   18.87    1.05
  -3  -4   3   18.53    0.90
   3   4   3   16.24    1.03
  -3  -4   3   19.06    0.91
  -3   4  -3   18.65    0.82
   3   4   3   18.13    1.04
   3  -4  -3   16.97    1.04
   3   4   3   18.36    1.04
   3  -4  -3   17.65    0.97
   3   4   3   18.04    0.99
   3  -4  -3   19.51    0.98
  -3   4  -3   17.67    0.84
  -3  -4   3   19.02    0.91
   3   4   3   19.02    1.06
   3   5  -3   72.72    2.91
   3   5  -3   64.81    2.92
   3  -5   3   70.36    3.14
  -3  -5  -3   67.08    3.09
  -3   5   3   65.88    3.21
  -3   5   3   68.60    3.11
  -3   5   3   65.46    3.28
  -3  -5  -3   68.77    3.26
  -3   5   3   74.18    3.32
  -3  -5  -3   63.15    3.08
  -3  -5  -3   67.11    3.30
   3  -5   3   67.78    3.14
  -3   5   3   73.33    3.31
  -3  -5  -3   68.71    3.32
  -3  -5  -3   67.49    2.99
   3   5   3   70.56    3.32
   3  -5  -3   63.98    3.29
   3  -5  -3   65.16    3.22
   3  -5  -3   68.26    3.31
   3  -5  -3   69.11    3.08
   3  -5  -3   72.37    3.10
  -3  -5   3   68.33    3.13
   3   5   3   69.46    3.31
   3   5   3   71.48    3.31
  -3   5  -3   68.58    2.92
  -3  -5   3   69.00    3.13
   3  -5  -3   65.01    2.98
   3   5   3   66.86    3.30
   3   5   3   67.35    3.11
   3   5   3   67.84    3.23
   3   6  -3   16.72    0.80
  -3   6   3   15.20    0.98
  -3  -6  -3   16.45    0.96
  -3  -6  -3   16.96    0.99
  -3   6   3   16.39    1.01
  -3   6   3   15.77    1.03
  -3  -6  -3   15.30    1.04
   3  -6  -3   16.06    0.98
   3   6   3   17.61    1.02
   3  -6  -3   16.26    1.05
   3  -6  -3   16.17    0.93
   3   6   3   14.80    1.03
  -3   6  -3   18.27    0.83
   3   6   3   15.48    1.05
   3   6   3   15.86    1.02
  -3  -7  -3    7.48    0.62
  -3  -7  -3    6.82    0.63
  -3   7   3    7.31    0.65
  -3   7   3    6.40    0.63
  -3  -7  -3    6.32    0.66
   3   7  -3    6.93    0.46
  -3   7   3    7.72    0.66
   3   7   3    7.24    0.65
  -3   7  -3    7.00    0.49
   3   7   3    7.39    0.66
   3  -7  -3    6.85    0.65
   3  -7  -3    7.80    0.65
   3  -7  -3    8.02    0.62
   3   7   3    7.04    0.64
   3   7   3    7.47    0.67
   3   7   3    7.30    0.65
  -3   8   3   17.92    1.14
  -3  -8  -3   18.55    1.11
  -3   8   3   18.75    1.18
  -3   8   3   18.75    1.20
   3  -8  -3   17.75    1.10
   3   8   3   19.18    1.20
   3   8   3   16.18    1.17
   3   8   3   16.40    1.12
  -3  -9  -3    7.59    0.73
  -3   9   3    7.23    0.74
  -3   9   3    7.25    0.76
   3   9   3    7.91    0.83
   3  -9  -3    7.18    0.72
   3   9   3    7.00    0.74
   3   0   4    0.16    0.13
   3   0  -4    0.33    0.12
  -3   0  -4    0.07    0.16
  -3   0   4    0.39    0.14
   3   0   4    0.10    0.14
   3   0  -4    0.18    0.14
   3   0  -4    0.22    0.12
  -3   0  -4    0.08    0.13
   3   0  -4    0.41    0.14
  -3   0   4    0.19    0.11
  -3   0   4    0.16    0.12
   3   0   4    0.15    0.13
   3   0   4    0.18    0.13
  -3   0   4    0.32    0.14
   3   0  -4    0.26    0.12
  -3   0  -4    0.06    0.10
  -3   0  -4    0.22    0.13
  -3   0  -4    0.21    0.13
   3   0   4    0.32    0.13
   3   0   4    0.26    0.13
   3   0  -4    0.18    0.12
  -3   0   4    0.34    0.13
  -3   0  -4    0.33    0.15
   3   0  -4    0.49    0.12
  -3   0   4    0.61    0.16
  -3   0   4    0.25    0.14
   3   0   4    0.45    0.14
  -3   0  -4    0.08    0.13
  -3   0  -4    0.01    0.12
   3   0  -4    0.31    0.15
  -3   1   4   73.08    3.48
  -3  -1  -4   72.97    3.26
  -3  -1  -4   72.75    3.49
   3  -1   4   78.60    3.44
   3   1  -4   74.18    3.42
   3  -1   4   74.33    3.21
   3  -1   4   75.05    3.43
  -3   1   4   75.88    3.50
   3   1  -4   74.93    3.42
  -3  -1  -4   71.19    3.15
  -3  -1  -4   77.17    3.49
  -3   1   4   68.47    3.25
  -3   1   4   80.02    3.50
   3   1  -4   76.45    3.41
   3   1  -4   77.50    3.35
  -3  -1  -4   74.10    3.25
  -3   1   4   73.84    3.41
   3   1  -4   73.30    3.34
  -3   1   4   77.19    3.50
  -3  -1  -4   73.07    3.48
   3   1  -4   77.02    3.21
   3  -1   4   75.02    3.42
  -3  -1  -4   75.64    3.41
  -3  -1  -4   78.60    3.51
   3  -1   4   81.96    3.44
  -3  -1  -4   76.43    3.43
   3  -1   4   75.72    3.36
   3  -1  -4   67.41    3.47
   3  -1  -4   71.25    3.25
  -3  -1   4   76.79    3.20
   3   1   4   78.61    3.42
  -3   1  -4   74.02    3.41
   3  -1  -4   74.84    3.47
   3   1   4   75.06    3.50
  -3  -1   4   76.81    3.42
   3  -1  -4   71.56    3.41
   3   1   4   75.06    3.27
  -3   1  -4   75.93    3.20
   3   1   4   71.77    3.17
  -3  -1   4   79.32    3.43
  -3  -1   4   83.12    3.36
  -3   1  -4   75.29    3.36
   3   1   4   80.42    3.51
  -3  -1   4   75.17    3.43
  -3   1  -4   77.33    3.41
   3  -1  -4   69.68    3.25
   3   1   4   78.93    3.49
  -3  -1   4   79.57    3.43
   3   1   4   73.29    3.49
  -3  -1   4   80.63    3.43
  -3   1  -4   74.97    3.34
   3  -1  -4   73.52    3.15
  -3   1  -4   78.65    3.42
   3  -1  -4   77.39    3.49
   3  -1  -4   79.75    3.50
   3  -1  -4   69.05    3.40
   3  -2   4   40.41    1.94
  -3   2   4   42.97    2.06
   3  -2   4   43.51    1.91
  -3   2   4   42.39    2.01
  -3  -2  -4   43.50    2.04
  -3  -2  -4   43.77    2.08
   3  -2   4   42.45    1.95
   3  -2   4   42.62    1.81
   3  -2   4   42.45    1.95
  -3   2   4   40.63    2.06
  -3  -2  -4   40.78    1.91
   3   2  -4   42.42    1.81
  -3  -2  -4   39.55    2.05
  -3   2   4   46.57    2.09
  -3   2   4   42.38    1.93
  -3   2   4   42.85    2.07
  -3  -2  -4   40.44    2.02
  -3  -2  -4   41.22    1.93
  -3  -2  -4   41.66    2.06
   3  -2   4   45.10    1.94
  -3  -2  -4   42.34    1.85
  -3  -2  -4   41.57    2.07
  -3   2   4   42.94    2.06
   3   2  -4   43.34    1.80
   3  -2  -4   38.43    2.01
   3  -2  -4   41.93    2.05
  -3  -2   4   45.71    1.94
  -3   2  -4   43.43    1.82
   3   2   4   40.60    2.06
   3  -2  -4   40.17    1.91
  -3  -2   4   44.92    1.94
   3   2   4   40.00    2.05
   3   2   4   42.43    2.06
   3   2   4   41.23    1.92
   3  -2  -4   41.89    1.86
   3  -2  -4   42.24    1.91
   3   2   4   42.05    2.07
  -3   2  -4   42.61    1.80
  -3  -2   4   42.56    1.93
   3   2   4   38.60    2.01
   3  -2  -4   37.79    2.05
   3  -2  -4   41.37    2.05
  -3  -2   4   42.30    1.81
   3  -2  -4   46.13    2.03
   3  -2  -4   43.05    2.07
  -3  -2   4   42.74    1.89
  -3  -3  -4   11.64    0.75
   3  -3   4   11.83    0.63
   3  -3   4   11.87    0.63
  -3  -3  -4   10.44    0.78
  -3   3   4   13.88    0.81
  -3   3   4   12.70    0.80
  -3   3   4   12.67    0.81
  -3   3   4   13.17    0.78
  -3  -3  -4   10.12    0.67
   3  -3   4   12.06    0.63
  -3   3   4   13.41    0.83
   3  -3   4   12.38    0.62
  -3  -3  -4   11.00    0.79
  -3  -3  -4   11.15    0.78
  -3   3   4   13.18    0.81
  -3  -3  -4   11.60    0.78
  -3  -3  -4   13.04    0.75
  -3   3   4   14.09    0.77
  -3   3   4   14.39    0.75
   3   3   4   10.88    0.73
   3   3   4    9.62    0.76
   3  -3  -4   13.53    0.80
   3  -3  -4   14.24    0.83
   3   3   4   11.29    0.78
   3   3   4   11.36    0.79
   3  -3  -4   15.20    0.77
   3   3   4   11.92    0.79
   3  -3  -4   14.71    0.75
   3   3   4   11.31    0.79
   3  -3  -4   13.77    0.71
   3  -3  -4   11.86    0.78
  -3   4   4  142.65    6.41
  -3   4   4  140.25    6.00
  -3  -4  -4  135.06    6.39
  -3  -4  -4  144.78    6.43
   3  -4   4  138.14    6.22
  -3  -4  -4  134.38    5.98
   3  -4   4  135.99    6.20
   3  -4   4  137.60    6.21
  -3  -4  -4  133.01    6.28
  -3  -4  -4  140.40    6.01
  -3   4   4  144.51    6.29
  -3   4   4  133.53    6.41
  -3   4   4  135.88    6.41
  -3  -4  -4  147.81    5.84
  -3   4   4  148.24    6.27
  -3  -4  -4  140.70    6.41
  -3   4   4  139.97    6.42
   3  -4  -4  150.90    5.84
  -3  -4   4  136.19    6.21
   3  -4  -4  134.71    6.40
   3   4   4  138.70    6.40
   3   4   4  134.69    6.39
   3  -4  -4  141.22    6.01
   3  -4  -4  144.89    6.28
   3   4   4  140.32    6.26
   3   4   4  131.60    6.41
   3  -4  -4  143.18    6.43
   3  -4  -4  134.73    5.97
   3   4   4  141.71    6.00
   3  -4  -4  129.22    6.39
   3   4   4  135.94    6.27
  -3   5   4  179.39    8.76
  -3   5   4  223.25    9.03
  -3  -5  -4  192.95    8.42
  -3   5   4  183.11    8.97
   3  -5   4  203.71    8.79
  -3  -5  -4  197.60    9.00
  -3  -5  -4  206.74    8.21
  -3   5   4  180.88    8.41
  -3  -5  -4  194.33    8.83
   3  -5   4  197.40    8.78
  -3  -5  -4  202.10    9.02
  -3  -5  -4  199.59    8.46
  -3  -5   4  204.05    8.78
   3  -5  -4  190.67    8.19
   3  -5  -4  190.06    8.99
   3   5   4  195.63    8.44
   3   5   4  200.90    9.00
   3   5   4  179.13    8.98
   3   5   4  190.16    8.79
   3  -5  -4  203.46    9.02
   3  -5  -4  197.32    8.40
  -3  -5   4  207.01    8.78
  -3  -5   4  204.74    8.77
   3   5   4  198.69    9.00
   3  -5  -4  188.50    8.80
   3  -5  -4  206.43    8.47
  -3  -6  -4   48.67    2.64
  -3   6   4   52.07    2.58
  -3  -6  -4   49.61    2.47
  -3  -6  -4   52.92    2.40
  -3   6   4   57.39    2.54
  -3   6   4   47.96    2.63
   3  -6  -4   51.68    2.66
   3   6   4   56.82    2.53
   3   6   4   50.92    2.66
   3  -6  -4   52.79    2.40
   3  -6  -4   51.56    2.47
   3   6   4   52.72    2.60
   3   6   4   48.53    2.66
  -3   7   4   15.78    1.06
  -3  -7  -4   16.08    1.15
  -3   7   4   19.46    1.17
  -3   7   4   17.48    1.12
  -3  -7  -4   15.73    1.07
  -3  -7  -4   14.35    1.00
   3   7   4   16.04    1.14
   3  -7  -4   16.67    1.01
   3   7   4   17.68    1.14
   3  -7  -4   17.30    1.08
   3   7   4   14.84    1.10
   3   7   4   15.67    1.14
   3   7   4   16.13    1.07
   3  -7  -4   16.11    1.12
  -3   8   4    3.59    0.54
  -3  -8  -4    3.89    0.55
  -3   8   4    4.16    0.56
   3   8   4    2.82    0.54
   3  -8  -4    4.34    0.54
   3   8   4    4.22    0.56
  -3   9   4    0.82    0.39
  -3  -9  -4    0.46    0.39
  -3   9   4    1.12    0.46
   3  -9  -4    0.63    0.41
   3   9   4    1.16    0.46
   3   9   4    0.61    0.36
  -3   0   5    0.31    0.15
  -3   0   5    0.45    0.17
   3   0   5   -0.18    0.13
  -3   0  -5    0.04    0.14
  -3   0  -5    0.21    0.16
   3   0   5   -0.21    0.13
   3   0  -5    0.01    0.11
  -3   0  -5    0.05    0.14
  -3   0  -5   -0.06    0.18
  -3   0   5    0.38    0.15
   3   0   5   -0.25    0.12
  -3   0   5    0.23    0.14
  -3   0  -5    0.00    0.16
   3   0  -5   -0.03    0.13
   3   0  -5    0.38    0.16
   3   0  -5    0.07    0.15
   3   0   5   -0.30    0.12
  -3   0  -5   -0.15    0.11
   3   0   5   -0.11    0.14
   3   0   5   -0.14    0.15
  -3   0  -5    0.10    0.14
   3   0  -5    0.10    0.14
  -3   0   5    0.25    0.16
   3   0  -5    0.56    0.18
  -3   0   5    0.04    0.13
   3   0  -5    0.26    0.13
   3   0   5    0.02    0.14
   3   0  -5   -0.08    0.12
  -3   0  -5   -0.10    0.13
   3  -1   5   48.11    2.20
  -3  -1  -5   45.67    2.13
  -3   1   5   50.66    2.33
   3  -1   5   49.13    2.25
  -3  -1  -5   46.27    2.30
   3  -1   5   53.27    2.27
  -3  -1  -5   47.19    2.32
   3   1  -5   48.36    2.23
   3  -1   5   52.42    2.27
   3   1  -5   49.32    2.10
  -3  -1  -5   47.37    2.05
  -3   1   5   44.81    2.15
   3  -1   5   47.36    2.10
  -3  -1  -5   48.96    2.27
  -3  -1  -5   46.90    2.05
   3   1  -5   46.33    2.21
  -3   1   5   47.19    2.26
   3   1  -5   48.70    2.22
  -3   1   5   52.18    2.33
  -3   1   5   49.70    2.33
  -3  -1  -5   45.60    2.29
   3   1  -5   45.76    2.18
   3   1  -5   48.16    2.18
   3  -1   5   48.85    2.01
  -3  -1  -5   45.38    2.16
   3  -1   5   48.34    2.25
  -3  -1  -5   50.64    2.28
  -3  -1  -5   49.20    2.31
  -3  -1   5   49.60    2.20
  -3   1  -5   53.58    2.12
  -3   1  -5   51.23    2.19
   3   1   5   48.10    2.32
  -3   1  -5   48.43    2.10
  -3  -1   5   47.97    2.24
   3  -1  -5   46.68    2.05
  -3  -1   5   50.44    2.25
   3  -1  -5   46.13    2.13
  -3  -1   5   47.83    2.24
  -3   1  -5   46.55    2.19
   3   1   5   45.52    2.26
   3  -1  -5   47.95    2.31
   3   1   5   47.36    2.10
  -3   1  -5   45.96    2.22
   3  -1  -5   50.42    2.31
  -3  -1   5   45.56    2.09
  -3  -1   5   47.62    2.24
   3   1   5   46.63    2.31
   3  -1  -5   45.93    2.15
  -3  -1   5   49.93    2.00
  -3  -1   5   47.24    2.25
   3  -1  -5   49.64    2.05
   3  -1  -5   49.25    2.30
   3   1   5   46.10    2.32
  -3   1  -5   47.34    2.21
   3  -1  -5   46.90    2.26
   3   1   5   47.59    2.16
  -3   1  -5   48.57    2.22
   3  -1  -5   49.71    2.32
  -3  -2  -5   17.67    0.94
  -3  -2  -5   17.35    1.02
  -3  -2  -5   17.38    1.03
  -3  -2  -5   17.86    1.02
   3   2  -5   17.85    0.83
  -3  -2  -5   16.97    1.02
  -3  -2  -5   18.59    1.06
   3  -2   5   18.17    0.91
  -3   2   5   18.73    1.04
   3  -2   5   19.15    0.91
   3  -2   5   18.67    0.91
  -3   2   5   17.69    0.96
  -3  -2  -5   15.58    0.96
   3  -2   5   18.86    0.83
  -3   2   5   19.72    1.04
  -3   2   5   19.12    1.03
  -3  -2  -5   17.51    0.90
  -3   2   5   19.89    1.05
   3  -2   5   19.61    0.91
   3   2  -5   19.35    0.83
  -3  -2  -5   18.51    1.03
   3  -2  -5   18.77    1.01
   3  -2  -5   19.29    1.04
   3   2   5   18.13    1.04
   3   2   5   18.39    1.04
  -3   2  -5   18.42    0.85
  -3  -2   5   19.27    0.84
   3  -2  -5   17.03    0.93
   3  -2  -5   17.51    1.01
   3  -2  -5   17.02    0.95
   3  -2  -5   17.19    1.01
  -3  -2   5   18.90    0.90
   3  -2  -5   19.00    1.05
   3  -2  -5   17.31    0.89
   3   2   5   17.19    1.04
  -3  -2   5   18.82    0.90
   3  -2  -5   18.26    1.02
   3   2   5   17.57    1.01
  -3   2  -5   18.35    0.83
  -3  -2   5   18.53    0.90
   3   2   5   15.94    0.95
  -3  -3  -5    1.41    0.29
  -3   3   5    1.88    0.31
  -3  -3  -5    1.05    0.28
  -3   3   5    1.19    0.28
   3  -3   5    1.66    0.17
   3  -3   5    1.89    0.20
  -3   3   5    1.65    0.29
  -3  -3  -5    1.46    0.25
  -3   3   5    1.44    0.28
  -3  -3  -5    1.61    0.34
  -3  -3  -5    1.24    0.28
  -3   3   5    1.50    0.27
   3  -3   5    2.10    0.21
  -3   3   5    1.34    0.29
  -3  -3  -5    0.76    0.26
  -3   3   5    1.52    0.30
  -3  -3  -5    1.23    0.26
   3  -3   5    1.78    0.17
   3  -3  -5    1.73    0.30
   3  -3  -5    1.41    0.25
   3   3   5    1.59    0.31
   3   3   5    1.41    0.29
   3   3   5    1.50    0.28
   3  -3  -5    1.43    0.29
   3  -3  -5    1.19    0.30
   3  -3  -5    1.51    0.29
   3  -3  -5    1.66    0.27
   3   3   5    1.27    0.30
   3   3   5    1.67    0.31
   3  -3  -5    1.03    0.25
  -3  -4  -5   94.54    4.17
  -3  -4  -5   86.71    3.86
  -3   4   5   89.55    3.87
  -3   4   5   85.22    4.13
  -3  -4  -5   91.47    3.74
  -3   4   5   84.85    4.11
  -3  -4  -5   85.73    4.11
  -3  -4  -5   88.33    3.85
  -3  -4  -5   83.84    4.04
  -3   4   5   87.15    4.13
  -3   4   5   84.65    4.14
  -3   4   5   86.28    4.02
  -3  -4  -5   81.67    4.11
   3  -4  -5   87.53    3.72
   3  -4  -5   87.24    4.04
   3  -4  -5   83.11    4.10
   3   4   5   78.99    4.09
   3   4   5   81.89    4.01
   3  -4  -5   89.20    3.85
   3  -4  -5   86.23    3.84
   3   4   5   84.23    4.11
   3  -4  -5   86.75    4.11
   3  -4  -5   91.56    4.15
   3   4   5   84.63    3.86
   3   4   5   85.95    4.13
  -3   5   5    3.21    0.42
  -3  -5  -5    1.98    0.40
  -3  -5  -5    2.00    0.38
  -3   5   5    2.56    0.39
  -3   5   5    2.05    0.40
  -3   5   5    2.53    0.41
  -3   5   5    2.69    0.41
  -3  -5  -5    2.30    0.40
  -3  -5  -5    2.69    0.41
  -3  -5  -5    2.14    0.36
  -3  -5  -5    2.07    0.35
  -3   5   5    2.18    0.37
   3  -5  -5    2.75    0.39
   3  -5  -5    2.06    0.35
   3   5   5    2.12    0.39
   3   5   5    2.05    0.37
   3  -5  -5    2.38    0.39
   3   5   5    2.16    0.39
   3   5   5    2.31    0.39
   3   5   5    2.75    0.40
   3  -5  -5    3.15    0.42
   3  -5  -5    2.22    0.41
   3  -5  -5    2.51    0.36
  -3  -6  -5    9.80    0.75
  -3   6   5   10.89    0.85
  -3   6   5   10.42    0.82
  -3  -6  -5   12.00    0.84
  -3   6   5   11.22    0.83
  -3  -6  -5   10.17    0.85
   3  -6  -5   10.27    0.74
   3  -6  -5   10.82    0.85
   3   6   5   12.06    0.89
   3   6   5   10.38    0.88
   3   6   5   10.89    0.83
   3  -6  -5   10.94    0.82
   3   6   5   10.19    0.89
  -3   7   5   27.58    1.57
  -3   7   5   27.87    1.62
  -3   7   5   25.14    1.62
  -3  -7  -5   28.77    1.57
  -3  -7  -5   28.35    1.68
  -3  -7  -5   27.45    1.49
   3  -7  -5   29.21    1.67
   3   7   5   28.05    1.66
   3  -7  -5   24.25    1.51
   3   7   5   27.87    1.65
   3   7   5   27.43    1.67
   3   7   5   28.91    1.58
   3  -7  -5   24.43    1.45
  -3  -8  -5    1.36    0.41
  -3   8   5    1.90    0.47
  -3   8   5    2.01    0.47
   3   8   5    2.53    0.49
   3   8   5    1.81    0.48
   3  -8  -5    1.58    0.42
   3   0  -6    0.52    0.21
   3   0   6    0.34    0.19
  -3   0   6    0.66    0.19
  -3   0   6    0.47    0.20
   3   0  -6    0.65    0.20
  -3   0   6    0.27    0.19
  -3   0  -6   -0.03    0.19
   3   0  -6    0.31    0.19
   3   0  -6    0.28    0.17
  -3   0  -6    0.23    0.18
   3   0  -6    0.23    0.18
  -3   0  -6    0.19    0.14
   3   0  -6    0.25    0.18
  -3   0   6    0.19    0.19
   3   0  -6    0.38    0.21
   3   0   6    0.01    0.17
   3   0   6    0.30    0.20
   3   0  -6    0.22    0.13
   3   0   6   -0.09    0.17
  -3   0  -6    0.24    0.18
  -3   0   6    0.11    0.20
   3   0   6    0.35    0.21
  -3   0  -6    0.30    0.17
  -3   0  -6    0.36    0.19
   3   0   6    0.04    0.17
  -3   0  -6    0.28    0.22
  -3   0  -6    0.44    0.22
   3  -1   6  176.67    6.92
   3   1  -6  152.18    7.21
  -3  -1  -6  167.63    6.97
  -3   1   6  167.94    7.47
  -3   1   6  141.25    6.95
   3   1  -6  169.98    6.91
   3   1  -6  168.54    7.37
  -3  -1  -6  152.13    7.44
  -3   1   6  172.31    7.31
   3  -1   6  183.17    7.25
   3   1  -6  159.93    7.35
  -3  -1  -6  149.82    6.97
  -3  -1  -6  164.57    6.73
  -3   1   6  162.82    7.47
  -3  -1  -6  162.89    7.45
   3   1  -6  165.83    7.21
   3  -1   6  155.96    7.40
  -3  -1  -6  163.15    7.44
   3  -1   6  160.14    7.40
   3  -1   6  170.50    7.40
  -3  -1  -6  175.36    7.48
   3  -1   6  171.05    6.74
   3   1  -6  153.12    7.35
  -3   1   6  167.54    7.47
  -3  -1  -6  151.59    7.29
  -3  -1  -6  168.89    6.74
  -3  -1   6  175.67    7.41
   3  -1  -6  163.11    6.73
   3  -1  -6  163.76    6.72
  -3   1  -6  173.56    7.37
  -3   1  -6  162.25    7.36
  -3  -1   6  174.52    7.40
   3  -1  -6  181.39    7.48
  -3   1  -6  173.24    7.22
   3  -1  -6  160.17    6.97
   3  -1  -6  152.94    7.29
  -3  -1   6  168.51    6.72
   3   1   6  170.38    6.99
  -3  -1   6  154.53    7.38
   3   1   6  166.91    7.48
   3   1   6  165.83    7.47
   3  -1  -6  168.53    6.98
   3   1   6  154.08    7.46
  -3   1  -6  164.82    6.92
  -3   1  -6  175.87    6.92
  -3   1  -6  157.11    7.22
  -3   1  -6  159.22    7.35
  -3  -1   6  149.22    6.90
   3  -1  -6  164.75    7.44
  -3  -1   6  174.61    7.41
   3  -1  -6  159.63    7.44
  -3  -1   6  173.05    7.24
   3   1   6  148.35    7.28
  -3  -2  -6   67.17    2.66
   3  -2   6   62.38    2.64
  -3  -2  -6   57.32    2.75
  -3  -2  -6   61.10    2.97
  -3   2   6   62.98    2.99
   3  -2   6   60.95    2.85
  -3   2   6   68.23    2.94
  -3   2   6   58.58    2.98
   3   2  -6   59.11    2.64
  -3  -2  -6   56.88    2.98
  -3   2   6   61.73    2.99
   3  -2   6   64.10    2.84
  -3  -2  -6   65.83    2.80
  -3  -2  -6   59.86    2.93
  -3  -2  -6   61.14    3.01
  -3  -2  -6   61.93    2.97
   3   2  -6   66.02    2.64
  -3   2   6   62.33    2.79
  -3  -2  -6   62.26    2.93
   3  -2   6   61.50    2.85
  -3  -2   6   63.19    2.84
   3  -2  -6   61.00    2.76
   3   2   6   63.01    3.00
  -3   2  -6   58.07    2.74
   3  -2  -6   60.72    2.77
  -3  -2   6   63.51    2.84
   3  -2  -6   67.50    2.93
   3   2   6   59.59    2.98
   3   2   6   55.96    2.90
   3   2   6   59.89    2.99
   3  -2  -6   60.43    2.98
  -3   2  -6   62.21    2.64
   3  -2  -6   57.34    2.96
   3  -2  -6   61.99    2.96
  -3  -2   6   61.87    2.83
   3  -2  -6   60.10    2.66
   3  -2  -6   62.48    2.92
  -3  -2   6   62.27    2.64
   3   2   6   60.27    2.78
   3  -2  -6   64.03    2.99
  -3  -3  -6   28.90    1.39
  -3   3   6   26.26    1.40
  -3  -3  -6   24.75    1.47
  -3  -3  -6   27.51    1.50
  -3  -3  -6   25.93    1.32
  -3  -3  -6   29.80    1.55
   3  -3   6   27.14    1.30
   3  -3   6   26.32    1.30
  -3   3   6   28.16    1.48
  -3  -3  -6   24.62    1.39
  -3  -3  -6   26.97    1.48
   3  -3   6   26.13    1.30
  -3   3   6   25.23    1.50
  -3   3   6   27.06    1.51
  -3   3   6   27.66    1.50
  -3   3   6   27.07    1.51
   3  -3  -6   28.17    1.38
   3  -3  -6   26.05    1.48
   3  -3  -6   27.32    1.32
   3   3   6   25.28    1.50
  -3  -3   6   29.02    1.29
   3   3   6   25.94    1.41
   3   3   6   24.94    1.50
   3  -3  -6   27.97    1.40
   3  -3  -6   28.20    1.49
   3  -3  -6   26.57    1.47
   3   3   6   27.42    1.51
   3   3   6   27.35    1.49
  -3  -3   6   30.18    1.29
   3  -3  -6   27.97    1.51
  -3   4   6    5.50    0.62
  -3  -4  -6    4.73    0.56
  -3  -4  -6    6.12    0.62
  -3  -4  -6    5.68    0.53
  -3  -4  -6    5.76    0.64
  -3   4   6    5.60    0.63
  -3   4   6    7.54    0.65
  -3  -4  -6    5.47    0.57
  -3   4   6    6.91    0.59
  -3  -4  -6    5.94    0.61
  -3  -4  -6    5.78    0.63
  -3   4   6    7.22    0.62
  -3   4   6    6.06    0.61
   3   4   6    5.57    0.58
   3  -4  -6    6.92    0.56
   3  -4  -6    6.84    0.53
   3   4   6    5.80    0.59
   3  -4  -6    6.35    0.62
   3   4   6    6.08    0.61
   3  -4  -6    6.62    0.57
   3  -4  -6    7.30    0.62
   3   4   6    5.89    0.63
   3  -4  -6    5.58    0.56
   3  -4  -6    6.94    0.63
   3   4   6    5.01    0.59
  -3  -5  -6   16.50    1.13
  -3   5   6   17.36    1.17
  -3   5   6   15.91    1.06
  -3  -5  -6   17.30    1.05
  -3   5   6   17.76    1.11
  -3  -5  -6   16.63    0.99
  -3   5   6   17.15    1.12
  -3  -5  -6   17.67    1.08
  -3  -5  -6   19.05    1.18
  -3   5   6   15.38    1.13
  -3  -5  -6   17.15    1.15
   3   5   6   15.65    1.10
   3   5   6   15.77    1.06
   3  -5  -6   16.85    1.11
   3  -5  -6   16.50    0.97
   3  -5  -6   17.85    1.06
   3  -5  -6   16.14    1.10
   3  -5  -6   18.81    1.15
   3  -5  -6   17.18    1.04
   3   5   6   15.39    1.11
   3   5   6   15.72    1.13
  -3   6   6   12.13    0.94
  -3   6   6   12.08    0.89
  -3  -6  -6   11.10    0.81
  -3  -6  -6   12.44    0.96
  -3   6   6   11.09    0.89
  -3  -6  -6   12.77    0.91
   3   6   6    9.10    0.96
   3   6   6    8.96    0.94
   3   6   6   12.26    0.96
   3  -6  -6   11.32    0.91
   3   6   6   12.12    0.89
   3  -6  -6   10.98    0.80
   3  -6  -6   12.80    0.90
  -3  -7  -6   54.17    2.62
  -3   7   6   55.63    2.86
  -3  -7  -6   59.06    2.75
  -3   7   6   52.88    2.73
  -3   7   6   53.42    2.90
  -3  -7  -6   58.74    2.95
   3   7   6   55.89    2.87
   3   7   6   52.89    2.90
   3  -7  -6   53.13    2.71
   3  -7  -6   52.90    2.60
   3   7   6   54.89    2.73
   3  -7  -6   56.33    2.91
   3   7   6   49.88    2.89
  -3   8   6   26.85    1.55
  -3  -8  -6   24.22    1.44
  -3   8   6   23.63    1.55
  -3  -8  -6   24.35    1.65
   3   8   6   23.90    1.50
   3   8   6   24.12    1.59
   3  -8  -6   21.98    1.57
   3  -8  -6   24.48    1.43
  -3   0  -7    0.21    0.16
  -3   0  -7    0.00    0.13
   3   0   7    0.04    0.17
   3   0  -7    0.42    0.17
  -3   0  -7   -0.04    0.18
  -3   0  -7    0.22    0.18
   3   0   7    0.23    0.17
  -3   0   7   -0.15    0.14
   3   0  -7    0.07    0.16
   3   0   7    0.17    0.16
   3   0  -7    0.03    0.17
   3   0  -7    0.10    0.16
   3   0  -7    0.10    0.17
  -3   0  -7    0.04    0.15
  -3   0   7    0.11    0.15
  -3   0  -7    0.16    0.15
   3   0   7    0.04    0.16
  -3   0  -7    0.12    0.15
   3   0  -7    0.10    0.14
   3   0  -7    0.06    0.14
   3   0   7    0.36    0.17
  -3   0   7    0.04    0.16
  -3   0   7    0.07    0.16
  -3   1   7   19.16    1.12
  -3  -1  -7   17.96    1.09
  -3   1   7   19.85    1.10
   3   1  -7   20.27    1.02
  -3  -1  -7   19.38    1.06
  -3  -1  -7   19.26    1.13
  -3   1   7   20.63    1.06
  -3  -1  -7   18.33    1.08
   3  -1   7   18.96    0.98
   3  -1   7   20.26    0.94
   3   1  -7   19.16    0.99
   3  -1   7   19.03    1.06
  -3  -1  -7   18.61    0.98
  -3  -1  -7   19.46    1.11
   3   1  -7   20.54    1.01
   3   1  -7   19.13    0.98
   3   1  -7   19.53    0.98
   3  -1   7   19.96    1.07
  -3   1   7   19.57    1.13
   3   1  -7   20.94    1.01
  -3  -1   7   19.57    1.05
   3  -1  -7   18.60    1.08
   3   1   7   19.33    1.05
   3  -1  -7   20.51    1.05
   3   1   7   19.41    1.11
  -3   1  -7   20.56    1.01
   3  -1  -7   20.32    1.11
  -3  -1   7   19.89    0.99
  -3  -1   7   20.52    1.06
   3   1   7   18.62    1.13
  -3   1  -7   18.95    0.98
   3   1   7   20.10    1.14
   3  -1  -7   21.60    1.14
   3  -1  -7   18.70    0.98
  -3  -1   7   20.78    1.08
  -3   1  -7   19.47    1.00
  -3   1  -7   19.23    1.01
   3  -1  -7   19.42    1.09
  -3   1  -7   19.79    1.01
  -3   1  -7   18.55    0.98
  -3  -2  -7   43.22    2.21
  -3  -2  -7   41.70    1.93
   3   2  -7   42.90    1.93
  -3  -2  -7   44.88    2.04
  -3  -2  -7   45.52    2.24
  -3   2   7   46.42    2.26
  -3  -2  -7   45.80    2.10
  -3   2   7   44.69    2.25
  -3   2   7   45.92    2.19
   3  -2   7   44.81    2.09
   3  -2   7   42.66    2.09
  -3  -2  -7   41.20    2.18
  -3   2   7   40.68    2.07
  -3  -2  -7   41.98    2.21
   3   2   7   40.39    2.08
   3  -2  -7   47.83    2.25
  -3   2  -7   41.56    1.97
   3  -2  -7   49.68    2.27
   3   2   7   45.12    2.20
   3  -2  -7   42.07    2.17
  -3  -2   7   45.62    2.08
  -3   2  -7   42.31    1.96
   3  -2  -7   41.53    2.19
   3   2   7   45.02    2.26
   3  -2  -7   45.10    1.94
   3  -2  -7   41.57    2.03
   3  -2  -7   40.52    2.18
  -3   2  -7   45.45    1.93
  -3  -2   7   45.73    2.09
   3   2   7   42.79    2.24
   3  -2  -7   44.08    2.08
  -3   3   7   10.63    0.78
  -3  -3  -7    9.92    0.79
  -3   3   7    9.38    0.77
  -3  -3  -7    9.24    0.74
  -3   3   7   10.24    0.74
  -3  -3  -7    8.94    0.73
  -3  -3  -7    9.29    0.75
  -3   3   7   11.61    0.80
  -3  -3  -7   10.26    0.70
  -3   3   7   10.27    0.79
  -3  -3  -7   10.43    0.65
   3  -3   7   10.91    0.59
  -3  -3  -7   10.40    0.81
   3   3   7    8.40    0.70
   3   3   7    9.93    0.77
   3  -3  -7   10.58    0.78
   3  -3  -7   10.33    0.75
   3  -3  -7    9.65    0.75
   3  -3  -7   10.49    0.78
   3  -3  -7    9.84    0.65
   3   3   7    9.61    0.77
   3  -3  -7   11.45    0.71
   3  -3  -7    9.29    0.71
   3   3   7   10.08    0.79
  -3   4   7   27.24    1.51
  -3   4   7   25.47    1.44
  -3   4   7   24.60    1.51
  -3  -4  -7   26.34    1.53
  -3  -4  -7   24.93    1.51
  -3  -4  -7   27.21    1.41
  -3   4   7   26.54    1.55
  -3  -4  -7   25.25    1.43
  -3  -4  -7   25.56    1.33
  -3   4   7   25.50    1.55
  -3  -4  -7   27.17    1.54
   3   4   7   23.50    1.41
   3  -4  -7   24.21    1.48
   3  -4  -7   28.68    1.41
   3  -4  -7   26.50    1.33
   3   4   7   27.53    1.51
   3  -4  -7   26.45    1.42
   3   4   7   25.60    1.52
   3  -4  -7   27.95    1.52
   3  -4  -7   25.07    1.51
   3   4   7   25.76    1.54
  -3   5   7   36.04    1.89
  -3  -5  -7   36.81    1.85
  -3  -5  -7   38.53    1.78
  -3   5   7   36.30    2.01
  -3  -5  -7   37.88    1.88
  -3   5   7   35.54    2.04
  -3  -5  -7   39.00    2.03
  -3   5   7   35.18    1.93
  -3   5   7   34.56    2.02
  -3  -5  -7   35.12    1.99
  -3  -5  -7   32.78    1.97
   3  -5  -7   35.02    1.95
   3  -5  -7   35.20    1.85
   3  -5  -7   36.10    1.98
   3  -5  -7   33.92    1.81
   3   5   7   36.89    2.04
   3   5   7   31.51    1.98
   3  -5  -7   32.67    1.96
   3   5   7   34.15    1.86
   3   5   7   37.63    1.98
   3  -5  -7   33.20    1.74
  -3  -6  -7    3.21    0.50
  -3  -6  -7    3.43    0.46
  -3   6   7    2.96    0.51
  -3   6   7    3.21    0.51
  -3  -6  -7    3.67    0.57
  -3   6   7    3.02    0.52
   3  -6  -7    2.57    0.42
   3   6   7    2.86    0.49
   3   6   7    2.24    0.56
   3   6   7    1.58    0.53
   3  -6  -7    2.53    0.49
   3   6   7    3.29    0.57
   3  -6  -7    3.64    0.53
  -3   7   7    6.09    0.70
  -3   7   7    6.14    0.74
  -3  -7  -7    6.35    0.63
  -3  -7  -7    5.59    0.67
  -3  -7  -7    6.17    0.76
   3   7   7    6.16    0.74
   3  -7  -7    6.07    0.69
   3  -7  -7    5.89    0.73
   3  -7  -7    6.16    0.62
   3   7   7    4.98    0.65
   3   0  -8   -0.01    0.17
   3   0   8   -0.07    0.18
   3   0  -8   -0.01    0.20
   3   0   8    0.11    0.20
   3   0  -8    0.64    0.22
  -3   0  -8   -0.05    0.17
   3   0  -8    0.37    0.21
  -3   0  -8   -0.38    0.20
   3   0  -8    0.18    0.18
  -3   0  -8   -0.29    0.21
   3   0   8    0.19    0.19
  -3   0  -8   -0.02    0.17
  -3   0   8   -0.15    0.18
  -3   0   8    0.42    0.22
   3   0   8    0.06    0.20
  -3   0   8    0.16    0.19
   3   0  -8   -0.08    0.20
  -3   0  -8    0.04    0.16
  -3   0   8    0.08    0.18
  -3   0  -8   -0.04    0.18
   3   0  -8    0.32    0.18
  -3   0  -8    0.11    0.20
   3   1  -8   30.51    1.52
  -3   1   8   30.07    1.56
   3  -1   8   30.52    1.62
   3  -1   8   32.83    1.45
   3   1  -8   32.66    1.53
  -3  -1  -8   29.97    1.64
  -3   1   8   34.14    1.71
  -3  -1  -8   31.15    1.64
   3   1  -8   34.99    1.56
  -3   1   8   32.53    1.70
  -3   1   8   29.60    1.66
   3  -1   8   29.88    1.61
  -3  -1  -8   29.92    1.57
  -3  -1  -8   30.57    1.47
  -3  -1  -8   30.21    1.65
   3   1  -8   32.57    1.49
   3   1  -8   32.13    1.53
   3   1  -8   33.98    1.55
   3   1   8   30.65    1.70
   3  -1  -8   32.16    1.57
   3   1   8   29.22    1.69
  -3   1  -8   30.62    1.54
   3  -1  -8   31.78    1.66
   3   1   8   30.01    1.57
   3  -1  -8   29.72    1.63
  -3  -1   8   31.46    1.62
  -3   1  -8   30.49    1.54
   3  -1  -8   29.68    1.47
  -3   1  -8   32.27    1.49
  -3  -1   8   31.87    1.61
  -3   1  -8   32.19    1.52
  -3  -1   8   31.64    1.61
   3  -1  -8   29.07    1.62
  -3   1  -8   33.02    1.54
  -3   1  -8   31.60    1.54
  -3  -2  -8   11.36    0.63
  -3  -2  -8   12.65    0.82
  -3   2   8    8.53    0.81
  -3   2   8   11.73    0.80
   3   2  -8   11.57    0.56
  -3  -2  -8   11.14    0.72
  -3   2   8   10.51    0.83
  -3   2   8    9.84    0.79
   3   2  -8   11.86    0.64
  -3  -2  -8    9.72    0.81
  -3  -2  -8   10.76    0.79
  -3  -2  -8   10.67    0.79
   3   2   8   10.06    0.83
   3  -2  -8   11.30    0.78
   3   2   8    9.93    0.78
   3  -2  -8   12.70    0.80
   3  -2  -8   11.06    0.71
   3  -2  -8   10.39    0.80
   3  -2  -8   10.66    0.79
  -3   2  -8   11.45    0.63
  -3   2  -8   10.81    0.60
   3  -2  -8   12.51    0.64
   3   2   8   10.83    0.84
  -3  -3  -8    9.97    0.78
  -3   3   8    9.55    0.82
  -3  -3  -8    9.82    0.82
  -3   3   8   10.58    0.81
  -3  -3  -8    9.12    0.77
  -3  -3  -8    9.52    0.71
  -3  -3  -8   10.38    0.66
  -3   3   8    9.42    0.82
  -3   3   8   11.62    0.80
  -3  -3  -8    9.34    0.77
   3  -3  -8   11.71    0.78
   3  -3  -8    9.83    0.77
   3  -3  -8   11.10    0.79
   3  -3  -8   10.60    0.65
   3  -3  -8   11.14    0.81
   3   3   8    8.43    0.80
   3  -3  -8   11.00    0.72
   3   3   8    8.57    0.74
   3   3   8   10.47    0.83
  -3  -4  -8   20.70    1.12
  -3   4   8   18.35    1.32
  -3  -4  -8   19.57    1.29
  -3  -4  -8   20.81    1.25
  -3  -4  -8   20.15    1.33
  -3  -4  -8   19.92    1.30
  -3  -4  -8   20.44    1.21
  -3   4   8   20.16    1.25
  -3   4   8   19.24    1.35
  -3   4   8   18.44    1.29
   3  -4  -8   21.51    1.32
   3   4   8   21.62    1.26
   3  -4  -8   22.05    1.13
   3   4   8   20.29    1.35
   3  -4  -8   21.68    1.25
   3  -4  -8   21.17    1.30
   3  -4  -8   25.27    1.24
   3  -4  -8   21.54    1.32
   3   4   8   16.90    1.29
  -3  -5  -8   94.31    4.49
  -3   5   8   93.24    4.55
  -3   5   8   91.41    4.22
  -3  -5  -8   93.19    4.21
  -3  -5  -8   84.48    4.40
  -3   5   8   85.75    4.48
  -3   5   8   91.12    4.53
  -3  -5  -8   97.92    4.52
  -3  -5  -8   85.08    4.16
  -3  -5  -8   91.79    4.01
   3   5   8   90.34    4.53
   3  -5  -8   88.91    4.00
   3  -5  -8   95.70    4.48
   3   5   8   87.21    4.19
   3  -5  -8   93.70    4.20
   3   5   8   93.11    4.54
   3  -5  -8   86.89    4.15
   3  -5  -8   88.60    4.49
   3  -5  -8   94.67    4.43
  -3  -6  -8   28.08    1.77
  -3   6   8   29.84    1.80
  -3  -6  -8   31.42    1.69
  -3  -6  -8   26.95    1.53
  -3   6   8   29.43    1.68
   3   6   8   30.05    1.68
   3   6   8   24.01    1.79
   3   6   8   26.57    1.81
   3  -6  -8   28.16    1.54
   3  -6  -8   27.72    1.75
   3  -6  -8   30.28    1.68
  -3  -7  -8    5.88    0.64
  -3   7   8    4.59    0.65
  -3  -7  -8    4.32    0.65
   3  -7  -8    4.50    0.66
   3   7   8    5.05    0.67
   3  -7  -8    5.36    0.62
   3   0  -9   -0.02    0.16
   3   0  -9    0.11    0.21
  -3   0  -9   -0.14    0.20
  -3   0  -9    0.07    0.25
   3   0   9    0.10    0.20
  -3   0   9    0.13    0.21
   3   0  -9    0.09    0.18
  -3   0  -9    0.02    0.17
  -3   0   9   -0.05    0.23
   3   0   9   -0.22    0.19
  -3   0  -9    0.16    0.19
   3   0  -9    0.29    0.25
  -3   1   9   10.89    0.76
  -3  -1  -9   11.70    0.82
   3   1  -9   11.40    0.64
  -3   1   9   11.33    0.83
  -3  -1  -9   11.04    0.64
   3   1  -9   10.40    0.69
  -3   1   9   12.09    0.83
   3   1  -9   12.42    0.71
   3   1  -9   10.81    0.65
  -3  -1  -9   10.91    0.78
   3   1  -9   11.74    0.71
   3  -1   9    9.60    0.67
   3   1  -9   11.75    0.69
  -3  -1  -9   10.95    0.77
  -3  -1  -9   11.83    0.78
   3  -1  -9   11.34    0.80
   3  -1  -9   11.98    0.77
  -3   1  -9   10.33    0.70
  -3   1  -9   11.05    0.69
   3  -1  -9   11.50    0.80
  -3   1  -9   10.45    0.66
   3   1   9   10.61    0.81
  -3   1  -9   10.63    0.65
   3   1   9   10.57    0.76
  -3   1  -9   10.77    0.68
   3  -1  -9   10.74    0.64
   3  -1  -9   10.80    0.76
  -3   1  -9    9.92    0.70
  -3   2   9   20.38    1.21
  -3   2   9   22.09    1.32
   3   2  -9   22.01    1.06
  -3  -2  -9   23.22    1.24
  -3  -2  -9   20.87    1.26
  -3  -2  -9   20.34    1.27
  -3  -2  -9   20.05    1.12
  -3  -2  -9   20.83    1.29
  -3   2   9   21.60    1.33
  -3   2  -9   19.80    1.01
   3  -2  -9   21.19    1.21
  -3   2  -9   22.86    1.05
   3  -2  -9   21.05    1.28
   3   2   9   20.31    1.30
   3  -2  -9   19.59    1.26
   3   2   9   21.64    1.23
   3  -2  -9   21.46    1.13
   3  -2  -9   21.41    1.26
  -3   3   9    2.36    0.48
  -3  -3  -9    2.12    0.42
  -3  -3  -9    2.24    0.38
  -3  -3  -9    2.92    0.35
  -3  -3  -9    2.93    0.45
  -3  -3  -9    2.49    0.48
  -3   3   9    2.40    0.44
  -3  -3  -9    2.51    0.44
  -3   3   9    2.88    0.45
   3  -3  -9    3.41    0.42
   3  -3  -9    3.17    0.36
   3  -3  -9    2.30    0.46
   3  -3  -9    3.40    0.46
   3   3   9    2.35    0.47
   3  -3  -9    2.22    0.43
   3  -3  -9    2.74    0.44
   3   3   9    1.73    0.40
  -3   4   9   25.25    1.45
  -3  -4  -9   24.58    1.43
  -3   4   9   23.02    1.55
  -3  -4  -9   26.88    1.55
  -3  -4  -9   22.91    1.27
  -3  -4  -9   25.41    1.37
  -3  -4  -9   22.10    1.48
  -3  -4  -9   23.80    1.50
  -3   4   9   26.42    1.56
   3   4   9   22.93    1.41
   3  -4  -9   21.85    1.46
   3  -4  -9   26.58    1.52
   3   4   9   24.04    1.54
   3  -4  -9   24.69    1.42
   3  -4  -9   23.27    1.26
   3  -4  -9   24.90    1.37
   3  -4  -9   22.00    1.48
  -3  -5  -9   13.93    0.99
  -3   5   9   14.60    1.11
  -3   5   9   14.71    1.06
  -3  -5  -9   12.83    1.08
  -3  -5  -9   14.23    1.10
  -3  -5  -9   14.67    1.14
  -3  -5  -9   13.45    0.91
  -3  -5  -9   14.90    1.06
   3  -5  -9   13.08    1.06
   3   5   9   13.11    1.15
   3  -5  -9   15.67    1.13
   3  -5  -9   15.53    1.14
   3  -5  -9   12.53    0.96
   3  -5  -9   13.07    1.02
   3   5   9   14.62    1.05
   3  -5  -9   15.24    0.93
  -3  -6  -9    4.32    0.53
  -3   6   9    4.36    0.63
  -3  -6  -9    5.24    0.67
   3   6   9    4.82    0.65
   3  -6  -9    4.54    0.63
   3  -6  -9    4.10    0.53
   3   0 -10    0.42    0.23
   3   0 -10    0.65    0.28
   3   0 -10    0.75    0.26
  -3   0 -10   -0.30    0.21
  -3   0 -10    0.10    0.23
   3   0 -10    0.99    0.34
  -3   0 -10   -0.11    0.33
  -3   0 -10    0.48    0.28
  -3  -1 -10   45.55    2.51
   3   1 -10   51.30    2.42
   3   1 -10   49.99    2.37
   3   1 -10   51.11    2.34
  -3  -1 -10   51.57    2.54
  -3  -1 -10   53.84    2.44
   3   1 -10   50.76    2.39
  -3  -1 -10   47.01    2.53
  -3   1 -10   51.92    2.41
   3  -1 -10   51.86    2.42
   3  -1 -10   48.65    2.51
   3  -1 -10   51.98    2.56
   3  -1 -10   53.55    2.56
  -3   1 -10   47.84    2.36
  -3   1 -10   46.24    2.40
  -3   1 -10   52.22    2.33
  -3  -2 -10   21.90    1.41
   3   2 -10   25.55    1.21
  -3   2  10   24.20    1.47
  -3  -2 -10   24.55    1.44
  -3  -2 -10   23.88    1.36
  -3  -2 -10   23.19    1.23
  -3   2  10   22.79    1.49
   3  -2 -10   23.29    1.42
   3   2  10   22.51    1.47
   3  -2 -10   24.20    1.24
   3  -2 -10   24.37    1.37
  -3   2 -10   24.06    1.19
   3  -2 -10   25.75    1.46
  -3   3  10   12.71    0.97
  -3   3  10   12.39    0.91
  -3  -3 -10   10.70    0.80
  -3  -3 -10   11.27    0.92
  -3  -3 -10   11.30    0.89
  -3  -3 -10   10.42    0.93
  -3   3  10   10.61    1.02
   3  -3 -10   10.98    0.87
   3  -3 -10   13.72    0.99
   3  -3 -10   13.15    0.95
   3  -3 -10   12.30    0.82
   3   3  10   11.23    0.90
   3   3  10   11.24    1.00
  -3  -4 -10   18.36    1.03
  -3  -4 -10   18.18    1.13
  -3  -4 -10   20.07    1.24
  -3   4  10   15.66    1.35
  -3   4  10   18.68    1.31
  -3   4  10   17.83    1.21
  -3  -4 -10   17.13    1.29
   3   4  10   16.78    1.35
   3  -4 -10   18.37    1.29
   3   4  10   19.24    1.23
   3  -4 -10   18.31    1.13
   3  -4 -10   17.06    1.18
   3  -4 -10   18.33    1.03
  -3  -5 -10    3.31    0.51
  -3  -5 -10    2.46    0.56
  -3  -5 -10    3.75    0.49
  -3   5  10    2.91    0.53
  -3  -5 -10    1.92    0.49
   3  -5 -10    3.33    0.52
   3  -5 -10    2.36    0.51
   3  -5 -10    2.62    0.44
   3  -5 -10    3.04    0.58
   3   5  10    3.54    0.57
  -3   6  10    5.66    0.73
   3   6  10    5.01    0.70
   3   0 -11    0.06    0.24
  -3   0 -11   -0.11    0.29
   3   0 -11    0.50    0.27
  -3   0 -11   -0.17    0.23
  -3   0 -11    0.10    0.25
   3   0 -11    0.52    0.29
   3   1 -11   13.96    0.88
  -3  -1 -11   14.92    0.98
  -3  -1 -11   15.34    1.01
   3   1 -11   15.86    0.92
  -3  -1 -11   13.21    1.01
  -3   1 -11   15.42    0.92
   3  -1 -11   15.45    1.02
   3  -1 -11   13.98    0.97
  -3   1 -11   15.38    0.91
   3  -1 -11   15.53    1.02
  -3  -2 -11    3.73    0.39
  -3  -2 -11    4.38    0.60
  -3  -2 -11    3.84    0.52
   3   2 -11    4.38    0.43
  -3  -2 -11    3.20    0.49
   3  -2 -11    3.95    0.40
   3  -2 -11    3.59    0.52
  -3   2 -11    4.25    0.42
   3  -2 -11    3.68    0.55
   3  -2 -11    3.04    0.48
  -3  -3 -11    3.16    0.44
  -3  -3 -11    2.68    0.55
  -3  -3 -11    4.68    0.59
   3  -3 -11    3.14    0.53
   3  -3 -11    3.19    0.45
   3  -3 -11    3.67    0.58
  -3  -4 -11   19.98    1.20
  -3   4  11   18.02    1.37
  -3  -4 -11   20.35    1.31
  -3  -4 -11   21.06    1.41
   3  -4 -11   19.44    1.38
   3   4  11   19.02    1.31
   3  -4 -11   20.01    1.31
   3   4  11   17.42    1.46
   3  -4 -11   20.66    1.22
   3   0 -12    0.09    0.27
   3   0 -12   -0.10    0.26
  -3   0 -12   -0.32    0.26
  -3   0 -12   -0.47    0.28
  -3  -1 -12    1.88    0.42
   3   1 -12    2.67    0.37
  -3  -1 -12    2.25    0.49
  -3  -1 -12    2.72    0.48
   3   1 -12    3.62    0.45
   3  -1 -12    3.53    0.50
  -3   1 -12    2.82    0.42
   3  -1 -12    3.03    0.49
   3  -1 -12    3.53    0.49
  -3   1 -12    2.39    0.40
  -3  -2 -12   17.87    1.21
  -3  -2 -12   17.36    1.29
   3  -2 -12   21.04    1.32
   3  -2 -12   19.09    1.23
  -3  -3 -12    5.08    0.54
  -3  -3 -12    5.74    0.68
  -3  -3 -12    5.31    0.74
   3  -3 -12    6.19    0.73
   3  -3 -12    5.55    0.56
   3  -3 -12    5.80    0.68
  -4   0   0   91.80    3.35
  -4   0   0   76.84    3.57
  -4   0   0   83.17    3.66
   4   0   0   72.55    3.41
   4   0   0   78.14    3.65
   4   0   0   86.25    3.66
   4   0   0   83.10    3.58
   4   0   0   80.21    3.43
  -4   0   0   80.40    3.41
  -4   0   0   75.50    3.64
  -4   1   0   22.84    1.13
  -4  -1   0   23.37    1.13
  -4  -1   0   22.73    1.03
  -4   1   0   23.19    1.10
   4  -1   0   24.55    1.11
  -4  -1   0   23.21    1.10
  -4  -1   0   23.82    1.05
   4  -1   0   22.75    1.05
   4  -1   0   22.16    1.12
  -4  -1   0   24.07    1.11
   4  -1   0   25.22    1.11
  -4  -1   0   22.66    1.13
  -4  -1   0   24.08    1.13
  -4   1   0   24.16    1.06
  -4   1   0   22.78    1.02
  -4  -1   0   24.47    1.01
   4   1   0   23.52    1.06
   4  -1   0   23.39    1.12
  -4   1   0   24.24    1.04
   4   1   0   22.86    1.13
   4  -1   0   23.98    1.13
   4   1   0   25.19    1.12
   4   1   0   24.21    1.13
  -4   2   0    0.36    0.09
  -4   2   0    0.53    0.12
   4   2   0    0.04    0.11
   4  -2   0    0.19    0.09
   4   2   0    0.23    0.10
  -4  -2   0    0.33    0.11
  -4   2   0    0.44    0.12
   4  -2   0    0.05    0.10
  -4  -2   0    0.08    0.09
  -4   2   0    0.21    0.11
  -4  -2   0    0.36    0.11
   4  -2   0    0.52    0.12
  -4   2   0    0.05    0.09
  -4  -2   0    0.28    0.10
  -4   2   0    0.29    0.11
   4  -2   0    0.46    0.11
   4  -2   0   -0.03    0.09
  -4  -2   0    0.56    0.13
   4   2   0    0.27    0.11
   4  -2   0    0.81    0.12
   4   2   0    0.14    0.10
  -4   2   0    0.06    0.10
   4  -2   0    0.22    0.10
  -4  -2   0    0.08    0.09
   4   2   0    0.07    0.09
  -4  -2   0    0.28    0.12
  -4   2   0    0.20    0.08
   4  -2   0    0.27    0.12
  -4  -3   0  850.54   39.28
   4   3   0  865.00   37.55
   4  -3   0  887.23   40.17
   4  -3   0  886.58   37.56
  -4   3   0  928.25   39.36
   4   3   0  905.90   40.28
   4   3   0  903.15   40.30
  -4  -3   0  911.15   37.56
  -4  -3   0  889.86   36.83
   4  -3   0  872.49   37.82
   4   3   0  907.89   37.66
  -4  -3   0  979.55   40.26
   4  -3   0  896.40   40.17
  -4  -3   0  958.20   40.15
   4   3   0  936.01   39.39
   4  -3   0  880.87   39.35
   4  -3   0  971.30   40.14
   4   3   0  965.65   40.26
   4  -3   0  923.05   36.80
   4  -3   0  890.85   40.13
  -4   3   0  937.17   37.56
  -4   3   0  831.75   40.13
   4   3   0 1000.00   39.38
  -4   3   0  885.14   40.17
   4   3   0  957.49   40.24
  -4   3   0  937.95   39.31
  -4   3   0  876.86   37.58
  -4   3   0  886.33   40.16
  -4  -3   0  830.73   40.13
  -4  -3   0  904.48   40.17
  -4  -4   0    0.28    0.19
  -4   4   0    0.49    0.18
  -4   4   0    0.60    0.18
  -4   4   0    0.49    0.22
   4   4   0    0.49    0.17
   4   4   0    0.33    0.18
   4  -4   0    0.21    0.16
   4   4   0    0.88    0.20
   4   4   0    0.31    0.17
  -4  -4   0    0.35    0.18
  -4   4   0    0.40    0.18
   4  -4   0    0.39    0.18
   4  -4   0    0.47    0.18
  -4  -4   0    0.57    0.18
  -4  -4   0    0.42    0.19
   4   4   0    0.12    0.17
  -4   4   0    0.51    0.17
   4   4   0    0.29    0.19
  -4   4   0    0.62    0.20
   4  -4   0    0.61    0.18
  -4  -4   0    0.42    0.19
   4  -4   0    0.54    0.16
   4   4   0    0.21    0.20
   4  -4   0    0.56    0.18
  -4  -4   0    0.31    0.18
  -4  -5   0    0.28    0.23
   4   5   0    0.18    0.20
   4  -5   0    0.77    0.20
   4   5   0    0.21    0.20
  -4   5   0    0.97    0.23
   4   5   0    0.40    0.20
   4   5   0    0.16    0.18
  -4   5   0    0.56    0.19
  -4  -5   0    0.44    0.22
   4   5   0    1.61    0.26
   4  -5   0    0.67    0.18
   4   5   0    0.65    0.23
  -4   5   0    0.99    0.20
   4  -5   0    1.05    0.23
   4  -5   0    1.00    0.22
   4  -5   0    0.83    0.21
  -4  -5   0    0.17    0.19
  -4   5   0    0.97    0.22
  -4  -5   0    0.39    0.20
  -4  -5   0    0.40    0.22
  -4   5   0    0.84    0.22
  -4   5   0    1.07    0.20
   4   5   0    0.19    0.21
   4   6   0   17.86    1.03
  -4   6   0   20.11    1.03
   4  -6   0   19.64    1.01
   4   6   0   18.10    1.06
   4   6   0   18.81    1.01
   4   6   0   18.34    1.04
  -4   6   0   20.58    1.06
  -4  -6   0   17.93    0.97
   4   6   0   18.01    1.05
  -4   6   0   17.98    1.04
  -4  -6   0   17.93    1.08
   4  -6   0   18.74    0.94
   4   6   0   16.67    1.03
   4  -6   0   18.30    1.06
   4   6   0   17.97    1.02
  -4   6   0   18.95    1.02
  -4   6   0   18.62    1.03
  -4  -6   0   19.83    1.02
   4   7   0   11.55    0.76
  -4   7   0   11.93    0.76
  -4   7   0   11.57    0.74
   4   7   0   10.81    0.73
  -4  -7   0    9.91    0.73
  -4   7   0   12.93    0.77
   4  -7   0   11.23    0.70
   4   7   0    9.16    0.75
   4   8   0   70.36    3.42
  -4   8   0   69.81    3.31
  -4   8   0   73.44    3.47
  -4   8   0   69.57    3.40
  -4   8   0   73.31    3.31
   4   8   0   74.79    3.45
   4   8   0   75.50    3.31
   4   9   0   45.21    2.24
   4   9   0   42.95    2.17
  -4   9   0   42.19    2.17
  -4   9   0   44.71    2.21
  -4   9   0   45.32    2.19
  -4   0  -1   17.48    0.95
   4   0  -1   19.77    0.93
  -4   0   1   19.27    0.93
   4   0  -1   20.52    0.96
   4   0  -1   20.93    0.89
   4   0  -1   19.27    0.89
   4   0  -1   19.26    0.85
  -4   0   1   18.77    0.85
  -4   0   1   20.56    0.90
   4   0   1   20.77    0.87
   4   0   1   18.87    0.96
   4   0   1   20.22    0.96
   4   0  -1   20.80    0.96
  -4   0   1   20.24    0.94
   4   0   1   21.59    0.91
   4   0   1   19.77    0.94
   4   0   1   17.02    0.85
  -4   0  -1   21.31    0.95
  -4   0   1   18.58    0.94
   4   0   1   18.73    0.94
  -4   0  -1   19.49    0.86
  -4   0  -1   19.69    0.89
  -4   0  -1   19.98    0.96
  -4  -1  -1   36.86    1.77
   4  -1   1   38.72    1.90
   4   1  -1   39.41    1.77
   4  -1   1   41.89    1.76
  -4  -1  -1   37.60    1.74
   4  -1   1   43.63    1.79
   4  -1   1   40.33    1.86
   4  -1   1   44.15    1.90
   4   1  -1   42.16    1.86
  -4   1   1   42.64    1.87
   4  -1   1   43.77    1.90
   4   1  -1   40.73    1.77
   4  -1   1   40.34    1.90
  -4   1   1   44.40    1.73
  -4  -1  -1   38.07    1.91
  -4   1   1   42.25    1.91
  -4  -1  -1   41.08    1.91
   4  -1   1   41.78    1.70
  -4  -1  -1   37.28    1.87
   4   1  -1   38.99    1.88
  -4   1   1   40.56    1.90
   4  -1   1   47.47    1.71
   4  -1   1   41.53    1.86
  -4  -1  -1   39.91    1.91
  -4  -1  -1   39.47    1.90
  -4   1   1   40.12    1.78
  -4   1   1   42.64    1.87
   4   1  -1   37.23    1.88
   4   1  -1   40.60    1.89
  -4  -1  -1   43.49    1.74
  -4   1   1   42.48    1.79
  -4  -1  -1   37.84    1.86
  -4   1   1   41.21    1.91
   4   1   1   45.34    1.92
   4   1   1   45.63    1.92
   4   1   1   43.60    1.88
  -4   1  -1   38.82    1.90
  -4   1  -1   39.29    1.75
   4  -1  -1   38.38    1.78
   4  -1  -1   40.37    1.90
  -4  -1   1   41.95    1.86
  -4  -1   1   40.91    1.90
  -4  -1   1   44.01    1.70
   4  -1  -1   40.16    1.78
   4   1   1   39.26    1.91
  -4  -1   1   43.18    1.89
   4  -1  -1   41.46    1.87
  -4  -1   1   40.52    1.77
   4   1   1   40.22    1.91
  -4   1  -1   38.65    1.89
  -4   1  -1   37.28    1.77
   4   1   1   42.43    1.79
  -4   1  -1   39.17    1.85
   4   1   1   41.78    1.73
   4   1   1   42.36    1.88
  -4  -1   1   47.33    1.91
  -4  -1   1   41.30    1.86
  -4   1  -1   39.60    1.88
   4  -1  -1   38.07    1.86
  -4  -1   1   41.36    1.90
   4  -1  -1   38.32    1.90
   4  -1  -1   36.40    1.89
  -4   1  -1   38.78    1.77
  -4  -1   1   44.21    1.86
   4   1   1   48.20    1.75
   4  -2   1   89.93    4.24
  -4   2   1   94.10    4.28
  -4   2   1   91.30    4.00
  -4  -2  -1   98.83    4.01
  -4  -2  -1   95.39    3.91
   4  -2   1   93.32    3.87
   4  -2   1   94.35    4.24
   4   2  -1   96.39    4.24
  -4  -2  -1   96.56    4.29
   4  -2   1   95.43    3.98
   4   2  -1   97.17    4.15
  -4  -2  -1   97.32    4.29
  -4   2   1   99.32    3.89
   4   2  -1   88.85    3.97
   4   2  -1   90.63    3.97
   4   2  -1   95.36    4.17
   4  -2   1   93.52    4.15
  -4  -2  -1  101.77    4.29
  -4  -2  -1   92.70    4.28
   4  -2   1   90.50    4.24
   4   2  -1   95.45    4.24
  -4  -2  -1   90.22    4.19
   4  -2   1   88.39    4.15
  -4   2   1   88.15    4.00
  -4  -2  -1  102.35    4.20
   4  -2   1   96.16    3.97
  -4   2   1   95.04    4.27
   4   2  -1   94.95    4.26
  -4   2   1   95.47    4.27
  -4   2   1   91.25    4.19
  -4   2   1   93.01    4.18
   4   2   1   94.78    4.01
  -4  -2   1   96.93    4.16
   4  -2  -1  100.00    3.90
   4   2   1   92.50    4.28
   4  -2  -1   90.64    4.27
  -4  -2   1   91.48    4.25
   4   2   1   90.44    4.28
   4   2   1   89.62    4.28
   4  -2  -1   97.12    4.19
   4  -2  -1   92.72    4.00
  -4   2  -1   88.06    4.25
   4  -2  -1   89.50    4.27
  -4  -2   1   94.92    4.25
  -4  -2   1   88.42    3.96
   4   2   1   90.15    4.19
   4  -2  -1   99.14    4.29
  -4   2  -1   87.90    4.25
  -4   2  -1   96.37    4.24
  -4  -2   1   87.34    4.24
   4  -2  -1  101.14    4.30
  -4   2  -1   96.71    4.15
  -4   2  -1   99.33    4.16
   4   2   1   96.90    4.29
  -4   2  -1   97.91    3.98
   4  -2  -1   92.42    4.27
   4   2   1  100.20    3.90
   4  -2  -1   91.15    4.01
   4   2   1   94.51    4.19
  -4   2  -1  104.58    3.98
  -4  -2   1   98.69    4.16
   4  -2  -1   93.45    4.19
  -4  -2   1   93.15    4.25
   4   3  -1   46.28    2.07
   4   3  -1   44.36    1.99
  -4  -3  -1   49.15    2.04
  -4  -3  -1   45.09    2.18
  -4  -3  -1   43.68    2.17
   4  -3   1   45.67    2.13
  -4   3   1   47.17    1.93
   4   3  -1   45.42    2.10
   4  -3   1   45.80    2.12
   4  -3   1   46.88    1.90
   4  -3   1   47.34    2.13
   4   3  -1   43.27    1.99
   4   3  -1   44.21    2.13
   4  -3   1   42.40    2.07
   4  -3   1   46.97    1.92
   4   3  -1   46.87    2.11
  -4   3   1   44.28    2.03
  -4  -3  -1   50.07    2.20
  -4  -3  -1   46.00    2.18
  -4  -3  -1   43.43    2.13
  -4   3   1   43.36    2.01
  -4  -3  -1   44.57    1.98
  -4   3   1   47.54    2.13
  -4   3   1   46.42    2.17
   4   3  -1   45.31    2.09
  -4   3   1   47.90    2.17
   4  -3   1   42.19    1.98
   4  -3  -1   46.96    2.16
  -4   3  -1   46.90    2.13
  -4  -3   1   47.32    2.09
   4  -3  -1   44.77    2.17
  -4   3  -1   48.29    1.99
   4  -3  -1   43.80    2.02
   4   3   1   46.00    2.13
  -4  -3   1   48.05    2.13
  -4   3  -1   45.39    1.99
   4  -3  -1   48.16    2.18
   4   3   1   43.16    2.03
  -4  -3   1   46.90    2.13
  -4   3  -1   46.89    2.07
  -4  -3   1   43.54    2.12
  -4   3  -1   43.30    2.12
  -4   3  -1   45.06    2.08
  -4  -3   1   46.00    1.98
   4  -3  -1   46.38    2.03
   4   3   1   48.18    2.18
   4   3   1   47.00    1.94
  -4   3  -1   44.21    2.10
  -4  -3   1   46.45    2.13
   4   3   1   41.76    2.16
   4  -3  -1   47.17    2.18
   4  -3  -1   46.42    1.96
   4   3   1   42.81    2.16
  -4   3  -1   46.26    2.11
   4  -3  -1   44.13    2.12
   4  -4   1   74.80    3.33
   4  -4   1   72.36    2.99
  -4   4   1   75.73    3.37
   4   4  -1   70.75    3.28
  -4  -4  -1   70.60    3.37
   4  -4   1   73.59    3.32
   4  -4   1   71.98    3.31
   4  -4   1   72.45    3.32
  -4   4   1   72.82    3.15
  -4  -4  -1   73.65    3.07
   4  -4   1   70.80    3.10
  -4   4   1   73.09    3.29
   4  -4   1   72.67    3.25
   4   4  -1   71.51    3.28
   4   4  -1   70.69    3.25
  -4  -4  -1   73.02    3.38
   4   4  -1   70.07    3.30
   4   4  -1   66.40    3.09
   4  -4   1   74.22    3.33
  -4  -4  -1   76.78    3.38
   4   4  -1   72.67    3.22
  -4  -4  -1   71.48    3.30
   4   4  -1   72.50    3.10
  -4  -4  -1   69.84    3.14
  -4  -4   1   72.52    3.09
   4  -4  -1   75.55    3.39
   4  -4  -1   71.17    3.29
  -4   4  -1   69.24    3.10
   4  -4  -1   72.52    3.05
   4   4   1   69.98    3.29
  -4  -4   1   75.29    3.33
  -4  -4   1   68.91    3.00
   4  -4  -1   71.89    3.36
  -4   4  -1   73.45    3.28
  -4   4  -1   71.22    3.24
   4  -4  -1   70.36    3.14
   4   4   1   71.85    3.36
  -4  -4   1   72.69    3.26
   4  -4  -1   70.31    3.15
  -4   4  -1   70.48    3.22
  -4   4  -1   76.58    3.30
   4   4   1   74.99    3.16
  -4  -4   1   74.51    3.32
  -4   4  -1   65.42    3.10
  -4  -4   1   70.19    3.32
  -4   4  -1   75.72    3.31
  -4  -4   1   75.09    3.33
   4   4   1   64.80    3.34
   4  -4  -1   73.28    3.37
   4   4   1   69.18    3.36
  -4   5   1   12.50    0.72
  -4   5   1   11.27    0.70
  -4  -5  -1   11.11    0.74
   4   5  -1   10.56    0.62
  -4   5   1   11.75    0.73
   4   5  -1   11.02    0.64
   4  -5   1   10.99    0.68
   4   5  -1   11.83    0.66
  -4  -5  -1   10.56    0.74
   4   5  -1   11.12    0.68
   4   5  -1   12.17    0.65
   4   5  -1   10.54    0.66
   4  -5   1   12.09    0.58
   4   5  -1   10.54    0.64
   4  -5   1   11.73    0.69
  -4  -5  -1   11.24    0.69
   4  -5   1   11.54    0.68
  -4   5   1   11.46    0.71
  -4  -5  -1   10.44    0.73
  -4   5   1   11.82    0.73
  -4  -5  -1    9.80    0.64
   4  -5   1   11.90    0.65
  -4   5   1   12.71    0.75
   4   5   1   12.64    0.76
  -4  -5   1   11.07    0.69
   4   5   1   10.96    0.71
   4   5   1   10.94    0.72
  -4   5  -1   11.54    0.65
   4   5   1   11.50    0.70
   4  -5  -1   12.13    0.74
   4  -5  -1   12.00    0.73
   4  -5  -1   10.64    0.71
  -4   5  -1   11.65    0.67
  -4  -5   1   12.15    0.62
  -4   5  -1   11.08    0.67
   4   5   1   10.62    0.72
  -4  -5   1   12.36    0.65
   4  -5  -1   10.68    0.64
   4   5   1   11.51    0.72
  -4  -5   1   11.17    0.69
   4   5   1   11.08    0.72
  -4   5  -1   10.93    0.63
  -4   5  -1   11.06    0.66
   4  -5  -1   11.01    0.68
  -4   5  -1   10.52    0.63
   4   6  -1    0.53    0.22
  -4   6   1    1.03    0.27
  -4  -6  -1    0.39    0.27
  -4   6   1    1.37    0.28
   4   6  -1    0.90    0.23
   4  -6   1    0.53    0.23
   4   6  -1    0.39    0.26
  -4  -6  -1    0.59    0.25
   4   6  -1    0.83    0.20
  -4  -6  -1    1.02    0.28
   4  -6   1    1.25    0.21
  -4   6   1    0.96    0.26
  -4   6   1    1.34    0.27
   4   6  -1    0.77    0.23
   4   6   1    0.56    0.26
  -4   6  -1    1.04    0.26
   4   6   1    0.87    0.27
   4   6   1    0.26    0.27
   4   6   1    0.70    0.28
  -4   6  -1    0.50    0.23
   4   6   1    0.58    0.24
  -4   6  -1    1.20    0.22
   4  -6  -1    0.88    0.25
  -4   6  -1    1.25    0.21
  -4   6  -1    1.08    0.23
  -4  -6   1    1.06    0.25
  -4  -6   1    1.27    0.24
   4  -6  -1    0.82    0.24
  -4   6  -1    0.85    0.23
   4  -6  -1    0.85    0.26
   4   7  -1   15.43    0.88
  -4  -7  -1   16.79    0.94
   4   7  -1   16.58    0.90
   4   7  -1   15.78    0.91
  -4   7   1   16.12    0.98
  -4   7   1   15.58    0.98
   4   7  -1   15.02    0.86
   4   7  -1   13.89    0.92
  -4   7   1   15.80    0.98
  -4   7  -1   16.53    0.91
  -4   7  -1   16.60    0.87
   4   7   1   15.54    0.96
   4   7   1   16.25    0.99
   4  -7  -1   16.64    0.93
   4   7   1   15.11    0.97
   4   7   1   13.60    0.97
  -4   7  -1   16.00    0.90
  -4   7  -1   15.35    0.91
  -4   7  -1   14.75    0.88
  -4   8   1   11.54    0.86
  -4   8   1   11.50    0.85
  -4   8   1   12.80    0.89
   4   8  -1   13.56    0.81
   4   8  -1   11.82    0.79
  -4  -8  -1   12.60    0.83
   4  -8  -1   12.04    0.83
   4   8   1   13.16    0.90
   4   8   1   12.46    0.86
   4   8   1   13.08    0.87
  -4   8  -1   12.45    0.77
  -4   8  -1   12.45    0.80
   4   9  -1   13.54    0.83
  -4   9   1   11.54    0.93
   4   9  -1   11.33    0.84
  -4   9   1   13.47    0.93
  -4   9   1   12.61    0.93
   4   9   1   12.76    0.93
   4   9   1   13.70    0.97
  -4   9  -1   14.99    0.90
  -4   9  -1   14.65    0.82
   4   0  -2  492.10   22.50
  -4   0  -2  595.27   24.20
  -4   0  -2  507.69   24.64
  -4   0   2  613.57   24.61
  -4   0   2  528.02   22.42
  -4   0  -2  546.13   22.45
   4   0  -2  597.19   24.11
   4   0  -2  539.57   24.57
   4   0   2  577.91   24.68
  -4   0   2  569.58   24.16
  -4   0   2  526.83   24.62
   4   0   2  535.87   24.73
   4   0  -2  585.25   24.71
  -4   0   2  602.86   24.73
   4   0  -2  547.87   22.91
   4   0   2  551.03   24.07
   4   0   2  617.25   22.51
   4   0  -2  582.82   24.72
  -4   0  -2  523.90   24.58
   4   0   2  549.64   24.80
  -4   0   2  597.87   23.09
  -4   0  -2  631.44   23.06
   4   0   2  534.95   22.48
  -4   0   2  552.49   22.97
   4   0  -2  548.19   23.18
   4   0   2  523.80   22.92
  -4   0  -2  496.41   23.04
  -4   0  -2  544.07   22.51
   4   0   2  552.27   24.61
  -4   0   2  567.77   22.98
   4   0  -2  499.24   23.03
  -4   0  -2  521.75   24.56
  -4   0   2  513.29   24.00
  -4   1   2  175.05    7.24
  -4   1   2  154.13    7.22
  -4  -1  -2  170.30    7.08
  -4  -1  -2  139.26    7.21
   4   1  -2  149.03    7.20
  -4  -1  -2  159.19    7.24
   4  -1   2  156.71    6.77
   4   1  -2  174.60    7.05
   4  -1   2  149.61    7.21
  -4  -1  -2  165.49    7.23
   4  -1   2  175.78    6.75
   4   1  -2  156.81    6.74
  -4   1   2  153.63    6.76
   4  -1   2  166.83    7.06
  -4   1   2  157.52    7.06
   4  -1   2  155.31    7.05
  -4   1   2  162.81    6.79
  -4  -1  -2  163.57    6.60
   4  -1   2  154.92    7.20
  -4  -1  -2  180.13    7.24
  -4   1   2  161.27    6.60
  -4   1   2  163.93    7.22
   4   1  -2  156.27    7.21
   4  -1   2  167.55    7.22
  -4  -1  -2  169.56    6.60
  -4  -1  -2  150.27    6.75
   4  -1   2  161.30    7.21
   4   1  -2  160.22    7.05
  -4  -1  -2  174.21    7.09
  -4   1   2  168.83    7.07
   4  -1  -2  154.42    7.22
  -4  -1   2  161.85    7.21
   4  -1  -2  170.98    7.07
  -4  -1   2  159.77    7.05
   4   1   2  164.88    7.23
   4  -1  -2  154.91    6.60
   4  -1  -2  157.19    6.76
   4   1   2  170.42    7.08
  -4   1  -2  151.48    6.74
  -4   1  -2  171.79    6.75
  -4   1  -2  162.10    7.06
  -4  -1   2  168.09    7.21
  -4  -1   2  158.18    6.74
  -4  -1   2  167.40    7.20
   4   1   2  157.28    7.23
   4   1   2  163.06    6.77
   4  -1  -2  151.68    7.22
   4   1   2  158.59    6.60
   4   1   2  159.32    7.22
  -4  -1   2  157.78    7.04
  -4   1  -2  158.28    7.21
   4   1   2  160.17    6.60
  -4   1  -2  164.90    7.21
   4   1   2  162.86    7.24
   4  -1  -2  158.68    7.22
   4   1   2  179.65    7.09
   4  -1  -2  161.37    6.79
  -4   1  -2  153.70    7.19
  -4   1  -2  155.07    7.04
   4  -1  -2  158.78    7.07
   4  -1  -2  155.03    7.22
  -4   2   2  328.77   13.92
   4  -2   2  315.35   13.91
   4  -2   2  287.69   12.99
   4  -2   2  322.26   13.90
   4   2  -2  335.99   13.64
  -4  -2  -2  306.36   13.92
   4   2  -2  307.28   13.61
  -4   2   2  316.46   13.62
  -4   2   2  311.71   13.03
   4  -2   2  303.08   13.88
  -4  -2  -2  315.81   13.94
  -4  -2  -2  308.43   13.02
  -4  -2  -2  314.25   12.74
  -4  -2  -2  338.51   13.64
   4   2  -2  322.46   13.95
  -4   2   2  307.26   13.63
   4  -2   2  317.26   13.89
   4   2  -2  318.55   13.00
  -4  -2  -2  319.31   13.64
  -4  -2  -2  287.93   13.93
  -4  -2  -2  311.91   13.93
   4   2  -2  336.13   14.04
  -4   2   2  318.74   13.93
  -4   2   2  328.93   13.93
   4  -2   2  312.80   13.59
   4   2   2  305.67   13.91
  -4   2  -2  319.10   13.61
  -4   2  -2  309.97   13.60
   4   2   2  295.21   13.03
  -4   2  -2  302.89   13.93
   4   2   2  307.08   13.63
  -4  -2   2  316.10   13.92
   4  -2  -2  297.76   13.02
  -4   2  -2  296.63   13.94
   4  -2  -2  321.69   13.11
   4   2   2  345.26   13.96
   4  -2  -2  302.34   13.91
   4   2   2  341.30   13.64
  -4  -2   2  326.27   13.89
  -4   2  -2  324.39   13.93
   4  -2  -2  328.55   12.74
   4  -2  -2  275.11   13.61
  -4  -2   2  312.43   13.60
  -4  -2   2  301.89   12.98
   4   2   2  307.14   13.93
   4  -2  -2  305.70   13.92
   4   2   2  300.46   13.93
  -4   2  -2  289.78   13.00
  -4  -2   2  318.51   13.90
   4  -2  -2  308.94   13.93
  -4  -2   2  310.13   13.90
   4  -2  -2  314.09   13.63
   4  -2  -2  302.55   13.93
  -4   3   2  331.96   14.18
   4  -3   2  322.82   15.01
   4  -3   2  338.27   14.05
   4  -3   2  350.49   14.69
  -4  -3  -2  343.06   15.10
  -4  -3  -2  358.95   15.10
   4  -3   2  327.62   15.00
   4  -3   2  338.79   15.01
  -4   3   2  330.02   14.75
  -4   3   2  335.50   14.12
  -4  -3  -2  336.74   15.08
  -4   3   2  346.26   15.07
   4   3  -2  328.74   15.06
  -4   3   2  362.53   15.10
  -4  -3  -2  344.51   13.80
  -4  -3  -2  317.96   15.09
   4   3  -2  307.43   14.69
  -4  -3  -2  314.71   14.10
  -4   3   2  355.08   14.77
   4   3  -2  341.40   14.74
  -4   3   2  342.19   15.09
  -4  -3  -2  352.95   14.78
   4   3  -2  343.42   14.05
   4   3   2  332.98   15.07
   4   3   2  316.19   15.08
   4  -3  -2  325.85   13.78
   4  -3  -2  369.58   15.10
  -4  -3   2  329.79   14.03
  -4  -3   2  361.43   14.70
  -4   3  -2  341.08   15.05
  -4   3  -2  318.60   14.70
   4  -3  -2  339.77   14.20
  -4  -3   2  312.96   15.00
   4  -3  -2  366.27   14.78
   4  -3  -2  335.87   15.10
   4   3   2  337.44   14.12
   4  -3  -2  351.89   15.09
   4   3   2  351.65   14.77
  -4  -3   2  361.70   15.04
  -4   3  -2  334.41   15.10
   4   3   2  322.14   15.09
   4  -3  -2  348.66   15.07
  -4   3  -2  331.53   15.02
   4   3   2  347.59   15.09
  -4   3  -2  338.51   14.70
   4   3   2  338.81   14.76
  -4   3  -2  329.18   14.71
   4  -3  -2  329.41   14.11
  -4  -3   2  339.14   15.01
  -4   3  -2  343.53   14.06
  -4  -3   2  331.30   15.02
  -4  -4  -2   90.34    4.00
  -4  -4  -2   84.11    3.98
  -4   4   2   82.45    3.96
   4   4  -2   87.09    3.75
   4   4  -2   89.14    3.78
   4  -4   2   84.30    3.86
  -4  -4  -2   85.91    3.90
  -4   4   2   85.82    3.97
   4  -4   2   80.87    3.87
  -4   4   2   88.17    3.89
   4   4  -2   83.16    3.83
  -4  -4  -2   84.79    3.98
   4  -4   2   84.11    3.61
  -4  -4  -2   81.81    3.61
   4  -4   2   87.53    3.87
   4   4  -2   91.48    3.61
  -4   4   2   85.37    3.88
  -4  -4  -2   83.45    3.71
  -4   4   2   88.46    3.97
  -4   4   2   81.75    3.71
  -4  -4   2   86.65    3.60
   4   4   2   80.34    3.87
   4   4   2   90.23    3.97
  -4   4  -2   82.46    3.75
   4   4   2   82.01    3.96
  -4   4  -2   82.40    3.62
   4  -4  -2   81.92    3.95
   4  -4  -2   85.88    3.97
  -4  -4   2   87.53    3.87
   4  -4  -2   79.43    3.70
   4   4   2   86.26    3.97
   4  -4  -2   86.66    3.72
   4  -4  -2   92.16    4.00
   4  -4  -2   89.83    3.89
   4   4   2   77.83    3.87
   4   4   2   84.41    3.57
  -4  -4   2   82.01    3.86
  -4  -4   2   88.85    3.88
  -4   4  -2   86.32    3.85
  -4  -4   2   87.03    3.87
  -4   4  -2   87.51    3.82
   4   4   2   83.95    3.71
   4  -4  -2   77.35    3.58
  -4   4  -2   84.35    3.78
   4   4   2   82.67    3.96
   4  -5   2    7.39    0.47
   4  -5   2    7.44    0.47
   4  -5   2    6.89    0.36
   4   5  -2    6.58    0.40
   4  -5   2    7.30    0.44
  -4   5   2    6.66    0.54
  -4   5   2    8.50    0.59
  -4   5   2    6.43    0.52
  -4  -5  -2    6.31    0.53
  -4  -5  -2    5.63    0.50
   4   5  -2    6.62    0.43
  -4  -5  -2    5.61    0.56
   4   5  -2    5.12    0.43
  -4   5   2    6.56    0.53
  -4   5   2    6.48    0.52
  -4  -5  -2    5.81    0.53
  -4  -5  -2    5.82    0.57
  -4  -5  -2    6.46    0.56
  -4   5   2    6.68    0.39
   4   5   2    5.44    0.53
   4  -5  -2    7.15    0.49
   4   5   2    5.87    0.54
   4  -5  -2    6.89    0.53
   4   5   2    5.38    0.52
   4   5   2    6.61    0.56
   4  -5  -2    6.78    0.56
  -4   5  -2    6.52    0.44
  -4   5  -2    6.00    0.40
   4   5   2    5.41    0.53
  -4  -5   2    7.18    0.47
   4  -5  -2    6.34    0.50
   4  -5  -2    6.23    0.53
  -4  -5   2    6.72    0.42
   4  -5  -2    5.72    0.53
  -4   5  -2    6.55    0.38
  -4  -5   2    7.48    0.47
  -4   5  -2    6.27    0.43
  -4  -5   2    6.92    0.38
  -4   6   2   14.61    0.87
   4   6  -2   14.32    0.74
  -4  -6  -2   12.09    0.84
  -4   6   2   14.01    0.86
  -4  -6  -2   12.64    0.81
   4   6  -2   12.97    0.70
  -4   6   2   13.00    0.87
  -4  -6  -2   12.78    0.90
   4   6  -2   12.96    0.75
   4   6   2   12.66    0.87
   4   6   2   11.88    0.88
   4  -6  -2   15.27    0.81
   4  -6  -2   14.51    0.85
  -4   6  -2   14.09    0.71
   4  -6  -2   13.54    0.88
   4   6   2   12.91    0.86
  -4   6  -2   13.50    0.74
  -4   6  -2   14.41    0.75
   4   6   2   12.96    0.89
   4   7  -2    6.89    0.46
  -4   7   2    7.64    0.64
  -4  -7  -2    6.29    0.65
   4   7  -2    6.77    0.52
  -4   7   2    6.96    0.63
   4   7  -2    5.52    0.48
  -4  -7  -2    6.85    0.59
   4   7  -2    6.72    0.49
  -4   7   2    7.29    0.63
   4  -7  -2    7.17    0.60
  -4   7  -2    7.46    0.52
   4  -7  -2    8.03    0.67
   4   7   2    8.18    0.66
  -4   7  -2    7.12    0.50
   4   7   2    7.67    0.65
   4   7   2    7.25    0.64
   4   7   2    7.10    0.62
  -4   7  -2    7.00    0.45
   4   7   2    5.82    0.63
  -4  -8  -2   23.35    1.33
  -4   8   2   24.06    1.39
   4   8  -2   25.09    1.22
  -4   8   2   22.93    1.37
  -4   8   2   22.85    1.41
   4   8   2   22.27    1.41
   4  -8  -2   24.89    1.33
   4   8   2   23.54    1.41
   4   8   2   22.16    1.34
  -4   8  -2   24.48    1.23
  -4  -9  -2  121.06    5.38
  -4   9   2  124.90    5.52
  -4   9   2  120.36    5.71
   4   9   2  112.91    5.48
   4  -9  -2  127.31    5.39
   4   9   2  130.75    5.75
  -4   0   3    2.10    0.20
   4   0   3    1.55    0.19
   4   0  -3    2.06    0.19
  -4   0  -3    1.92    0.21
   4   0   3    2.41    0.22
  -4   0  -3    1.59    0.19
   4   0   3    1.68    0.19
   4   0  -3    1.80    0.15
  -4   0   3    1.51    0.17
  -4   0  -3    1.61    0.14
  -4   0   3    2.75    0.23
   4   0  -3    2.08    0.19
  -4   0  -3    1.98    0.21
  -4   0  -3    2.18    0.21
   4   0  -3    1.98    0.20
   4   0   3    1.74    0.17
  -4   0  -3    1.36    0.19
   4   0   3    1.83    0.20
   4   0  -3    1.64    0.19
   4   0   3    1.48    0.19
  -4   0   3    1.99    0.21
  -4   0   3    1.68    0.19
  -4   0   3    2.25    0.22
   4   0  -3    1.96    0.20
  -4   0   3    1.89    0.20
   4   0  -3    1.83    0.17
   4   0  -3    2.18    0.21
  -4   1   3  149.77    7.10
   4   1  -3  163.43    6.61
   4  -1   3  166.55    7.07
   4   1  -3  152.55    6.90
  -4  -1  -3  152.50    6.94
   4  -1   3  158.01    6.61
  -4  -1  -3  151.70    7.10
  -4  -1  -3  152.18    7.10
   4   1  -3  167.38    6.92
  -4  -1  -3  167.04    6.48
  -4   1   3  157.98    7.11
  -4   1   3  160.94    6.68
  -4   1   3  173.71    6.96
  -4  -1  -3  171.55    6.49
  -4   1   3  149.98    6.95
   4   1  -3  159.05    7.08
   4  -1   3  156.90    6.91
  -4   1   3  144.58    7.11
  -4  -1  -3  155.15    6.67
  -4   1   3  166.06    7.11
  -4  -1  -3  160.81    6.65
  -4  -1  -3  159.57    7.11
   4   1  -3  156.96    7.07
  -4   1   3  165.66    6.65
   4   1  -3  157.52    7.06
   4  -1   3  142.87    7.07
   4  -1   3  147.86    7.07
  -4  -1  -3  168.48    6.97
   4  -1   3  167.54    7.07
  -4  -1  -3  148.88    7.10
   4  -1  -3  156.08    7.10
   4   1   3  163.50    6.66
   4   1   3  151.86    6.49
   4  -1  -3  154.62    7.10
   4   1   3  149.23    7.10
  -4   1  -3  162.00    6.91
  -4   1  -3  155.49    7.05
   4  -1  -3  164.82    6.68
  -4  -1   3  167.93    7.06
  -4  -1   3  154.76    6.60
   4  -1  -3  151.43    6.95
   4   1   3  150.14    7.10
  -4  -1   3  156.07    7.06
   4   1   3  172.15    6.98
  -4   1  -3  160.39    7.06
  -4   1  -3  156.19    6.61
  -4   1  -3  155.77    6.93
   4  -1  -3  164.37    6.96
   4  -1  -3  143.99    7.10
  -4  -1   3  161.39    7.07
   4   1   3  161.71    7.12
   4  -1  -3  156.29    6.64
  -4   1  -3  157.55    6.61
   4  -1  -3  163.20    6.48
  -4  -1   3  151.21    6.91
  -4   1  -3  161.07    7.08
   4   1   3  161.01    7.12
   4  -1  -3  165.48    7.11
   4   1   3  147.15    6.95
  -4  -2  -3   49.91    2.39
  -4   2   3   45.13    2.21
   4   2  -3   48.65    2.22
  -4   2   3   48.26    2.37
  -4  -2  -3   51.40    2.33
  -4  -2  -3   52.25    2.39
  -4   2   3   49.78    2.38
  -4  -2  -3   50.22    2.34
  -4  -2  -3   51.52    2.23
   4  -2   3   47.35    2.14
  -4   2   3   45.55    2.38
  -4   2   3   49.20    2.33
   4  -2   3   46.87    2.30
  -4  -2  -3   41.35    2.35
  -4   2   3   52.34    2.22
   4   2  -3   49.85    2.14
   4   2  -3   51.68    2.23
   4  -2   3   55.33    2.30
  -4  -2  -3   50.25    2.23
  -4  -2  -3   53.53    2.16
   4  -2   3   47.70    2.25
  -4   2   3   51.19    2.38
  -4  -2  -3   53.60    2.41
   4  -2   3   49.66    2.25
   4  -2   3   49.19    2.29
  -4   2   3   53.69    2.34
   4  -2   3   49.10    2.30
   4   2   3   50.59    2.38
  -4  -2   3   52.70    2.30
   4  -2  -3   50.31    2.34
   4  -2  -3   52.85    2.34
  -4  -2   3   51.47    2.29
  -4  -2   3   48.53    2.13
   4  -2  -3   48.66    2.38
   4   2   3   46.69    2.32
   4  -2  -3   49.98    2.38
   4  -2  -3   46.95    2.37
   4  -2  -3   49.66    2.36
  -4  -2   3   51.99    2.29
   4   2   3   48.58    2.38
   4   2   3   46.29    2.22
   4   2   3   50.31    2.38
   4   2   3   48.62    2.38
   4  -2  -3   55.49    2.23
  -4   2  -3   51.22    2.14
  -4   2  -3   50.50    2.22
  -4   2  -3   52.64    2.22
   4  -2  -3   47.92    2.15
   4  -2  -3   47.91    2.22
  -4  -2   3   53.30    2.25
   4   2   3   50.79    2.34
  -4   3   3  114.92    5.09
  -4  -3  -3  119.37    5.23
   4   3  -3  117.12    4.75
  -4   3   3  120.69    5.21
  -4  -3  -3  110.55    5.21
   4   3  -3  111.51    4.75
   4  -3   3  115.99    4.97
  -4  -3  -3  112.95    5.21
  -4   3   3  116.03    5.09
   4  -3   3  107.77    4.76
   4  -3   3  109.25    5.08
  -4  -3  -3  111.43    4.86
  -4   3   3  112.41    4.87
  -4  -3  -3  116.79    4.73
  -4  -3  -3  117.97    4.89
  -4   3   3  119.81    5.21
  -4  -3  -3  106.02    5.09
  -4   3   3  109.78    5.19
   4  -3   3  113.58    5.09
  -4  -3  -3  107.08    5.20
   4  -3   3  114.27    5.09
   4   3   3  105.58    5.08
  -4  -3   3  110.77    4.73
  -4  -3   3  116.25    4.99
  -4  -3   3  114.80    5.09
   4   3   3  128.62    5.23
  -4   3  -3  115.71    4.74
   4  -3  -3  106.14    4.73
   4  -3  -3  116.40    5.21
   4  -3  -3  114.63    5.09
  -4   3  -3  103.31    4.76
   4   3   3  109.03    5.21
   4  -3  -3  121.89    5.21
   4  -3  -3  109.10    4.85
  -4  -3   3  113.66    5.09
   4  -3  -3  120.60    4.89
   4   3   3  109.14    5.09
   4   3   3  104.82    4.86
   4  -3  -3  114.94    5.19
   4  -3  -3  110.95    5.21
  -4  -3   3  113.12    5.09
   4   3   3  115.45    5.21
  -4  -3   3  113.61    5.09
   4   3   3  114.24    5.22
  -4  -4  -3   31.12    1.43
  -4  -4  -3   32.30    1.63
   4  -4   3   30.24    1.45
  -4   4   3   29.84    1.59
   4  -4   3   31.40    1.45
  -4   4   3   31.79    1.52
  -4   4   3   32.92    1.58
  -4  -4  -3   29.29    1.48
   4  -4   3   28.95    1.45
  -4   4   3   31.73    1.60
  -4   4   3   28.92    1.59
  -4  -4  -3   30.46    1.61
   4   4  -3   29.64    1.35
  -4  -4  -3   31.62    1.51
  -4   4   3   31.42    1.57
  -4  -4  -3   29.68    1.60
  -4   4   3   30.95    1.47
   4   4  -3   31.56    1.33
   4  -4   3   28.84    1.36
  -4  -4  -3   32.51    1.60
   4  -4  -3   31.44    1.57
   4   4   3   30.53    1.60
  -4   4  -3   32.19    1.34
  -4   4  -3   30.49    1.36
   4  -4  -3   30.17    1.49
   4   4   3   29.17    1.59
   4  -4  -3   32.27    1.62
   4  -4  -3   31.53    1.60
   4  -4  -3   30.24    1.59
  -4  -4   3   30.15    1.46
   4   4   3   28.45    1.58
   4   4   3   32.49    1.58
  -4  -4   3   30.70    1.45
   4   4   3   28.16    1.49
   4   4   3   31.21    1.61
   4  -4  -3   30.50    1.43
  -4  -4   3   31.02    1.45
  -4  -4   3   30.04    1.45
   4  -4  -3   30.77    1.49
   4   4   3   26.25    1.54
  -4   5   3   27.27    1.56
  -4   5   3   31.08    1.58
  -4  -5  -3   27.42    1.56
   4   5  -3   29.20    1.33
  -4   5   3   29.43    1.50
  -4  -5  -3   27.04    1.40
   4  -5   3   30.65    1.43
  -4  -5  -3   28.42    1.48
   4   5  -3   30.00    1.30
  -4  -5  -3   27.28    1.58
  -4   5   3   31.90    1.61
  -4  -5  -3   28.12    1.47
   4  -5   3   29.42    1.42
  -4   5   3   26.67    1.51
  -4  -5  -3   27.96    1.58
   4  -5  -3   31.05    1.49
   4  -5  -3   28.44    1.41
  -4   5  -3   29.39    1.33
   4  -5  -3   29.93    1.56
   4  -5  -3   28.92    1.58
   4  -5  -3   28.10    1.56
  -4  -5   3   29.77    1.42
   4   5   3   29.77    1.50
   4   5   3   29.91    1.59
   4   5   3   27.08    1.56
  -4  -5   3   28.56    1.42
   4   5   3   27.94    1.56
   4   5   3   31.20    1.60
  -4   5  -3   30.85    1.31
   4   5   3   27.27    1.55
   4  -5  -3   31.19    1.48
  -4  -6  -3    3.83    0.48
  -4   6   3    4.97    0.51
  -4   6   3    4.75    0.50
  -4  -6  -3    5.03    0.50
   4   6  -3    5.50    0.36
  -4  -6  -3    4.48    0.54
  -4   6   3    4.74    0.50
   4   6   3    3.88    0.49
   4   6   3    5.14    0.55
   4  -6  -3    5.00    0.53
  -4   6  -3    5.58    0.39
   4  -6  -3    4.95    0.47
   4   6   3    4.81    0.53
   4   6   3    5.42    0.54
   4  -6  -3    5.10    0.51
  -4  -7  -3    9.91    0.73
  -4   7   3   10.23    0.79
  -4  -7  -3    9.95    0.77
  -4   7   3    9.12    0.77
   4   7  -3   10.44    0.57
  -4  -7  -3    9.21    0.80
  -4   7   3    9.20    0.75
   4  -7  -3   10.66    0.78
   4   7   3    9.84    0.76
   4   7   3    9.14    0.76
   4  -7  -3    9.99    0.81
  -4   7  -3   10.74    0.61
   4   7   3    9.13    0.77
   4   7   3    9.09    0.78
   4   7   3   10.87    0.81
   4  -7  -3    9.56    0.71
  -4  -8  -3   16.73    1.09
  -4   8   3   17.40    1.16
  -4   8   3   19.11    1.21
  -4   8   3   17.08    1.14
   4   8   3   17.75    1.14
   4   8   3   16.62    1.17
   4  -8  -3   19.07    1.11
   4   8   3   18.27    1.19
  -4   9   3    7.34    0.75
  -4  -9  -3    7.10    0.72
  -4   9   3    6.52    0.73
   4   9   3    7.01    0.77
   4   9   3    6.27    0.71
   4  -9  -3    7.40    0.73
   4   0   4   29.15    1.40
  -4   0   4   30.36    1.40
   4   0  -4   28.64    1.30
   4   0  -4   27.51    1.38
  -4   0   4   28.79    1.39
   4   0   4   29.47    1.37
  -4   0  -4   28.84    1.39
  -4   0   4   27.03    1.38
  -4   0  -4   26.03    1.26
   4   0  -4   27.41    1.27
   4   0   4   30.36    1.40
  -4   0  -4   28.04    1.37
   4   0   4   27.35    1.25
   4   0   4   30.08    1.41
  -4   0  -4   26.36    1.29
  -4   0   4   27.98    1.30
   4   0  -4   29.41    1.38
   4   0   4   28.65    1.39
  -4   0   4   32.75    1.40
   4   0  -4   27.95    1.35
   4   0  -4   28.80    1.35
  -4   0  -4   24.79    1.38
  -4   0  -4   29.49    1.39
   4   0  -4   24.91    1.36
  -4   0   4   29.13    1.37
   4   0   4   29.16    1.31
   4  -1   4   33.24    1.50
  -4  -1  -4   30.74    1.55
   4   1  -4   31.74    1.40
  -4  -1  -4   32.53    1.46
   4   1  -4   31.38    1.48
   4  -1   4   33.32    1.50
  -4   1   4   33.50    1.57
  -4   1   4   32.54    1.55
   4  -1   4   30.77    1.32
   4   1  -4   33.87    1.45
   4  -1   4   30.39    1.51
  -4  -1  -4   32.21    1.38
  -4   1   4   32.38    1.55
  -4  -1  -4   28.83    1.38
  -4  -1  -4   33.48    1.58
  -4  -1  -4   31.54    1.54
  -4   1   4   29.98    1.45
  -4   1   4   29.59    1.56
  -4  -1  -4   31.74    1.43
  -4  -1  -4   31.78    1.56
   4  -1   4   31.14    1.51
   4   1  -4   31.91    1.46
  -4   1   4   30.28    1.55
   4   1  -4   32.95    1.40
   4  -1   4   31.25    1.47
   4   1  -4   31.45    1.48
   4   1  -4   33.14    1.47
  -4  -1  -4   30.98    1.52
   4  -1   4   29.62    1.39
  -4   1   4   30.54    1.53
   4  -1  -4   32.94    1.53
  -4  -1   4   31.68    1.40
   4  -1  -4   30.28    1.45
  -4   1  -4   32.12    1.45
  -4  -1   4   31.39    1.50
   4   1   4   28.11    1.55
   4  -1  -4   31.97    1.44
  -4   1  -4   31.36    1.49
  -4   1  -4   30.56    1.40
   4  -1  -4   30.17    1.38
   4   1   4   30.81    1.55
  -4  -1   4   32.51    1.49
  -4  -1   4   30.87    1.49
  -4   1  -4   31.52    1.48
   4   1   4   30.84    1.41
   4   1   4   29.48    1.52
  -4   1  -4   33.74    1.42
   4   1   4   29.92    1.46
   4  -1  -4   29.62    1.52
  -4   1  -4   31.10    1.47
  -4   1  -4   32.29    1.48
   4  -1  -4   31.53    1.54
   4   1   4   29.29    1.56
   4  -1  -4   29.31    1.54
   4   1   4   32.33    1.56
  -4  -1   4   31.70    1.47
   4  -1  -4   33.62    1.56
   4  -1  -4   31.39    1.55
   4  -2   4  252.16   10.88
  -4   2   4  260.49   10.98
   4   2  -4  232.83   10.17
  -4  -2  -4  261.77   10.99
   4  -2   4  236.83   10.15
  -4  -2  -4  225.91   10.96
  -4  -2  -4  249.52   10.74
  -4  -2  -4  264.08   10.74
  -4  -2  -4  251.59   10.98
   4  -2   4  242.30   10.87
  -4   2   4  251.35   10.31
  -4  -2  -4  237.23   10.30
   4  -2   4  243.35   10.89
   4  -2   4  248.56   10.86
  -4   2   4  235.14   10.25
   4   2  -4  247.74   10.15
  -4   2   4  242.88   10.97
  -4  -2  -4  224.79    9.99
   4  -2   4  235.28   10.63
  -4  -2  -4  232.82   10.25
  -4   2   4  249.98   10.73
  -4   2   4  242.53   10.97
  -4   2   4  244.98   10.97
  -4  -2  -4  270.81   10.99
  -4   2   4  244.04   10.95
   4   2   4  224.85   10.95
  -4  -2   4  242.12   10.16
   4  -2  -4  239.03   10.73
   4   2   4  231.91   10.71
   4  -2  -4  235.38   10.72
   4  -2  -4  242.41   10.25
  -4  -2   4  257.16   10.87
   4  -2  -4  253.62   10.01
  -4  -2   4  247.20   10.86
   4  -2  -4  255.82   10.97
   4  -2  -4  242.56   10.97
   4   2   4  255.92   10.97
   4  -2  -4  247.36   10.94
  -4   2  -4  228.21   10.15
  -4   2  -4  234.96   10.66
   4  -2  -4  233.63   10.95
   4   2   4  253.11   10.98
  -4  -2   4  242.62   10.86
  -4   2  -4  246.56   10.66
  -4  -2   4  245.71   10.62
   4  -2  -4  252.67   10.30
   4   2   4  241.47   10.98
   4   2   4  245.29   10.27
  -4   3   4  384.33   17.35
  -4   3   4  388.55   16.32
  -4  -3  -4  374.02   16.23
   4  -3   4  383.35   17.25
  -4  -3  -4  396.36   17.38
  -4   3   4  406.14   17.37
  -4   3   4  394.30   17.37
  -4  -3  -4  403.12   17.01
   4  -3   4  364.64   17.25
  -4   3   4  366.13   16.97
  -4  -3  -4  381.43   16.32
  -4  -3  -4  412.08   15.87
  -4   3   4  382.94   16.24
  -4  -3  -4  399.97   17.38
   4  -3   4  398.82   17.25
  -4   3   4  370.33   17.36
  -4  -3  -4  357.65   17.33
   4  -3   4  375.79   17.22
  -4  -3   4  371.95   17.23
   4  -3  -4  394.38   17.34
   4  -3  -4  395.96   15.86
   4  -3  -4  385.29   16.22
  -4  -3   4  396.02   17.26
   4  -3  -4  401.24   16.99
   4   3   4  399.63   17.38
  -4  -3   4  379.91   17.25
   4   3   4  411.12   16.99
   4  -3  -4  370.09   17.35
   4   3   4  431.57   17.38
   4   3   4  371.69   17.35
  -4  -3   4  369.58   17.22
   4  -3  -4  414.01   16.33
   4  -3  -4  376.76   17.36
   4   3   4  405.86   16.24
  -4   4   4  150.09    7.00
  -4  -4  -4  150.00    6.70
   4  -4   4  158.64    6.99
  -4  -4  -4  150.01    7.17
  -4   4   4  165.17    6.73
  -4  -4  -4  162.76    7.04
   4  -4   4  153.67    6.97
  -4   4   4  153.67    7.16
  -4  -4  -4  157.41    7.17
  -4  -4  -4  144.07    7.17
  -4  -4  -4  146.20    6.51
  -4   4   4  156.88    7.17
  -4  -4  -4  159.53    6.73
   4  -4   4  157.49    6.99
  -4   4   4  173.31    7.04
   4  -4  -4  153.74    7.14
   4  -4  -4  169.68    7.03
   4   4   4  162.63    7.03
  -4  -4   4  155.04    6.99
  -4  -4   4  155.82    6.98
   4  -4  -4  172.45    7.19
   4  -4  -4  153.01    7.18
   4   4   4  164.11    6.72
  -4  -4   4  164.42    6.99
   4   4   4  150.77    7.17
   4  -4  -4  160.69    6.72
   4  -4  -4  147.70    6.51
   4   4   4  138.73    6.98
  -4  -4   4  152.93    6.97
   4  -4  -4  154.79    6.69
   4   4   4  151.85    7.16
   4   4   4  151.81    7.16
  -4   5   4    1.59    0.35
  -4  -5  -4    0.33    0.31
  -4  -5  -4    0.44    0.37
  -4  -5  -4    0.96    0.33
  -4  -5  -4    0.63    0.30
  -4   5   4    1.27    0.33
  -4   5   4    1.11    0.31
   4  -5   4    0.97    0.18
  -4  -5  -4    0.90    0.35
   4  -5   4    1.48    0.19
  -4   5   4    1.27    0.32
  -4  -5  -4    0.48    0.29
   4  -5  -4    1.36    0.34
   4   5   4    0.25    0.30
   4  -5  -4    1.29    0.30
   4  -5  -4    1.34    0.32
   4   5   4    0.43    0.32
   4   5   4    0.32    0.31
   4   5   4    0.70    0.33
   4  -5  -4    0.84    0.30
   4   5   4    0.75    0.32
  -4  -5   4    0.53    0.17
   4  -5  -4    1.48    0.37
   4  -5  -4    1.75    0.34
  -4  -5   4    0.67    0.18
  -4   6   4   44.72    2.52
  -4   6   4   49.85    2.41
  -4  -6  -4   54.47    2.43
  -4  -6  -4   48.95    2.31
  -4  -6  -4   53.04    2.59
  -4   6   4   50.51    2.48
   4  -6  -4   51.60    2.31
   4  -6  -4   45.83    2.37
   4   6   4   48.80    2.41
   4  -6  -4   50.53    2.55
   4   6   4   47.71    2.56
   4   6   4   46.41    2.49
   4   6   4   51.01    2.57
  -4  -7  -4   34.68    1.73
  -4   7   4   37.14    1.82
  -4  -7  -4   30.32    1.76
  -4   7   4   33.33    1.89
  -4   7   4   32.86    1.84
  -4  -7  -4   33.56    1.92
   4   7   4   31.91    1.78
   4  -7  -4   34.91    1.90
   4  -7  -4   35.50    1.79
   4   7   4   33.63    1.86
   4   7   4   33.03    1.90
   4  -7  -4   34.09    1.71
   4   7   4   32.21    1.89
  -4   8   4   42.10    2.29
  -4   8   4   43.01    2.23
  -4  -8  -4   44.04    2.16
   4   8   4   43.12    2.22
   4   8   4   39.93    2.29
   4  -8  -4   44.06    2.14
   4   0   5   56.47    2.58
  -4   0  -5   51.54    2.58
  -4   0   5   60.39    2.59
   4   0  -5   54.25    2.56
  -4   0  -5   51.99    2.55
   4   0  -5   51.33    2.56
   4   0   5   56.52    2.60
   4   0  -5   58.80    2.52
  -4   0  -5   51.81    2.56
  -4   0  -5   53.85    2.41
   4   0  -5   50.55    2.36
  -4   0   5   53.43    2.58
   4   0  -5   56.56    2.56
   4   0  -5   55.87    2.57
  -4   0   5   56.74    2.58
   4   0   5   57.15    2.53
  -4   0  -5   49.21    2.52
  -4   0  -5   49.81    2.36
   4   0   5   53.69    2.34
  -4   0  -5   52.68    2.51
  -4   0   5   54.31    2.52
   4   0   5   58.38    2.59
   4   0   5   53.38    2.59
  -4   0   5   56.46    2.41
  -4   0   5   57.04    2.59
   4   0  -5   57.36    2.52
  -4   0   5   56.75    2.58
  -4   0  -5   54.91    2.56
   4   0   5   57.76    2.42
   4   0  -5   55.46    2.41
   4   1  -5    6.99    0.43
  -4  -1  -5    6.32    0.50
   4   1  -5    7.10    0.42
   4   1  -5    6.77    0.42
  -4  -1  -5    5.82    0.43
  -4  -1  -5    6.71    0.39
  -4  -1  -5    5.70    0.47
   4   1  -5    6.47    0.43
   4  -1   5    7.23    0.44
  -4   1   5    6.13    0.49
   4   1  -5    6.67    0.40
  -4  -1  -5    5.06    0.45
  -4   1   5    6.64    0.49
   4  -1   5    7.11    0.46
  -4   1   5    7.15    0.50
  -4  -1  -5    6.52    0.47
  -4  -1  -5    6.83    0.49
  -4   1   5    5.87    0.46
   4  -1   5    7.29    0.37
   4  -1   5    6.43    0.45
  -4  -1  -5    7.43    0.50
  -4   1   5    6.83    0.50
   4  -1   5    6.72    0.44
   4  -1   5    7.41    0.45
  -4  -1  -5    5.75    0.49
  -4  -1  -5    6.95    0.41
   4   1  -5    6.16    0.41
   4  -1   5    6.45    0.41
  -4   1   5    6.63    0.49
   4   1  -5    6.63    0.41
   4  -1  -5    6.52    0.49
  -4   1  -5    7.14    0.43
   4   1   5    6.90    0.51
   4  -1  -5    7.33    0.49
   4  -1  -5    6.91    0.40
   4   1   5    7.34    0.50
   4   1   5    6.46    0.50
   4   1   5    5.92    0.47
  -4   1  -5    6.32    0.41
   4  -1  -5    6.99    0.40
  -4  -1   5    7.09    0.44
  -4   1  -5    6.63    0.44
   4  -1  -5    6.87    0.50
   4  -1  -5    6.80    0.45
   4  -1  -5    7.19    0.50
   4   1   5    6.38    0.45
  -4  -1   5    6.46    0.41
  -4   1  -5    5.91    0.40
  -4   1  -5    6.11    0.39
  -4  -1   5    7.55    0.44
   4  -1  -5    5.78    0.46
  -4   1  -5    6.56    0.41
  -4  -1   5    7.07    0.41
   4  -1  -5    6.70    0.51
  -4  -1   5    6.84    0.44
   4  -1  -5    6.57    0.49
  -4   1  -5    6.17    0.44
   4   1   5    6.92    0.50
  -4  -1   5    7.30    0.45
  -4  -1   5    6.60    0.43
   4   2  -5   77.61    3.43
  -4  -2  -5   79.08    3.54
   4  -2   5   79.35    3.68
  -4  -2  -5   81.61    3.56
   4  -2   5   80.13    3.69
   4   2  -5   86.10    3.43
  -4  -2  -5   82.79    3.74
  -4  -2  -5   75.94    3.79
   4  -2   5   81.99    3.68
  -4  -2  -5   80.46    3.82
  -4  -2  -5   80.94    3.81
  -4   2   5   84.11    3.57
  -4   2   5   80.44    3.72
  -4   2   5   82.03    3.81
  -4  -2  -5   78.19    3.42
  -4   2   5   77.74    3.81
   4  -2   5   84.23    3.43
  -4  -2  -5   81.48    3.80
  -4   2   5   77.86    3.80
  -4  -2  -5   89.09    3.75
  -4   2   5   80.29    3.81
   4  -2   5   84.35    3.69
   4   2   5   74.08    3.78
   4  -2  -5   83.26    3.72
  -4  -2   5   81.40    3.67
  -4   2  -5   77.30    3.57
   4  -2  -5   79.85    3.55
  -4   2  -5   82.84    3.57
  -4  -2   5   81.35    3.43
   4   2   5   84.21    3.82
  -4  -2   5   82.83    3.67
   4  -2  -5   79.02    3.42
  -4   2  -5   78.26    3.43
   4   2   5   82.95    3.72
   4  -2  -5   82.36    3.80
   4   2   5   84.47    3.82
   4   2   5   82.14    3.56
   4  -2  -5   80.74    3.81
   4  -2  -5   82.51    3.73
  -4  -2   5   82.56    3.67
   4  -2  -5   74.59    3.77
   4  -2  -5   78.06    3.54
   4  -2  -5   84.30    3.82
  -4   3   5   41.46    1.95
  -4  -3  -5   44.21    2.11
  -4  -3  -5   43.68    1.93
  -4  -3  -5   38.39    1.94
  -4   3   5   41.59    2.08
  -4  -3  -5   41.12    1.85
  -4  -3  -5   42.71    2.08
   4  -3   5   42.19    1.91
  -4   3   5   40.50    2.08
   4  -3   5   40.43    1.91
  -4  -3  -5   41.82    2.08
   4  -3   5   39.78    1.90
   4  -3   5   41.39    1.91
  -4   3   5   41.07    2.08
  -4   3   5   38.93    2.02
  -4   3   5   41.07    1.92
  -4  -3  -5   41.40    2.06
  -4   3   5   39.78    2.09
   4  -3  -5   40.76    1.86
  -4  -3   5   41.88    1.88
   4   3   5   44.25    2.05
   4   3   5   40.31    2.07
   4  -3  -5   37.72    2.04
  -4  -3   5   40.38    1.89
   4   3   5   34.22    1.91
  -4  -3   5   40.51    1.89
   4  -3  -5   41.91    1.94
   4  -3  -5   41.44    1.92
   4   3   5   41.95    2.10
   4  -3  -5   37.47    2.01
   4  -3  -5   39.49    2.07
   4   3   5   39.73    2.08
   4  -3  -5   43.56    2.05
   4  -3  -5   43.78    2.10
  -4  -4  -5   36.36    1.92
  -4  -4  -5   36.39    1.69
   4  -4   5   35.16    1.67
  -4  -4  -5   35.36    1.88
  -4   4   5   36.29    1.78
  -4   4   5   34.68    1.83
  -4  -4  -5   34.69    1.73
   4  -4   5   36.50    1.67
  -4  -4  -5   35.03    1.87
  -4  -4  -5   34.91    1.87
  -4  -4  -5   35.73    1.76
  -4   4   5   39.54    1.93
  -4   4   5   34.28    1.89
  -4   4   5   33.53    1.87
   4  -4   5   36.77    1.65
  -4   4   5   40.67    1.93
   4   4   5   33.41    1.87
   4  -4  -5   35.49    1.73
   4   4   5   35.01    1.89
   4   4   5   35.83    1.85
   4   4   5   34.35    1.87
   4  -4  -5   32.96    1.73
   4  -4  -5   35.69    1.90
   4  -4  -5   33.42    1.86
   4  -4  -5   34.35    1.84
   4   4   5   35.34    1.76
   4  -4  -5   35.71    1.67
   4  -4  -5   33.97    1.85
  -4   5   5    1.69    0.34
  -4   5   5    1.56    0.35
  -4  -5  -5    0.97    0.32
   4  -5   5    1.91    0.20
  -4   5   5    1.84    0.36
  -4   5   5    1.48    0.34
  -4  -5  -5    1.36    0.34
  -4  -5  -5    0.79    0.30
  -4  -5  -5    1.61    0.39
  -4  -5  -5    0.76    0.28
  -4  -5  -5    1.27    0.30
   4   5   5    1.29    0.33
   4  -5  -5    1.45    0.30
   4  -5  -5    1.06    0.31
   4   5   5    1.56    0.35
   4  -5  -5    1.43    0.33
   4   5   5    2.09    0.39
   4  -5  -5    1.34    0.32
   4   5   5    1.79    0.35
   4   5   5    1.75    0.36
   4  -5  -5    1.15    0.35
   4  -5  -5    1.42    0.31
  -4   6   5    7.69    0.70
  -4  -6  -5    6.49    0.67
  -4  -6  -5    7.08    0.63
  -4   6   5    7.91    0.68
  -4  -6  -5    6.15    0.65
  -4   6   5    8.52    0.70
   4  -6  -5    7.67    0.69
   4   6   5    6.63    0.69
   4  -6  -5    8.28    0.69
   4   6   5    6.88    0.66
   4   6   5    7.39    0.71
   4   6   5    6.13    0.68
   4  -6  -5    7.01    0.61
  -4   7   5    3.81    0.54
  -4   7   5    3.41    0.52
  -4  -7  -5    2.57    0.52
  -4   7   5    3.68    0.53
  -4  -7  -5    2.53    0.49
  -4  -7  -5    2.75    0.47
   4  -7  -5    3.31    0.53
   4   7   5    1.94    0.51
   4  -7  -5    3.15    0.47
   4   7   5    2.99    0.50
   4  -7  -5    3.33    0.52
   4   7   5    2.32    0.51
  -4   8   5    6.81    0.73
  -4   8   5    7.60    0.75
  -4  -8  -5    5.92    0.66
   4  -8  -5    5.47    0.64
   4   8   5    6.47    0.74
   4   8   5    6.42    0.71
  -4   0  -6  309.71   14.14
   4   0   6  290.74   14.14
   4   0   6  307.27   14.17
   4   0   6  326.30   13.24
   4   0  -6  349.50   14.15
  -4   0   6  312.54   14.16
   4   0  -6  314.56   13.84
  -4   0  -6  313.77   14.15
  -4   0  -6  290.40   13.85
  -4   0   6  309.41   14.16
   4   0  -6  335.97   14.14
  -4   0   6  327.55   13.85
  -4   0   6  284.53   14.13
  -4   0  -6  328.49   14.14
   4   0  -6  346.01   13.85
   4   0  -6  307.37   13.23
   4   0   6  338.55   14.18
   4   0  -6  320.85   13.27
   4   0  -6  312.34   14.14
   4   0  -6  341.61   14.16
  -4   0  -6  308.37   13.26
  -4   0  -6  302.75   14.15
  -4   0   6  304.28   14.16
  -4   0  -6  319.45   13.25
   4   0   6  320.17   13.85
  -4   0  -6  346.63   13.86
   4   0   6  324.34   12.94
  -4   0   6  285.01   13.22
  -4  -1  -6  173.89    7.62
   4   1  -6  168.19    7.67
  -4  -1  -6  182.87    7.79
  -4   1   6  167.64    7.78
   4   1  -6  184.95    7.68
  -4  -1  -6  177.48    7.79
   4  -1   6  184.59    7.21
   4   1  -6  169.72    7.51
  -4  -1  -6  173.38    7.01
  -4   1   6  169.03    7.27
  -4  -1  -6  165.47    7.26
  -4  -1  -6  170.63    7.02
   4   1  -6  174.35    7.68
   4   1  -6  172.21    7.21
  -4   1   6  183.09    7.80
   4  -1   6  160.35    7.71
   4  -1   6  174.86    7.03
  -4   1   6  172.58    7.77
  -4  -1  -6  166.36    7.76
   4  -1   6  173.37    7.54
  -4  -1  -6  156.41    7.74
   4   1  -6  177.08    7.52
  -4   1   6  168.09    7.60
  -4  -1  -6  160.23    7.27
   4  -1   6  176.47    7.71
   4  -1   6  185.45    7.74
  -4   1   6  186.70    7.79
   4  -1  -6  171.90    7.77
  -4   1  -6  164.74    7.66
  -4  -1   6  165.78    7.19
   4  -1  -6  160.82    7.75
   4   1   6  170.76    7.77
  -4  -1   6  185.45    7.72
   4  -1  -6  168.25    7.01
   4  -1  -6  157.11    7.75
   4  -1  -6  149.98    7.24
   4   1   6  176.89    7.28
  -4  -1   6  167.61    7.70
   4  -1  -6  168.79    7.60
  -4   1  -6  165.42    7.68
   4   1   6  167.68    7.78
  -4   1  -6  156.05    7.53
  -4   1  -6  179.21    7.67
  -4  -1   6  165.00    7.69
   4  -1  -6  167.90    7.75
  -4   1  -6  178.59    7.21
   4  -1  -6  167.03    7.27
   4  -1  -6  177.03    7.01
  -4   1  -6  179.55    7.52
   4   1   6  175.21    7.10
   4   1   6  166.68    7.60
   4   1   6  169.21    7.79
  -4  -1   6  180.01    7.55
  -4  -2  -6   85.32    3.80
  -4  -2  -6   82.74    3.85
  -4  -2  -6   78.63    3.45
  -4   2   6   82.98    3.62
  -4  -2  -6   73.24    3.83
  -4   2   6   85.50    3.87
  -4   2   6   76.43    3.86
  -4   2   6   80.41    3.87
   4  -2   6   83.01    3.74
  -4   2   6   86.08    3.79
  -4  -2  -6   73.76    3.60
  -4  -2  -6   78.07    3.58
   4  -2   6   85.67    3.47
  -4  -2  -6   87.66    3.80
  -4   2   6   79.72    3.85
   4   2  -6   82.84    3.47
  -4  -2  -6   82.21    3.86
  -4  -2  -6   80.57    3.87
   4   2  -6   81.64    3.59
   4  -2   6   84.72    3.74
   4   2   6   74.53    3.59
   4  -2  -6   83.74    3.85
  -4   2  -6   77.21    3.60
   4  -2  -6   85.48    3.87
   4   2   6   83.71    3.87
   4  -2  -6   83.88    3.79
   4  -2  -6   76.82    3.76
  -4   2  -6   83.06    3.59
   4  -2  -6   83.87    3.84
   4  -2  -6   76.51    3.57
  -4   2  -6   82.46    3.47
   4   2   6   73.49    3.85
  -4  -2   6   78.93    3.71
   4  -2  -6   81.85    3.60
  -4  -2   6   86.47    3.47
   4   2   6   76.14    3.86
   4  -2  -6   90.13    3.88
   4   2   6   81.78    3.77
   4  -2  -6   86.49    3.46
  -4   3   6   61.30    3.37
  -4  -3  -6   76.30    3.19
   4  -3   6   70.04    3.22
  -4  -3  -6   64.42    3.39
  -4   3   6   70.65    3.43
  -4   3   6   66.74    3.32
  -4   3   6   76.97    3.44
  -4  -3  -6   74.11    3.07
  -4   3   6   67.43    3.42
  -4  -3  -6   69.95    3.43
  -4   3   6   72.89    3.20
  -4  -3  -6   64.26    3.34
   4  -3   6   72.23    3.22
   4  -3   6   75.00    3.22
  -4  -3  -6   74.14    3.21
  -4  -3  -6   65.62    3.38
   4  -3  -6   73.60    3.06
   4  -3  -6   74.70    3.18
   4   3   6   67.18    3.41
   4   3   6   74.54    3.35
  -4  -3   6   70.07    3.20
   4  -3  -6   67.93    3.37
   4  -3  -6   64.96    3.38
   4  -3  -6   71.27    3.41
   4   3   6   74.35    3.43
   4   3   6   65.66    3.42
  -4  -3   6   76.32    3.20
   4  -3  -6   69.98    3.17
   4   3   6   69.40    3.19
   4  -3  -6   66.30    3.32
  -4   4   6   83.63    3.89
  -4   4   6   85.12    4.01
  -4   4   6   80.71    4.00
  -4  -4  -6   81.11    3.99
  -4  -4  -6   84.40    3.72
  -4   4   6   77.31    3.97
  -4   4   6   83.80    4.02
  -4  -4  -6   84.16    3.94
  -4  -4  -6   79.92    3.97
  -4   4   6   88.30    3.76
  -4  -4  -6   80.13    3.73
  -4  -4  -6   86.27    4.02
  -4  -4  -6   82.04    3.59
   4  -4   6   81.26    3.73
   4  -4  -6   78.70    3.58
   4  -4  -6   81.97    3.96
   4   4   6   78.60    3.98
   4   4   6   83.48    3.90
   4   4   6   89.58    4.01
   4  -4  -6   81.73    3.70
   4  -4  -6   80.29    3.90
   4  -4  -6   78.46    3.97
   4  -4  -6   82.58    3.72
   4   4   6   81.23    3.74
   4   4   6   76.02    3.98
   4  -4  -6   93.33    4.04
  -4  -5  -6   10.94    0.92
  -4  -5  -6   14.57    1.01
  -4  -5  -6   12.16    0.94
  -4   5   6   13.55    0.96
  -4   5   6   13.15    0.91
  -4  -5  -6   14.15    0.86
  -4  -5  -6   12.37    0.90
  -4   5   6   13.94    0.94
   4   5   6   13.27    0.93
   4  -5  -6   12.77    0.96
   4  -5  -6   11.26    0.90
   4  -5  -6   13.15    0.90
   4  -5  -6   14.12    0.89
   4   5   6   12.08    0.95
   4  -5  -6   12.21    0.82
   4   5   6   13.08    0.93
   4   5   6   13.76    0.98
   4  -5  -6   12.48    0.95
  -4  -6  -6   24.70    1.40
  -4   6   6   27.26    1.51
  -4  -6  -6   24.52    1.47
  -4  -6  -6   25.58    1.59
  -4   6   6   24.98    1.58
  -4   6   6   27.44    1.55
   4  -6  -6   28.03    1.59
   4   6   6   25.08    1.61
   4  -6  -6   25.95    1.40
   4  -6  -6   26.14    1.49
   4   6   6   26.24    1.63
   4   6   6   25.89    1.57
   4   6   6   27.07    1.52
  -4  -7  -6   17.77    1.17
  -4  -7  -6   19.05    1.35
  -4  -7  -6   20.79    1.28
  -4   7   6   19.98    1.34
  -4   7   6   19.24    1.26
   4  -7  -6   18.24    1.15
   4   7   6   19.56    1.26
   4  -7  -6   20.24    1.27
   4   7   6   18.60    1.31
   4  -7  -6   20.44    1.35
  -4  -8  -6   42.26    2.14
  -4  -8  -6   39.40    2.38
  -4   8   6   41.96    2.33
  -4   8   6   43.42    2.25
   4   8   6   42.19    2.24
   4  -8  -6   39.11    2.10
   4   8   6   40.60    2.33
  -4   0   7   22.98    1.23
   4   0  -7   24.16    1.21
  -4   0   7   22.94    1.19
   4   0  -7   22.92    1.14
   4   0   7   22.19    1.10
   4   0  -7   23.43    1.19
   4   0   7   23.91    1.15
   4   0  -7   21.33    1.18
   4   0  -7   22.78    1.18
  -4   0  -7   21.97    1.03
  -4   0  -7   25.74    1.21
  -4   0  -7   21.72    1.22
   4   0  -7   22.33    1.19
  -4   0  -7   22.05    1.17
  -4   0   7   19.22    1.19
  -4   0  -7   23.14    1.15
   4   0  -7   23.96    1.21
  -4   0  -7   20.26    1.18
  -4   0   7   21.02    1.22
   4   0   7   21.19    1.22
  -4   0  -7   22.51    1.19
  -4   0  -7   22.86    1.21
  -4   0   7   22.25    1.13
   4   0   7   23.20    1.24
   4   0   7   25.38    1.22
   4   1  -7    8.12    0.52
  -4  -1  -7    6.03    0.57
  -4   1   7    6.79    0.59
  -4  -1  -7    9.33    0.61
  -4   1   7    8.07    0.61
   4   1  -7    7.59    0.51
   4  -1   7    7.70    0.49
   4  -1   7    7.76    0.55
   4   1  -7    7.55    0.49
   4   1  -7    7.83    0.53
  -4  -1  -7    8.58    0.60
   4   1  -7    7.64    0.48
   4   1  -7    7.25    0.50
  -4  -1  -7    8.25    0.63
  -4   1   7    7.52    0.59
   4  -1   7    8.06    0.51
  -4   1   7    7.99    0.57
  -4  -1  -7    6.97    0.57
   4  -1   7    8.41    0.56
  -4  -1  -7    8.13    0.51
  -4   1   7    8.20    0.61
  -4  -1   7    8.16    0.54
   4   1   7    7.11    0.60
   4  -1  -7    8.65    0.58
   4   1   7    9.13    0.60
   4   1   7    7.16    0.61
   4  -1  -7    8.04    0.59
   4  -1  -7    8.70    0.53
  -4   1  -7    7.38    0.48
  -4  -1   7    8.11    0.54
   4  -1  -7    7.61    0.60
   4   1   7    8.75    0.64
  -4   1  -7    7.89    0.54
  -4   1  -7    7.69    0.52
  -4   1  -7    8.40    0.51
  -4   1  -7    8.89    0.53
  -4  -1   7    8.24    0.51
  -4   1  -7    8.23    0.51
   4  -1  -7    7.83    0.60
   4  -1  -7    7.84    0.57
   4   2  -7   20.51    0.93
  -4  -2  -7   19.05    1.07
   4  -2   7   19.74    1.01
  -4  -2  -7   18.05    1.12
  -4  -2  -7   17.49    1.10
  -4  -2  -7   17.96    1.11
  -4   2   7   17.09    1.11
  -4   2   7   18.71    1.15
  -4  -2  -7   18.58    0.95
  -4  -2  -7   17.77    1.00
  -4   2   7   18.93    1.07
  -4   2   7   20.49    1.14
   4  -2   7   19.58    1.02
   4   2  -7   20.56    0.90
  -4   2   7   17.97    1.14
  -4  -2  -7   21.38    1.15
   4  -2  -7   18.19    1.05
   4  -2  -7   16.43    1.09
  -4  -2   7   20.50    1.00
  -4   2  -7   18.96    0.91
   4  -2  -7   19.65    1.14
   4  -2  -7   18.02    1.11
   4   2   7   17.21    1.05
  -4   2  -7   19.56    0.92
   4   2   7   20.15    1.16
   4   2   7   20.04    1.13
  -4   2  -7   18.47    0.93
   4  -2  -7   17.30    1.08
   4   2   7   18.02    1.14
   4  -2  -7   18.23    0.94
   4  -2  -7   18.67    1.01
  -4  -3  -7   54.33    2.52
  -4  -3  -7   50.18    2.65
  -4   3   7   51.86    2.51
  -4   3   7   51.39    2.70
  -4  -3  -7   59.52    2.74
  -4  -3  -7   52.29    2.37
  -4  -3  -7   55.67    2.48
  -4   3   7   46.51    2.65
  -4   3   7   57.95    2.65
  -4   3   7   53.77    2.71
  -4  -3  -7   48.60    2.66
  -4  -3  -7   55.34    2.66
   4  -3   7   54.10    2.48
   4  -3  -7   52.02    2.49
   4  -3  -7   54.33    2.67
   4  -3  -7   51.80    2.37
   4   3   7   55.21    2.63
   4   3   7   50.02    2.68
   4  -3  -7   51.54    2.65
   4   3   7   49.45    2.69
   4  -3  -7   54.50    2.48
   4  -3  -7   56.60    2.71
   4   3   7   56.94    2.54
   4  -3  -7   50.53    2.62
  -4  -4  -7    9.15    0.81
  -4   4   7   10.07    0.81
  -4   4   7    9.41    0.82
  -4  -4  -7   10.09    0.81
  -4  -4  -7   10.11    0.74
  -4  -4  -7   10.33    0.69
  -4   4   7    9.93    0.81
  -4  -4  -7   10.24    0.78
  -4   4   7   10.44    0.82
  -4  -4  -7    8.86    0.77
   4  -4   7   10.78    0.57
  -4   4   7   10.61    0.78
   4  -4  -7   11.25    0.82
   4  -4  -7    8.88    0.76
   4   4   7    9.72    0.80
   4   4   7    9.06    0.80
   4  -4  -7    9.65    0.78
   4   4   7    8.93    0.78
   4  -4  -7   10.24    0.76
   4   4   7    8.67    0.74
   4  -4  -7   10.05    0.73
   4  -4  -7   10.08    0.68
  -4  -5  -7    3.41    0.57
  -4  -5  -7    3.53    0.54
  -4  -5  -7    2.80    0.51
  -4   5   7    3.55    0.53
  -4   5   7    3.65    0.50
  -4   5   7    3.83    0.54
  -4  -5  -7    3.50    0.46
  -4  -5  -7    3.38    0.52
   4   5   7    2.70    0.53
   4  -5  -7    4.11    0.47
   4  -5  -7    3.07    0.51
   4   5   7    3.30    0.53
   4  -5  -7    3.77    0.52
   4   5   7    3.59    0.50
   4   5   7    3.99    0.57
   4  -5  -7    3.63    0.52
   4  -5  -7    3.27    0.53
  -4  -6  -7    5.65    0.64
  -4  -6  -7    5.53    0.57
  -4   6   7    5.39    0.64
  -4   6   7    5.39    0.65
  -4   6   7    4.98    0.61
  -4  -6  -7    6.09    0.70
   4  -6  -7    6.29    0.59
   4   6   7    5.31    0.66
   4   6   7    6.39    0.67
   4  -6  -7    4.58    0.59
   4   6   7    4.03    0.66
   4   6   7    4.20    0.67
   4  -6  -7    5.30    0.64
  -4   7   7    2.67    0.55
  -4  -7  -7    1.80    0.42
  -4   7   7    2.81    0.53
  -4  -7  -7    2.06    0.52
  -4  -7  -7    1.86    0.49
   4  -7  -7    2.71    0.52
   4   7   7    2.36    0.50
   4  -7  -7    2.79    0.47
   4  -7  -7    1.85    0.49
   4   7   7    1.52    0.48
   4   0  -8   18.94    1.09
   4   0   8   18.51    1.12
   4   0  -8   18.45    1.08
   4   0  -8   18.86    1.07
  -4   0  -8   18.50    1.08
  -4   0   8   20.88    1.13
  -4   0  -8   20.80    1.13
  -4   0  -8   21.71    1.12
   4   0  -8   22.56    1.13
  -4   0  -8   18.41    1.06
  -4   0  -8   19.63    1.10
  -4   0   8   19.63    1.05
   4   0   8   19.08    1.14
   4   0   8   18.99    1.01
  -4   0  -8   20.00    1.06
  -4   0   8   19.33    1.13
  -4   0   8   19.36    1.12
   4   0  -8   20.62    1.10
   4   0  -8   20.52    1.09
   4   0  -8   19.45    1.05
  -4   0  -8   18.46    1.09
   4   0   8   17.49    1.03
   4   1  -8   10.37    0.65
   4   1  -8   10.35    0.64
  -4  -1  -8   10.48    0.73
   4  -1   8   10.69    0.63
   4   1  -8   10.74    0.60
  -4   1   8    9.50    0.75
   4   1  -8   10.05    0.61
  -4  -1  -8    9.59    0.74
   4   1  -8    9.97    0.64
  -4  -1  -8    9.99    0.71
  -4   1   8   11.01    0.76
  -4  -1  -8    9.81    0.70
  -4   1   8    9.87    0.69
  -4  -1  -8    9.88    0.62
   4  -1   8   11.11    0.71
  -4   1   8   11.14    0.78
   4  -1   8   10.90    0.71
   4   1  -8   10.40    0.66
   4  -1  -8    9.14    0.71
  -4   1  -8    9.92    0.67
  -4   1  -8    9.33    0.64
  -4  -1   8   10.41    0.68
  -4   1  -8   10.13    0.60
   4  -1  -8    9.00    0.69
   4   1   8    8.87    0.69
   4  -1  -8   11.80    0.76
  -4  -1   8   12.06    0.71
   4  -1  -8   11.05    0.72
   4  -1  -8    9.65    0.62
   4   1   8   10.43    0.78
  -4   1  -8    9.70    0.64
   4   1   8   10.84    0.78
  -4   1  -8   10.35    0.62
  -4   1  -8    9.06    0.61
  -4   2   8  214.05    9.63
  -4  -2  -8  211.53    8.94
  -4  -2  -8  213.32    9.40
  -4   2   8  219.65    9.63
  -4   2   8  200.92    9.58
  -4  -2  -8  206.92    9.56
   4   2  -8  211.01    9.16
  -4  -2  -8  204.40    8.98
  -4   2   8  202.62    8.96
  -4  -2  -8  216.58    9.58
   4   2  -8  213.85    8.81
  -4  -2  -8  218.14    8.63
   4  -2  -8  215.83    9.38
   4  -2  -8  213.85    8.97
   4  -2  -8  209.87    9.56
  -4   2  -8  223.70    8.81
  -4   2  -8  219.23    9.16
   4   2   8  215.50    9.64
   4  -2  -8  190.38    9.54
  -4   2  -8  202.60    9.18
   4  -2  -8  211.64    8.63
   4   2   8  187.81    8.95
   4   2   8  207.73    9.61
   4  -2  -8  206.85    8.95
  -4  -3  -8    5.02    0.55
  -4  -3  -8    4.86    0.55
  -4  -3  -8    5.03    0.52
  -4   3   8    4.62    0.51
  -4   3   8    5.73    0.57
  -4  -3  -8    4.65    0.45
  -4  -3  -8    5.23    0.56
  -4  -3  -8    5.30    0.59
  -4   3   8    4.32    0.58
  -4   3   8    4.31    0.56
   4   3   8    4.04    0.54
   4  -3  -8    5.50    0.56
   4  -3  -8    4.65    0.52
   4  -3  -8    5.68    0.58
   4   3   8    4.48    0.53
   4  -3  -8    4.93    0.49
   4  -3  -8    5.87    0.56
   4   3   8    4.02    0.55
   4  -3  -8    5.18    0.45
  -4  -4  -8  129.93    5.34
  -4  -4  -8  137.52    5.88
  -4  -4  -8  127.64    5.55
  -4   4   8  130.11    6.00
  -4   4   8  117.55    5.55
  -4  -4  -8  122.25    5.56
  -4   4   8  117.06    5.93
  -4   4   8  125.25    5.98
  -4  -4  -8  124.28    5.93
  -4  -4  -8  116.62    5.92
   4  -4  -8  130.81    5.35
   4  -4  -8  134.73    5.95
   4  -4  -8  127.51    5.54
   4  -4  -8  113.05    5.90
   4  -4  -8  124.62    5.56
   4   4   8  133.07    6.00
   4   4   8  124.07    5.95
   4  -4  -8  125.26    5.82
   4   4   8  116.73    5.55
  -4  -5  -8    0.12    0.34
  -4  -5  -8    0.84    0.41
  -4  -5  -8    0.86    0.39
  -4  -5  -8    0.97    0.33
  -4   5   8    1.05    0.39
  -4  -5  -8    0.57    0.47
  -4  -5  -8    0.47    0.42
   4  -5  -8    1.17    0.41
   4   5   8   -0.24    0.39
   4  -5  -8    1.01    0.38
   4  -5  -8    1.25    0.41
   4  -5  -8    0.98    0.38
   4  -5  -8    1.21    0.34
   4   5   8    0.59    0.34
   4   5   8   -0.05    0.36
  -4  -6  -8   24.15    1.36
  -4  -6  -8   21.40    1.41
  -4  -6  -8   23.58    1.55
  -4   6   8   22.41    1.44
   4  -6  -8   23.96    1.34
   4  -6  -8   26.12    1.58
   4  -6  -8   24.31    1.46
   4   6   8   21.86    1.58
   4   6   8   22.36    1.43
  -4  -7  -8   19.35    1.35
  -4  -7  -8   20.50    1.29
  -4   7   8   21.01    1.39
   4  -7  -8   21.31    1.39
   4   7   8   19.94    1.37
   4  -7  -8   21.46    1.29
   4   0  -9    4.38    0.46
   4   0   9    3.64    0.46
   4   0  -9    4.64    0.45
   4   0   9    3.28    0.39
   4   0  -9    4.69    0.43
  -4   0  -9    4.26    0.41
  -4   0   9    3.78    0.45
  -4   0  -9    3.79    0.45
  -4   0  -9    4.77    0.47
  -4   0   9    3.93    0.47
   4   0  -9    4.19    0.44
  -4   0  -9    4.79    0.44
  -4  -1  -9    7.91    0.67
  -4  -1  -9    8.64    0.67
   4   1  -9    9.20    0.57
  -4  -1  -9    7.62    0.71
  -4   1   9    8.19    0.72
  -4   1   9    9.15    0.69
   4   1  -9    9.18    0.62
  -4  -1  -9    8.72    0.55
   4   1  -9   10.21    0.59
   4   1  -9    9.28    0.63
   4   1  -9    9.40    0.61
  -4   1   9    8.79    0.72
   4   1  -9   10.00    0.62
   4  -1   9    9.49    0.62
  -4  -1  -9    8.52    0.68
  -4   1  -9    9.00    0.56
  -4   1  -9    8.83    0.64
  -4   1  -9   10.56    0.64
   4   1   9    8.69    0.68
  -4   1  -9    8.68    0.58
   4  -1  -9    9.65    0.69
   4  -1  -9   10.36    0.70
   4  -1  -9    9.18    0.71
  -4   1  -9    9.27    0.62
   4   1   9    8.24    0.73
   4  -1  -9    9.52    0.70
   4  -1  -9    8.40    0.55
  -4   1  -9    8.83    0.58
  -4  -2  -9   12.73    0.86
  -4   2   9   13.26    0.91
  -4   2   9   12.80    0.84
   4   2  -9   12.42    0.60
  -4  -2  -9   10.31    0.81
  -4  -2  -9   10.88    0.84
  -4  -2  -9   11.09    0.86
  -4   2   9   12.00    0.91
  -4  -2  -9   10.68    0.73
   4   2  -9   12.00    0.68
   4   2   9   11.46    0.88
  -4   2  -9   11.12    0.64
   4  -2  -9   11.73    0.75
   4  -2  -9   11.50    0.83
   4  -2  -9   10.37    0.81
   4   2   9   11.37    0.82
   4  -2  -9   11.86    0.86
   4  -2  -9   12.11    0.87
  -4   2  -9   12.52    0.68
  -4  -3  -9   32.09    1.51
  -4   3   9   31.30    1.70
  -4  -3  -9   29.26    1.77
  -4  -3  -9   30.95    1.61
  -4  -3  -9   31.77    1.79
  -4  -3  -9   34.93    1.73
  -4   3   9   33.51    1.84
  -4  -3  -9   31.14    1.78
  -4   3   9   31.03    1.84
   4  -3  -9   31.02    1.77
   4  -3  -9   31.53    1.80
   4  -3  -9   32.78    1.52
   4  -3  -9   31.13    1.61
   4   3   9   32.31    1.71
   4   3   9   31.98    1.82
   4  -3  -9   32.37    1.78
   4  -3  -9   28.93    1.67
  -4  -4  -9    4.30    0.58
  -4  -4  -9    4.28    0.62
  -4  -4  -9    4.60    0.58
  -4  -4  -9    4.58    0.49
  -4  -4  -9    3.91    0.50
  -4  -4  -9    4.84    0.59
  -4   4   9    5.43    0.61
  -4   4   9    4.02    0.58
   4   4   9    4.04    0.56
   4  -4  -9    5.05    0.54
   4  -4  -9    5.39    0.61
   4   4   9    4.16    0.60
   4  -4  -9    5.57    0.51
   4  -4  -9    5.41    0.66
   4  -4  -9    4.55    0.57
   4  -4  -9    4.36    0.58
  -4  -5  -9    1.86    0.47
  -4  -5  -9    1.57    0.36
  -4  -5  -9    1.71    0.46
  -4   5   9    1.57    0.47
  -4  -5  -9    1.87    0.49
  -4   5   9    1.71    0.44
  -4  -5  -9    1.44    0.42
  -4  -5  -9    1.60    0.43
   4  -5  -9    2.05    0.49
   4  -5  -9    1.76    0.38
   4  -5  -9    1.06    0.41
   4   5   9    1.40    0.42
   4  -5  -9    1.21    0.42
   4   5   9    0.62    0.43
   4  -5  -9    1.90    0.42
   4  -5  -9    1.51    0.43
  -4  -6  -9    0.41    0.34
  -4   6   9    0.72    0.40
  -4  -6  -9    0.17    0.39
   4   6   9    0.20    0.35
   4  -6  -9    1.14    0.37
   4  -6  -9    0.72    0.41
   4   0 -10  122.47    5.52
  -4   0 -10  122.69    5.45
  -4   0 -10  124.33    5.52
  -4   0 -10  118.59    5.52
  -4   0 -10  106.22    5.19
   4   0 -10  121.04    5.55
   4   0 -10  118.73    5.43
   4   0 -10  120.69    5.22
  -4  -1 -10   39.94    1.97
   4   1 -10   44.41    2.13
   4   1 -10   45.64    2.10
  -4  -1 -10   45.84    2.30
  -4  -1 -10   44.58    2.30
   4   1 -10   42.98    2.11
  -4  -1 -10   43.01    2.27
  -4  -1 -10   42.82    2.16
   4   1 -10   47.93    2.17
   4  -1 -10   43.02    2.27
  -4   1 -10   43.99    2.08
   4  -1 -10   43.43    2.28
   4  -1 -10   42.79    2.26
  -4   1 -10   47.49    2.17
  -4   1 -10   43.35    2.16
   4  -1 -10   46.65    2.18
  -4   1 -10   46.07    2.12
   4   2 -10   10.06    0.61
  -4  -2 -10    9.10    0.77
  -4  -2 -10    9.11    0.81
  -4  -2 -10    9.23    0.75
  -4   2  10    7.75    0.82
  -4   2  10    9.46    0.79
  -4  -2 -10    7.91    0.60
  -4   2 -10    9.06    0.60
   4  -2 -10    9.32    0.63
   4   2  10    7.48    0.77
   4  -2 -10    8.86    0.75
   4  -2 -10    8.38    0.72
   4  -2 -10    8.29    0.78
  -4  -3 -10   80.40    3.73
  -4   3  10   81.62    3.74
  -4  -3 -10   81.01    3.99
  -4  -3 -10   79.01    3.63
  -4   3  10   79.17    4.00
  -4  -3 -10   73.60    3.89
   4  -3 -10   83.22    3.74
   4  -3 -10   78.16    3.96
   4   3  10   80.11    3.74
   4   3  10   79.65    4.01
   4  -3 -10   86.18    3.66
   4  -3 -10   76.13    3.90
  -4  -4 -10   12.08    0.97
  -4   4  10   14.64    1.11
  -4  -4 -10   12.14    1.07
  -4  -4 -10   12.87    0.92
  -4   4  10   14.19    1.02
  -4  -4 -10   12.89    0.83
   4   4  10   13.31    1.00
   4  -4 -10   13.89    0.85
   4  -4 -10   13.41    1.00
   4  -4 -10   14.26    0.94
   4  -4 -10   12.12    1.05
   4   4  10   12.13    1.11
  -4  -5 -10    0.90    0.39
  -4  -5 -10    1.91    0.50
  -4  -5 -10    1.74    0.52
  -4  -5 -10    1.28    0.37
  -4   5  10    1.01    0.42
   4   5  10    1.01    0.42
   4  -5 -10    1.46    0.51
   4  -5 -10    1.43    0.47
   4  -5 -10    0.92    0.39
   4  -5 -10    1.32    0.35
  -4   0 -11    5.70    0.59
   4   0 -11    6.23    0.59
  -4   0 -11    5.79    0.57
  -4   0 -11    5.70    0.59
   4   0 -11    6.68    0.59
   4   0 -11    7.46    0.61
  -4  -1 -11   -0.17    0.24
   4   1 -11    0.15    0.24
   4   1 -11    0.24    0.25
  -4  -1 -11    0.11    0.27
  -4  -1 -11   -0.27    0.30
  -4   1 -11   -0.15    0.25
   4  -1 -11    0.30    0.29
   4  -1 -11    0.36    0.31
   4  -1 -11   -0.05    0.23
  -4   1 -11    0.40    0.25
  -4  -2 -11   18.92    1.03
  -4  -2 -11   19.66    1.29
  -4  -2 -11   19.02    1.20
  -4  -2 -11   19.98    1.26
   4   2 -11   21.46    1.05
  -4   2 -11   20.56    1.04
   4  -2 -11   17.49    1.02
   4  -2 -11   20.29    1.28
   4  -2 -11   17.95    1.23
   4  -2 -11   16.99    1.16
  -4  -3 -11    9.01    0.70
  -4  -3 -11    7.81    0.85
  -4  -3 -11    9.36    0.82
   4  -3 -11    9.26    0.72
   4  -3 -11    9.53    0.82
   4  -3 -11    8.77    0.84
  -4  -4 -11    7.29    0.77
  -4  -4 -11    8.51    0.73
  -4   4  11    7.40    0.87
  -4  -4 -11    8.02    0.86
   4  -4 -11    9.54    0.84
   4  -4 -11    9.17    0.76
   4   4  11    9.64    0.86
   4  -4 -11    9.46    0.89
   4   4  11    6.76    0.93
   4   0 -12    2.56    0.42
   4   0 -12    3.02    0.46
  -4   0 -12    2.28    0.44
  -4   0 -12    4.22    0.51
  -4  -1 -12    7.55    0.78
   4   1 -12   10.62    0.72
   4   1 -12    9.59    0.66
  -4  -1 -12    8.25    0.74
  -4   1 -12    8.47    0.69
   4  -1 -12    9.09    0.77
  -4   1 -12    8.00    0.68
   4  -1 -12    8.75    0.77
  -4  -2 -12   34.47    2.01
  -4  -2 -12   34.74    1.89
   4  -2 -12   33.58    1.97
  -4   2 -12   36.71    1.70
   4  -2 -12   34.11    1.89
  -4  -3 -12   75.99    3.71
  -4  -3 -12   71.00    3.48
  -4  -3 -12   68.79    3.29
   4  -3 -12   66.80    3.28
   4  -3 -12   77.11    3.52
   4  -3 -12   74.66    3.66
   5   0   0    0.17    0.11
   5   0   0    0.14    0.13
  -5   0   0    0.29    0.10
   5   0   0    0.07    0.09
  -5   0   0    0.15    0.11
  -5   0   0    0.05    0.11
  -5   0   0    0.23    0.12
  -5   0   0    0.48    0.13
   5   0   0    0.60    0.13
   5   0   0    0.07    0.10
  -5   0   0    0.33    0.13
  -5   0   0    0.19    0.12
   5   0   0    0.23    0.11
   5   0   0    0.11    0.10
   5  -1   0    0.48    0.14
  -5  -1   0    0.65    0.13
   5  -1   0    0.44    0.12
   5   1   0    0.51    0.15
   5   1   0    0.55    0.10
  -5  -1   0    0.72    0.13
  -5   1   0    0.47    0.12
  -5  -1   0    0.43    0.10
   5  -1   0    0.91    0.14
   5   1   0    0.41    0.12
  -5   1   0    0.45    0.13
   5   1   0    0.44    0.12
  -5   1   0    0.77    0.13
  -5   1   0    0.59    0.10
  -5   1   0    0.41    0.11
   5   1   0    0.67    0.13
  -5   1   0    0.69    0.14
  -5   1   0    0.39    0.13
   5  -1   0    0.57    0.12
  -5  -1   0    0.56    0.15
   5   1   0    0.56    0.12
  -5   1   0    0.73    0.13
   5  -1   0    0.35    0.12
  -5  -1   0    0.88    0.14
  -5  -1   0    0.47    0.13
   5  -1   0    0.56    0.11
   5  -1   0    0.28    0.10
  -5   1   0    0.44    0.14
  -5  -1   0    1.06    0.16
  -5   1   0    0.50    0.12
   5   1   0    0.42    0.12
  -5  -1   0    0.46    0.12
  -5  -1   0    0.73    0.15
   5  -1   0    0.23    0.12
  -5  -2   0  205.24    9.15
   5  -2   0  196.42    9.14
   5   2   0  206.93    9.15
   5  -2   0  189.96    8.94
   5   2   0  191.63    9.14
   5   2   0  205.20    8.57
   5  -2   0  210.46    8.95
  -5   2   0  195.50    8.56
  -5   2   0  194.69    8.35
  -5   2   0  208.42    8.34
  -5  -2   0  214.43    8.97
  -5  -2   0  213.84    8.96
   5   2   0  200.84    8.97
   5   2   0  193.95    9.15
   5  -2   0  211.06    9.15
  -5   2   0  209.53    8.96
  -5   2   0  198.63    8.59
  -5   2   0  210.45    9.13
  -5   2   0  185.70    9.13
  -5  -2   0  205.32    9.16
  -5  -2   0  205.75    9.16
  -5  -2   0  205.30    8.56
  -5  -2   0  209.56    8.38
   5  -2   0  208.10    9.14
   5  -2   0  219.74    8.57
   5  -2   0  211.79    8.61
  -5  -2   0  225.16    9.16
   5   2   0  209.66    8.56
   5  -2   0  202.25    8.35
  -5   3   0    1.27    0.22
  -5   3   0    1.25    0.20
  -5   3   0    0.88    0.20
  -5  -3   0    1.36    0.22
  -5  -3   0    1.46    0.21
   5  -3   0    1.40    0.20
   5  -3   0    1.73    0.18
   5   3   0    1.98    0.23
   5  -3   0    1.70    0.22
  -5  -3   0    1.45    0.23
   5  -3   0    1.31    0.19
  -5   3   0    1.59    0.17
  -5   3   0    1.98    0.22
   5   3   0    1.33    0.21
   5   3   0    1.51    0.21
   5  -3   0    1.57    0.22
  -5   3   0    1.56    0.22
   5  -3   0    1.44    0.21
   5   3   0    1.41    0.21
   5   3   0    1.78    0.23
   5  -3   0    1.76    0.22
  -5   3   0    1.55    0.22
   5   4   0  271.23   11.78
  -5  -4   0  268.05   12.06
   5   4   0  256.86   12.03
  -5  -4   0  275.63   11.27
   5  -4   0  280.80   12.07
  -5   4   0  250.50   11.77
  -5  -4   0  265.61   12.05
   5   4   0  267.40   11.79
  -5   4   0  277.41   11.28
   5  -4   0  284.68   12.06
   5  -4   0  273.66   12.05
  -5   4   0  264.61   11.79
   5   4   0  262.52   12.03
  -5  -4   0  275.76   12.07
  -5  -4   0  276.62   11.02
   5  -4   0  256.42   11.78
   5   4   0  273.46   11.28
   5   4   0  253.29   12.05
   5   4   0  267.79   12.03
  -5   4   0  292.82   12.04
  -5   4   0  282.82   12.04
  -5  -4   0  259.02   11.79
   5  -4   0  268.93   11.27
   5  -4   0  264.35   10.99
  -5   5   0   17.30    1.00
  -5   5   0   17.49    1.01
   5   5   0   17.47    0.98
   5   5   0   19.01    1.00
   5  -5   0   17.89    1.02
   5   5   0   17.08    0.99
   5  -5   0   18.39    0.90
  -5   5   0   20.65    1.02
  -5  -5   0   17.56    0.95
   5  -5   0   19.05    1.02
   5   5   0   17.82    1.02
  -5  -5   0   18.62    1.03
   5   5   0   18.89    1.02
  -5   5   0   19.28    0.97
   5  -5   0   17.52    1.01
  -5   5   0   17.99    0.98
  -5   5   0   20.36    1.01
  -5  -5   0   17.84    1.02
   5   5   0   19.36    0.99
  -5  -5   0   17.47    1.02
   5  -5   0   17.44    0.95
  -5  -5   0   18.35    0.93
   5   5   0   17.68    0.95
  -5  -6   0   21.20    1.06
   5   6   0   19.30    1.06
  -5   6   0   20.10    1.07
   5  -6   0   19.25    1.05
  -5   6   0   19.11    1.10
   5  -6   0   20.19    1.13
   5   6   0   18.93    1.10
  -5   6   0   21.06    1.09
   5   6   0   17.37    1.08
   5  -6   0   19.72    1.00
   5   6   0   19.27    1.07
  -5   6   0   20.48    1.07
  -5  -6   0   19.57    1.03
   5   6   0   17.76    1.07
   5   6   0   20.44    1.09
  -5   6   0   20.27    1.11
  -5  -6   0   20.91    1.15
   5   7   0    3.87    0.43
  -5   7   0    4.54    0.48
   5   7   0    3.84    0.48
  -5   7   0    5.32    0.49
   5  -7   0    4.17    0.44
   5   7   0    4.65    0.48
  -5  -7   0    4.71    0.47
  -5   7   0    4.91    0.49
  -5   7   0    4.70    0.48
   5   8   0   28.19    1.55
   5   8   0   30.54    1.61
  -5   8   0   29.79    1.56
  -5   8   0   30.96    1.57
  -5   8   0   28.94    1.54
   5   8   0   30.29    1.54
  -5   8   0   27.89    1.57
  -5   9   0    9.05    0.74
  -5   9   0    9.26    0.70
   5   9   0    9.17    0.75
   5   9   0    9.20    0.74
  -5   0  -1    0.26    0.09
  -5   0   1    0.37    0.14
   5   0   1    0.20    0.13
   5   0   1    0.31    0.12
   5   0  -1    0.44    0.13
   5   0   1    0.45    0.10
  -5   0  -1    0.16    0.12
  -5   0  -1    0.26    0.11
   5   0   1    0.54    0.12
   5   0  -1    0.23    0.11
   5   0  -1    0.39    0.13
  -5   0   1    0.01    0.11
  -5   0   1    0.23    0.10
  -5   0  -1    0.15    0.11
   5   0  -1    0.31    0.12
   5   0   1    0.36    0.12
   5   0   1    0.27    0.12
  -5   0   1    0.13    0.11
  -5   0   1    0.45    0.12
   5   0  -1    0.54    0.12
   5   0  -1    0.25    0.11
  -5   0   1    0.26    0.10
  -5   0  -1    0.30    0.14
  -5   0  -1    0.38    0.13
  -5   0   1    0.22    0.11
   5   0   1    0.33    0.11
  -5   0  -1    0.40    0.10
   5   0  -1    0.02    0.09
   5   0   1    0.32    0.11
   5  -1   1    2.10    0.19
   5  -1   1    2.52    0.24
  -5  -1  -1    3.16    0.28
   5  -1   1    2.60    0.26
   5   1  -1    3.54    0.27
   5  -1   1    2.62    0.26
  -5  -1  -1    3.13    0.25
  -5  -1  -1    3.27    0.27
   5  -1   1    2.22    0.24
  -5  -1  -1    2.70    0.25
   5   1  -1    3.27    0.25
  -5  -1  -1    3.16    0.27
   5   1  -1    2.88    0.24
  -5   1   1    2.13    0.24
   5   1  -1    2.75    0.23
  -5   1   1    2.14    0.23
  -5  -1  -1    3.34    0.27
   5  -1   1    2.48    0.24
  -5   1   1    2.27    0.24
   5  -1   1    2.30    0.22
  -5   1   1    2.38    0.23
  -5   1   1    2.29    0.22
   5   1  -1    3.11    0.24
  -5  -1  -1    3.44    0.28
  -5   1   1    2.45    0.26
   5   1  -1    3.49    0.27
   5  -1   1    2.35    0.24
  -5  -1  -1    2.71    0.23
  -5   1   1    2.06    0.21
  -5  -1  -1    3.34    0.26
   5  -1   1    2.53    0.20
  -5  -1   1    2.56    0.25
   5   1   1    2.62    0.23
  -5  -1   1    2.27    0.23
  -5   1  -1    2.96    0.25
   5   1   1    1.95    0.19
  -5   1  -1    2.95    0.24
   5  -1  -1    2.97    0.24
  -5   1  -1    3.19    0.17
  -5  -1   1    1.90    0.21
   5   1   1    1.83    0.22
  -5   1  -1    2.97    0.26
  -5   1  -1    2.74    0.25
   5   1   1    2.52    0.25
   5  -1  -1    3.52    0.26
   5  -1  -1    3.15    0.26
  -5  -1   1    2.35    0.23
  -5   1  -1    3.26    0.20
  -5   1  -1    3.17    0.25
   5   1   1    1.95    0.22
   5  -1  -1    3.45    0.27
   5   1   1    2.42    0.25
  -5  -1   1    2.60    0.24
   5   1   1    2.74    0.26
   5   1   1    2.54    0.26
   5  -1  -1    3.08    0.25
  -5  -1   1    2.47    0.19
  -5   1  -1    3.44    0.27
   5  -1  -1    2.91    0.25
  -5  -1   1    2.47    0.26
  -5  -1   1    2.30    0.24
   5   1   1    2.67    0.27
   5  -1  -1    2.78    0.22
  -5  -1   1    2.46    0.25
   5  -1  -1    2.92    0.25
  -5   2   1   41.40    1.85
  -5  -2  -1   38.00    1.85
  -5   2   1   40.25    1.85
  -5   2   1   43.89    1.74
   5  -2   1   40.06    1.64
   5  -2   1   40.53    1.79
   5  -2   1   41.71    1.82
  -5  -2  -1   37.98    1.82
   5  -2   1   40.66    1.83
  -5  -2  -1   40.83    1.86
   5   2  -1   38.93    1.79
   5   2  -1   41.54    1.72
  -5   2   1   41.32    1.66
   5   2  -1   37.04    1.70
   5   2  -1   39.17    1.80
  -5   2   1   37.08    1.81
   5   2  -1   38.00    1.83
   5  -2   1   39.58    1.70
   5   2  -1   38.01    1.79
  -5   2   1   38.95    1.84
  -5   2   1   37.80    1.71
  -5  -2  -1   36.33    1.72
  -5  -2  -1   37.93    1.86
   5  -2   1   40.00    1.83
  -5  -2  -1   39.85    1.69
   5  -2   1   40.39    1.62
  -5   2   1   41.53    1.81
   5  -2   1   39.99    1.69
  -5  -2  -1   40.06    1.82
   5   2  -1   38.01    1.81
   5   2  -1   37.66    1.77
   5   2  -1   36.95    1.83
  -5  -2  -1   40.20    1.86
  -5  -2   1   34.80    1.69
  -5  -2   1   40.38    1.83
   5   2   1   42.05    1.86
   5   2   1   40.69    1.86
   5   2   1   40.72    1.83
  -5   2  -1   35.06    1.78
   5   2   1   39.95    1.74
   5   2   1   42.04    1.68
  -5  -2   1   39.64    1.83
   5  -2  -1   35.69    1.80
   5  -2  -1   38.66    1.73
  -5   2  -1   36.19    1.66
  -5   2  -1   36.10    1.82
  -5   2  -1   37.91    1.82
   5  -2  -1   38.30    1.66
  -5  -2   1   39.33    1.83
  -5   2  -1   36.75    1.80
   5  -2  -1   41.38    1.85
   5   2   1   36.80    1.85
   5  -2  -1   39.46    1.81
   5   2   1   37.61    1.81
   5  -2  -1   38.82    1.85
  -5  -2   1   38.64    1.82
  -5  -2   1   39.76    1.79
   5  -2  -1   36.75    1.72
   5   2   1   35.69    1.84
  -5   2  -1   36.42    1.77
   5  -2  -1   37.31    1.84
  -5   2  -1   36.62    1.70
  -5   2  -1   39.16    1.70
  -5  -3  -1   65.62    2.87
   5   3  -1   67.13    3.11
  -5   3   1   64.94    3.07
  -5   3   1   64.38    2.92
   5  -3   1   67.43    3.10
  -5   3   1   65.99    3.13
  -5   3   1   70.84    2.82
   5   3  -1   64.43    2.90
  -5   3   1   68.87    3.15
   5  -3   1   67.73    3.10
   5  -3   1   62.44    3.03
  -5  -3  -1   67.22    3.15
   5  -3   1   70.50    2.80
   5  -3   1   70.47    3.10
   5   3  -1   70.29    3.09
   5   3  -1   69.10    2.91
   5   3  -1   68.44    3.02
  -5  -3  -1   74.65    3.16
  -5   3   1   65.74    2.95
   5   3  -1   67.58    3.08
   5   3  -1   70.74    3.05
  -5  -3  -1   72.56    3.17
  -5  -3  -1   66.96    2.94
  -5  -3  -1   66.43    3.15
  -5  -3  -1   66.97    3.09
   5  -3   1   67.99    2.91
   5   3  -1   67.31    3.11
  -5   3   1   66.20    3.14
  -5   3  -1   66.23    3.11
   5   3   1   64.60    2.95
   5  -3  -1   71.13    3.15
  -5   3  -1   67.48    3.08
   5  -3  -1   71.14    2.95
   5   3   1   66.64    3.08
   5  -3  -1   69.22    3.08
   5  -3  -1   65.55    2.94
   5  -3  -1   66.63    2.85
  -5  -3   1   68.64    3.11
  -5   3  -1   70.10    2.90
   5  -3  -1   70.60    3.16
  -5   3  -1   66.15    3.10
   5   3   1   61.62    3.14
  -5  -3   1   68.90    3.11
  -5   3  -1   65.10    3.04
  -5  -3   1   66.83    2.89
  -5  -3   1   66.55    3.11
   5   3   1   72.00    3.15
   5   3   1   68.69    3.15
  -5  -3   1   65.84    3.04
   5  -3  -1   63.43    3.13
   5   3   1   72.02    2.85
   5  -3  -1   65.25    3.15
   5  -3  -1   66.39    3.14
  -5   3  -1   66.87    3.08
  -5  -3   1   66.68    3.10
  -5   3  -1   66.58    3.03
   5  -4   1   88.66    4.01
   5  -4   1   96.87    4.30
  -5   4   1   95.21    4.34
  -5  -4  -1   98.37    3.97
   5   4  -1   90.92    4.18
   5   4  -1   97.19    4.29
   5   4  -1   96.29    4.26
  -5  -4  -1  100.12    4.27
   5  -4   1   89.17    4.28
   5   4  -1   86.06    4.00
  -5   4   1   92.92    4.24
   5  -4   1   91.92    4.20
   5  -4   1   95.35    4.29
   5  -4   1   97.44    4.30
  -5  -4  -1   91.39    4.05
  -5  -4  -1   95.55    4.35
  -5   4   1   96.90    4.33
   5  -4   1   94.95    3.88
   5   4  -1   96.39    4.02
  -5  -4  -1   92.48    4.34
   5   4  -1   92.69    4.25
  -5  -4  -1   98.47    4.35
   5   4  -1   91.45    4.21
  -5   4   1   86.78    4.06
   5   4  -1   86.16    4.28
  -5   4  -1   92.77    4.28
   5  -4  -1   93.35    4.05
   5   4   1   88.97    4.24
  -5  -4   1   92.43    4.29
   5  -4  -1   98.36    3.94
  -5   4  -1   93.06    4.26
   5  -4  -1   92.83    4.33
  -5  -4   1   97.30    3.90
  -5  -4   1   91.84    4.00
   5   4   1  100.45    4.35
   5   4   1   93.04    4.07
  -5   4  -1   91.58    4.18
  -5  -4   1   87.37    4.29
  -5   4  -1   96.68    4.29
   5  -4  -1   92.05    4.34
   5   4   1   96.36    4.34
  -5  -4   1   96.61    4.21
   5   4   1   93.50    4.34
  -5   4  -1  100.82    4.01
  -5   4  -1   93.48    4.02
  -5  -4   1   98.46    4.30
  -5   4  -1   92.24    4.20
  -5  -4   1   97.21    4.30
   5  -4  -1   89.37    4.24
   5  -4  -1   94.18    4.35
  -5   4  -1   94.75    4.26
   5  -4  -1   96.35    4.07
  -5   5   1   36.46    1.78
   5  -5   1   38.85    1.85
  -5  -5  -1   34.76    1.88
  -5  -5  -1   38.05    1.90
  -5   5   1   38.53    1.89
  -5  -5  -1   40.63    1.89
   5   5  -1   36.17    1.78
   5   5  -1   35.11    1.71
   5   5  -1   35.11    1.79
  -5   5   1   36.04    1.82
   5  -5   1   38.50    1.64
  -5  -5  -1   36.91    1.77
  -5  -5  -1   35.49    1.71
  -5   5   1   38.14    1.89
   5  -5   1   39.06    1.84
   5   5  -1   35.71    1.80
   5  -5   1   38.07    1.72
   5  -5   1   35.84    1.80
   5   5  -1   39.00    1.83
   5   5  -1   37.93    1.77
  -5   5   1   38.10    1.85
   5  -5  -1   37.00    1.88
  -5  -5   1   38.95    1.85
  -5   5  -1   36.54    1.80
  -5  -5   1   37.69    1.71
  -5   5  -1   36.67    1.72
   5  -5  -1   37.73    1.69
   5   5   1   37.48    1.89
   5  -5  -1   38.67    1.91
   5   5   1   35.81    1.86
   5   5   1   35.83    1.77
   5  -5  -1   36.59    1.76
  -5   5  -1   39.04    1.81
   5   5   1   39.10    1.86
  -5   5  -1   36.04    1.72
  -5  -5   1   39.40    1.67
  -5  -5   1   38.06    1.85
  -5   5  -1   38.92    1.79
   5   5   1   41.78    1.87
  -5   5  -1   35.43    1.76
  -5   5  -1   35.70    1.82
   5   5   1   39.82    1.88
   5   5   1   39.00    1.90
   5  -5  -1   35.08    1.84
  -5   6   1   34.90    1.71
  -5   6   1   29.89    1.64
  -5  -6  -1   33.85    1.74
   5  -6   1   33.25    1.49
   5   6  -1   32.25    1.62
   5   6  -1   32.91    1.56
  -5   6   1   30.30    1.69
  -5  -6  -1   33.57    1.57
   5   6  -1   29.92    1.62
   5   6  -1   33.24    1.60
   5   6  -1   34.63    1.60
   5  -6   1   32.71    1.68
  -5   6   1   32.49    1.63
  -5  -6  -1   35.10    1.62
  -5   6  -1   33.20    1.63
   5   6   1   33.57    1.63
  -5   6  -1   31.62    1.59
   5   6   1   32.58    1.69
  -5  -6   1   32.46    1.67
   5  -6  -1   32.85    1.71
  -5   6  -1   34.22    1.60
   5   6   1   28.43    1.66
   5  -6  -1   31.32    1.60
   5   6   1   33.21    1.72
   5   6   1   32.95    1.71
  -5   6  -1   31.11    1.61
  -5  -6   1   33.09    1.51
  -5   6  -1   34.36    1.57
   5  -6  -1   31.75    1.54
  -5   6  -1   32.64    1.56
  -5   6  -1   34.08    1.64
  -5   7   1   27.42    1.53
  -5   7   1   27.45    1.50
  -5   7   1   28.46    1.48
   5   7  -1   28.81    1.40
   5   7  -1   27.93    1.41
  -5  -7  -1   29.63    1.44
   5   7  -1   27.55    1.45
   5   7   1   28.04    1.47
  -5   7  -1   26.97    1.41
  -5   7  -1   28.31    1.46
   5  -7  -1   29.95    1.42
  -5   7  -1   28.53    1.42
   5   7   1   26.36    1.51
  -5   7  -1   29.73    1.43
   5   7   1   28.92    1.52
   5   7   1   25.96    1.52
   5   7   1   26.78    1.51
  -5   8   1   12.20    0.85
  -5   8   1   12.76    0.88
  -5  -8  -1   11.63    0.82
   5   8  -1   12.00    0.77
   5   8  -1   11.95    0.78
  -5   8   1   11.69    0.86
  -5   8  -1   11.78    0.79
  -5   8  -1   11.25    0.74
   5   8   1   11.24    0.86
   5   8   1   11.39    0.83
   5   8   1   11.57    0.83
   5  -8  -1   11.50    0.81
  -5   9   1    5.98    0.60
  -5   9   1    4.01    0.56
  -5   9   1    5.68    0.61
   5   9  -1    5.15    0.52
   5   9  -1    5.16    0.52
  -5   9  -1    5.72    0.51
   5   9   1    4.42    0.57
  -5   9  -1    4.45    0.52
   5   9   1    5.13    0.62
   5   0   2    0.30    0.12
  -5   0  -2    0.16    0.08
   5   0   2    0.04    0.09
  -5   0   2    0.05    0.10
  -5   0   2    0.01    0.09
   5   0  -2    0.12    0.09
   5   0   2    0.15    0.10
  -5   0  -2    0.14    0.10
  -5   0  -2    0.13    0.11
  -5   0  -2    0.18    0.11
   5   0  -2    0.57    0.13
   5   0   2    0.16    0.12
  -5   0  -2    0.09    0.08
  -5   0   2    0.16    0.10
   5   0   2    0.09    0.10
  -5   0   2    0.25    0.11
   5   0  -2    0.09    0.10
  -5   0  -2    0.36    0.14
  -5   0   2    0.16    0.10
   5   0  -2    0.12    0.10
   5   0  -2    0.07    0.09
   5   0  -2    0.24    0.12
  -5   0  -2    0.22    0.11
   5   0   2    0.30    0.13
   5   0   2    0.46    0.10
  -5   0   2    0.22    0.11
   5   0  -2    0.14    0.11
   5   0  -2    0.25    0.10
   5   0   2    0.08    0.11
  -5   0   2    0.31    0.11
  -5   0  -2    0.37    0.12
  -5   0   2   -0.02    0.11
   5   0   2    0.13    0.10
   5   1  -2   67.19    2.64
   5  -1   2   62.12    2.53
   5   1  -2   58.27    2.80
  -5  -1  -2   62.51    2.58
   5   1  -2   66.14    2.63
   5  -1   2   58.35    2.63
   5  -1   2   65.74    2.82
  -5   1   2   60.89    2.83
   5   1  -2   59.04    2.80
   5   1  -2   59.48    2.75
  -5   1   2   66.72    2.78
  -5  -1  -2   60.22    2.84
   5  -1   2   68.45    2.82
  -5   1   2   56.45    2.82
   5   1  -2   63.09    2.74
  -5   1   2   60.99    2.65
  -5   1   2   65.38    2.66
  -5  -1  -2   69.91    2.79
   5  -1   2   56.00    2.81
   5  -1   2   60.29    2.76
  -5  -1  -2   60.26    2.84
  -5  -1  -2   60.12    2.78
   5  -1   2   58.88    2.75
  -5  -1  -2   62.19    2.65
  -5  -1  -2   59.69    2.57
  -5   1   2   58.92    2.77
  -5  -1  -2   59.07    2.83
   5  -1   2   65.49    2.53
   5  -1   2   61.08    2.62
   5  -1   2   54.71    2.81
  -5   1   2   62.44    2.83
   5   1  -2   59.89    2.79
   5   1   2   58.97    2.58
  -5   1  -2   59.49    2.63
   5  -1  -2   65.08    2.84
   5   1   2   56.60    2.83
  -5  -1   2   59.35    2.81
  -5   1  -2   58.59    2.60
   5   1   2   60.75    2.84
   5  -1  -2   67.23    2.78
  -5   1  -2   56.81    2.75
   5  -1  -2   59.50    2.65
  -5  -1   2   61.16    2.75
  -5   1  -2   53.26    2.79
  -5   1  -2   58.79    2.80
  -5  -1   2   61.75    2.63
   5   1   2   61.30    2.78
   5   1   2   63.18    2.84
  -5   1  -2   61.90    2.75
   5  -1  -2   65.07    2.78
   5  -1  -2   56.92    2.83
  -5  -1   2   60.13    2.80
  -5   1  -2   63.53    2.64
   5  -1  -2   61.82    2.83
   5  -1  -2   61.74    2.83
  -5   1  -2   60.57    2.80
   5  -1  -2   63.85    2.66
   5  -1  -2   58.05    2.57
  -5  -1   2   61.60    2.53
  -5  -1   2   67.54    2.75
   5   1   2   60.56    2.78
   5   1   2   64.03    2.66
  -5   1  -2   65.12    2.81
  -5  -1   2   66.13    2.82
   5   2  -2  325.00   13.82
  -5   2   2  297.71   14.15
   5  -2   2  318.76   14.13
  -5   2   2  303.29   14.16
   5  -2   2  356.30   14.17
   5   2  -2  305.69   13.83
  -5  -2  -2  339.90   14.19
  -5  -2  -2  351.61   14.18
   5  -2   2  307.97   14.13
  -5  -2  -2  282.28   12.95
  -5   2   2  328.38   13.86
  -5  -2  -2  315.62   14.17
  -5  -2  -2  311.58   13.86
  -5   2   2  307.98   14.16
   5  -2   2  288.53   13.81
   5  -2   2  325.92   13.23
  -5  -2  -2  343.47   13.89
  -5  -2  -2  304.75   13.24
   5   2  -2  300.99   14.13
   5   2  -2  320.15   14.13
   5   2  -2  297.51   13.21
  -5  -2  -2  352.08   14.19
  -5   2   2  293.26   13.86
  -5   2   2  312.53   13.26
   5  -2   2  339.72   14.14
   5  -2  -2  332.74   13.87
   5   2   2  320.51   13.88
   5  -2  -2  304.33   12.95
   5   2   2  310.88   14.17
   5   2   2  321.77   14.18
   5   2   2  336.23   14.17
   5   2   2  336.40   13.88
   5  -2  -2  321.62   14.17
   5  -2  -2  323.24   13.33
  -5   2  -2  316.74   14.13
  -5  -2   2  309.88   14.13
  -5   2  -2  320.82   13.82
   5  -2  -2  322.53   14.16
   5  -2  -2  338.24   14.17
  -5   2  -2  301.89   14.13
  -5   2  -2  278.92   13.21
   5  -2  -2  346.62   13.88
  -5  -2   2  330.50   14.13
  -5  -2   2  315.44   14.15
  -5  -2   2  336.52   14.14
  -5  -2   2  306.97   13.83
   5  -2  -2  324.07   14.17
   5  -2  -2  311.96   14.17
   5   2   2  323.09   14.18
  -5   2  -2  333.36   14.16
   5  -2  -2  298.44   13.24
  -5  -2   2  309.27   13.21
   5   2   2  300.49   13.25
  -5   2  -2  315.86   13.83
  -5   3   2   30.59    1.48
   5  -3   2   34.10    1.51
  -5  -3  -2   32.14    1.63
  -5   3   2   32.03    1.59
  -5   3   2   33.18    1.59
  -5  -3  -2   33.35    1.63
   5  -3   2   31.44    1.53
  -5   3   2   29.15    1.60
  -5   3   2   33.82    1.62
  -5  -3  -2   33.88    1.61
  -5  -3  -2   32.08    1.62
   5  -3   2   31.51    1.44
   5   3  -2   33.18    1.50
   5   3  -2   33.50    1.48
   5   3  -2   31.86    1.43
   5  -3   2   33.92    1.54
  -5   3   2   34.11    1.62
   5  -3   2   32.53    1.54
  -5  -3  -2   32.85    1.47
  -5  -3  -2   30.13    1.61
  -5  -3  -2   33.09    1.51
   5   3  -2   32.89    1.49
   5   3  -2   33.97    1.50
  -5   3   2   30.74    1.51
   5  -3  -2   30.96    1.45
   5   3   2   34.28    1.54
  -5   3  -2   31.98    1.48
   5  -3  -2   30.05    1.57
   5  -3  -2   33.27    1.62
   5  -3  -2   30.20    1.50
  -5  -3   2   32.85    1.55
  -5   3  -2   31.48    1.51
  -5   3  -2   32.07    1.51
  -5   3  -2   30.28    1.50
  -5  -3   2   33.08    1.51
   5   3   2   33.28    1.59
  -5  -3   2   32.14    1.53
   5   3   2   29.34    1.58
   5   3   2   31.13    1.61
  -5  -3   2   32.54    1.54
   5   3   2   32.05    1.62
   5   3   2   32.47    1.62
   5  -3  -2   32.51    1.51
  -5  -3   2   32.20    1.54
   5  -3  -2   31.44    1.62
  -5   3  -2   32.91    1.49
  -5   3  -2   31.80    1.45
  -5   3  -2   33.14    1.53
   5  -3  -2   33.01    1.61
   5   3   2   33.62    1.63
  -5  -3   2   31.26    1.42
   5  -3  -2   33.50    1.64
  -5  -4  -2  104.67    4.69
  -5  -4  -2   99.60    4.37
   5  -4   2  102.06    4.59
   5   4  -2  100.00    4.55
  -5  -4  -2  112.62    4.72
   5  -4   2  101.30    4.29
   5   4  -2  103.08    4.45
  -5  -4  -2   94.12    4.67
   5   4  -2  102.12    4.54
  -5   4   2   98.14    4.67
  -5   4   2  100.25    4.38
   5   4  -2   95.40    4.48
  -5  -4  -2   97.64    4.26
   5   4  -2  105.82    4.28
  -5  -4  -2   98.75    4.59
  -5   4   2  101.38    4.58
   5  -4   2  104.95    4.58
  -5   4   2   99.16    4.57
  -5   4   2  109.14    4.68
  -5   4   2   99.39    4.67
   5  -4   2  100.38    4.58
  -5   4   2   97.11    4.35
   5   4   2  100.61    4.58
   5  -4  -2  101.24    4.37
   5  -4  -2  106.67    4.70
   5  -4  -2   99.87    4.66
  -5  -4   2  101.32    4.59
   5  -4  -2   99.75    4.68
  -5  -4   2   99.74    4.58
   5  -4  -2  103.91    4.39
   5   4   2  107.20    4.68
  -5   4  -2   96.26    4.48
   5  -4  -2   95.88    4.57
  -5   4  -2   97.03    4.55
  -5   4  -2  102.85    4.53
   5   4   2  106.55    4.69
  -5  -4   2  100.43    4.27
  -5  -4   2  108.99    4.60
   5   4   2   99.98    4.57
  -5   4  -2  103.19    4.57
   5  -4  -2  100.82    4.25
  -5  -4   2  104.27    4.60
  -5   4  -2  100.91    4.45
   5   4   2   95.22    4.37
   5   4   2   99.50    4.68
   5   4   2   89.94    4.66
  -5   4  -2   98.90    4.29
  -5  -5  -2   23.69    1.17
  -5   5   2   22.19    1.24
  -5  -5  -2   21.41    1.28
   5  -5   2   23.31    1.02
  -5   5   2   23.82    1.30
   5  -5   2   22.94    1.11
  -5   5   2   22.32    1.27
   5  -5   2   22.41    1.18
   5   5  -2   23.72    1.11
   5   5  -2   23.55    1.15
   5   5  -2   24.78    1.14
   5  -5   2   22.14    1.19
  -5  -5  -2   24.19    1.31
   5   5  -2   23.27    1.10
  -5   5   2   23.74    1.29
  -5   5   2   22.51    1.05
  -5  -5  -2   22.61    1.21
   5   5  -2   24.40    1.10
  -5  -5  -2   22.74    1.30
  -5   5   2   22.75    1.21
   5   5  -2   22.99    1.14
   5  -5  -2   22.85    1.15
  -5  -5   2   22.83    1.19
   5  -5  -2   22.63    1.27
  -5  -5   2   22.94    1.09
   5   5   2   23.36    1.06
  -5  -5   2   22.84    1.19
  -5  -5   2   23.85    1.05
   5   5   2   23.94    1.30
   5   5   2   21.99    1.25
  -5   5  -2   23.62    1.15
  -5   5  -2   22.94    1.11
   5  -5  -2   23.30    1.30
   5   5   2   21.63    1.26
   5   5   2   22.29    1.21
  -5   5  -2   23.75    1.15
   5   5   2   20.15    1.24
  -5   5  -2   23.67    1.12
   5  -5  -2   23.51    1.21
   5  -5  -2   23.86    1.27
  -5   5  -2   24.17    1.12
   5  -5  -2   23.82    1.21
   5   6  -2    0.08    0.20
  -5  -6  -2   -0.34    0.21
   5   6  -2    0.07    0.19
  -5   6   2   -0.01    0.23
  -5   6   2   -0.02    0.21
  -5   6   2   -0.05    0.19
   5   6  -2    0.02    0.16
  -5  -6  -2    0.16    0.24
   5   6  -2   -0.03    0.15
  -5  -6  -2   -0.05    0.23
   5  -6  -2   -0.33    0.20
   5   6   2   -0.21    0.22
  -5   6  -2   -0.15    0.17
   5   6   2   -0.07    0.19
   5  -6  -2    0.20    0.22
  -5   6  -2   -0.17    0.19
   5   6   2    0.16    0.26
   5   6   2   -0.04    0.19
  -5   6  -2    0.36    0.16
   5  -6  -2   -0.29    0.20
  -5  -7  -2   12.47    0.79
  -5  -7  -2   11.52    0.88
   5   7  -2   12.14    0.69
  -5   7   2    9.57    0.78
  -5   7   2   11.99    0.85
   5   7  -2   10.76    0.67
   5   7  -2   11.91    0.64
  -5   7   2   11.05    0.81
   5   7   2   10.93    0.82
   5   7   2   11.69    0.84
   5   7   2   10.07    0.79
   5  -7  -2   11.26    0.77
   5   7   2   10.31    0.83
  -5   7  -2   12.28    0.71
  -5   7  -2   11.96    0.71
   5  -7  -2   12.43    0.88
  -5   7  -2   11.39    0.65
  -5  -8  -2   54.97    2.56
  -5   8   2   56.63    2.74
  -5   8   2   55.96    2.79
   5   8  -2   54.79    2.48
  -5   8   2   56.00    2.65
   5   8   2   54.75    2.64
   5   8   2   50.43    2.75
   5  -8  -2   53.16    2.55
  -5   8  -2   53.63    2.46
  -5   8  -2   56.50    2.50
   5   8   2   53.26    2.75
  -5   9   2   12.52    0.98
  -5  -9  -2   13.19    0.97
  -5   9   2   12.59    0.97
   5   9   2   12.79    0.95
   5   9   2   14.17    1.01
   5  -9  -2   12.52    0.92
  -5   0  -3    0.26    0.08
   5   0  -3    0.40    0.12
  -5   0   3    0.32    0.12
   5   0   3    0.52    0.13
   5   0   3    0.27    0.12
   5   0   3   -0.11    0.08
  -5   0   3    0.26    0.11
   5   0  -3    0.21    0.11
  -5   0   3    0.06    0.10
  -5   0   3    0.09    0.11
  -5   0  -3    0.12    0.12
   5   0  -3    0.13    0.11
   5   0  -3    0.07    0.12
   5   0  -3    0.23    0.11
   5   0  -3    0.04    0.11
   5   0  -3    0.19    0.08
   5   0   3    0.17    0.11
   5   0   3    0.17    0.12
  -5   0  -3    0.17    0.12
   5   0  -3    0.19    0.12
  -5   0  -3    0.30    0.10
   5   0  -3    0.25    0.12
  -5   0  -3    0.23    0.12
  -5   0  -3    0.35    0.12
  -5   0   3    0.02    0.11
  -5   0   3    0.18    0.13
   5   0   3    0.15    0.12
  -5   0  -3    0.17    0.14
  -5   0   3    0.31    0.14
   5   0   3    0.28    0.13
   5   0   3    0.20    0.12
  -5   0  -3    0.18    0.08
  -5  -1  -3    1.08    0.20
   5  -1   3    1.40    0.17
   5  -1   3    1.43    0.13
  -5  -1  -3    1.10    0.17
  -5   1   3    0.91    0.19
  -5  -1  -3    1.27    0.20
   5  -1   3    0.83    0.16
   5  -1   3    1.07    0.17
   5   1  -3    0.87    0.16
  -5  -1  -3    1.13    0.20
  -5   1   3    1.35    0.21
  -5  -1  -3    0.80    0.20
   5  -1   3    1.37    0.17
   5  -1   3    1.37    0.19
   5  -1   3    1.10    0.11
   5   1  -3    1.04    0.15
   5   1  -3    1.14    0.15
  -5   1   3    0.89    0.17
  -5   1   3    1.43    0.20
  -5   1   3    1.02    0.18
   5   1  -3    1.21    0.17
  -5  -1  -3    0.85    0.15
   5   1  -3    1.23    0.14
  -5  -1  -3    0.71    0.17
  -5   1   3    0.96    0.17
   5   1  -3    1.14    0.15
   5   1  -3    1.11    0.18
  -5   1   3    1.28    0.19
   5  -1   3    1.01    0.16
   5   1  -3    1.14    0.15
  -5  -1  -3    0.98    0.16
  -5  -1  -3    1.05    0.19
  -5  -1  -3    0.94    0.19
   5   1  -3    1.04    0.14
   5   1   3    1.43    0.21
  -5  -1   3    1.10    0.16
  -5   1  -3    0.98    0.16
   5  -1  -3    1.03    0.16
  -5   1  -3    1.27    0.15
   5   1   3    1.30    0.19
   5   1   3    1.12    0.20
  -5   1  -3    1.14    0.16
   5   1   3    1.45    0.20
   5  -1  -3    0.97    0.17
  -5   1  -3    1.50    0.17
  -5  -1   3    1.40    0.16
   5  -1  -3    1.70    0.21
   5  -1  -3    1.12    0.20
  -5   1  -3    1.02    0.18
  -5  -1   3    1.53    0.18
   5   1   3    0.76    0.17
  -5  -1   3    1.12    0.10
  -5   1  -3    0.94    0.16
   5   1   3    0.98    0.19
  -5  -1   3    1.41    0.17
   5  -1  -3    1.08    0.17
   5  -1  -3    0.88    0.18
  -5   1  -3    1.06    0.16
   5  -1  -3    0.99    0.19
  -5  -1   3    1.19    0.16
   5   1   3    1.10    0.19
   5  -1  -3    0.98    0.19
   5   1   3    0.90    0.18
   5  -1  -3    1.21    0.19
  -5   1  -3    1.11    0.16
  -5  -2  -3   60.33    2.83
   5  -2   3   58.90    2.75
  -5  -2  -3   60.47    2.81
   5   2  -3   59.71    2.70
   5  -2   3   61.67    2.81
  -5  -2  -3   63.70    2.70
  -5  -2  -3   64.80    2.89
   5   2  -3   61.92    2.77
   5   2  -3   62.65    2.71
  -5  -2  -3   62.42    2.60
   5   2  -3   59.33    2.76
  -5   2   3   64.58    2.83
   5   2  -3   58.95    2.61
   5  -2   3   61.60    2.75
  -5  -2  -3   62.68    2.69
  -5  -2  -3   62.25    2.88
   5  -2   3   66.76    2.81
  -5   2   3   63.27    2.70
  -5   2   3   62.05    2.83
   5  -2   3   57.90    2.62
   5  -2   3   56.37    2.80
  -5   2   3   66.93    2.88
   5   2  -3   60.64    2.76
   5  -2   3   57.88    2.81
  -5   2   3   58.08    2.86
  -5   2   3   65.23    2.89
  -5   2   3   62.90    2.69
  -5  -2  -3   64.68    2.90
  -5  -2  -3   63.06    2.89
  -5  -2   3   60.29    2.74
  -5  -2   3   58.99    2.61
  -5   2  -3   59.04    2.76
   5  -2  -3   58.38    2.60
   5   2   3   58.62    2.82
   5  -2  -3   59.97    2.88
   5   2   3   61.58    2.89
   5   2   3   56.64    2.87
   5   2   3   60.97    2.70
   5   2   3   59.87    2.82
  -5   2  -3   61.14    2.76
  -5  -2   3   64.56    2.81
  -5  -2   3   62.29    2.81
  -5   2  -3   54.80    2.61
   5  -2  -3   58.66    2.86
   5   2   3   64.44    2.90
  -5   2  -3   59.18    2.71
   5  -2  -3   58.13    2.87
   5  -2  -3   59.16    2.81
  -5   2  -3   62.86    2.72
   5   2   3   61.70    2.88
   5  -2  -3   63.17    2.69
   5  -2  -3   64.67    2.89
   5  -2  -3   63.26    2.69
  -5  -2   3   61.39    2.79
  -5   2  -3   60.55    2.77
   5  -2  -3   59.90    2.82
  -5   3   3   56.55    2.81
   5   3  -3   60.15    2.53
   5   3  -3   59.35    2.52
  -5   3   3   62.14    2.83
   5  -3   3   59.78    2.71
  -5  -3  -3   58.51    2.83
   5  -3   3   57.73    2.71
  -5  -3  -3   57.99    2.83
   5  -3   3   58.77    2.65
  -5  -3  -3   59.95    2.64
   5  -3   3   56.15    2.71
  -5   3   3   59.18    2.64
  -5  -3  -3   56.25    2.55
  -5  -3  -3   50.71    2.80
  -5   3   3   61.69    2.77
  -5   3   3   62.95    2.77
  -5   3   3   60.09    2.82
  -5  -3  -3   60.74    2.64
   5  -3   3   55.97    2.54
  -5  -3  -3   62.74    2.78
  -5   3  -3   53.05    2.53
   5  -3  -3   60.17    2.63
   5  -3  -3   59.49    2.83
  -5   3  -3   60.08    2.62
   5   3   3   62.36    2.79
   5   3   3   64.79    2.84
   5   3   3   59.17    2.82
  -5   3  -3   61.25    2.62
   5   3   3   57.30    2.82
   5  -3  -3   57.62    2.54
   5   3   3   55.57    2.81
   5  -3  -3   58.36    2.80
   5   3   3   60.33    2.65
  -5  -3   3   62.47    2.67
   5  -3  -3   58.01    2.76
  -5  -3   3   59.66    2.71
  -5  -3   3   62.74    2.72
  -5  -3   3   58.16    2.50
   5  -3  -3   55.62    2.81
   5   3   3   57.13    2.76
   5  -3  -3   59.81    2.64
  -5  -3   3   59.28    2.71
  -5  -3   3   59.98    2.71
   5  -3  -3   58.57    2.82
  -5  -4  -3   27.89    1.56
  -5   4   3   29.04    1.47
  -5   4   3   30.73    1.57
   5   4  -3   30.56    1.34
  -5   4   3   30.29    1.55
  -5   4   3   29.27    1.53
  -5  -4  -3   28.02    1.54
   5  -4   3   30.03    1.43
  -5  -4  -3   24.95    1.54
  -5  -4  -3   30.83    1.47
   5   4  -3   31.53    1.31
  -5   4   3   27.21    1.55
   5  -4   3   29.80    1.35
   5  -4   3   28.70    1.43
  -5  -4  -3   29.83    1.47
  -5   4   3   30.91    1.44
  -5  -4  -3   32.62    1.60
  -5  -4  -3   26.54    1.39
   5  -4   3   30.11    1.43
  -5   4   3   29.21    1.56
  -5  -4   3   29.18    1.42
  -5  -4   3   31.41    1.44
   5  -4  -3   28.65    1.57
   5   4   3   30.18    1.47
   5   4   3   28.50    1.53
  -5   4  -3   30.32    1.32
  -5   4  -3   28.05    1.34
   5   4   3   25.36    1.54
  -5  -4   3   30.61    1.43
   5  -4  -3   31.25    1.46
  -5  -4   3   30.69    1.31
   5  -4  -3   30.19    1.54
   5  -4  -3   29.50    1.40
   5  -4  -3   29.34    1.56
   5   4   3   31.60    1.58
   5  -4  -3   29.88    1.46
  -5  -4   3   28.82    1.42
   5  -4  -3   30.14    1.55
   5   4   3   31.46    1.57
   5   4   3   32.10    1.58
   5   4   3   29.51    1.54
  -5  -5  -3   55.01    2.38
   5  -5   3   52.87    2.47
  -5   5   3   48.70    2.60
   5   5  -3   54.25    2.28
  -5   5   3   54.40    2.63
  -5   5   3   52.31    2.55
  -5  -5  -3   49.17    2.44
  -5  -5  -3   45.49    2.56
  -5  -5  -3   51.83    2.64
   5   5  -3   54.43    2.31
  -5   5   3   55.16    2.47
  -5  -5  -3   53.84    2.64
   5  -5   3   52.66    2.47
   5  -5  -3   51.84    2.63
  -5  -5   3   52.94    2.47
   5  -5  -3   47.57    2.55
   5  -5  -3   54.10    2.61
   5  -5  -3   52.67    2.44
  -5  -5   3   54.53    2.47
   5   5   3   56.78    2.59
   5   5   3   51.90    2.61
   5   5   3   56.98    2.48
   5   5   3   57.41    2.64
  -5   5  -3   52.97    2.31
   5   5   3   48.56    2.60
   5  -5  -3   51.23    2.36
  -5  -6  -3   20.77    1.15
  -5   6   3   20.43    1.24
  -5   6   3   22.05    1.23
  -5  -6  -3   21.63    1.22
   5   6  -3   23.11    1.03
  -5  -6  -3   20.52    1.30
  -5   6   3   22.53    1.30
   5   6   3   23.13    1.31
  -5   6  -3   21.85    1.07
   5  -6  -3   21.96    1.21
   5  -6  -3   21.03    1.28
   5   6   3   19.60    1.24
   5   6   3   22.81    1.25
   5   6   3   22.09    1.29
   5  -6  -3   22.91    1.17
  -5   7   3   17.60    1.10
   5   7  -3   17.82    0.86
  -5   7   3   16.77    1.12
  -5   7   3   15.77    1.06
  -5  -7  -3   18.18    1.17
  -5  -7  -3   16.59    1.02
  -5  -7  -3   17.57    1.07
   5   7   3   16.92    1.12
   5  -7  -3   16.42    1.12
  -5   7  -3   17.60    0.91
   5  -7  -3   17.81    1.08
   5   7   3   16.71    1.11
   5   7   3   16.72    1.12
   5   7   3   18.57    1.10
   5  -7  -3   16.35    1.01
  -5   8   3   17.99    1.17
  -5   8   3   16.74    1.17
  -5  -8  -3   17.26    1.10
  -5   8   3   17.27    1.15
   5  -8  -3   15.96    1.06
   5   8   3   17.91    1.14
   5   8   3   19.55    1.23
   5   8   3   16.65    1.17
   5   8   3   17.34    1.17
  -5   9   3    7.88    0.77
  -5   9   3    9.36    0.81
  -5  -9  -3    6.59    0.74
   5   9   3    6.06    0.71
   5  -9  -3    6.21    0.70
   5   9   3    7.09    0.79
   5   0  -4    0.13    0.12
  -5   0  -4    0.32    0.12
  -5   0  -4    0.34    0.15
  -5   0   4    0.31    0.14
  -5   0   4    0.04    0.12
  -5   0  -4    0.16    0.13
   5   0   4    0.29    0.13
   5   0  -4    0.40    0.16
  -5   0   4    0.12    0.13
  -5   0   4    0.20    0.13
   5   0   4    0.10    0.13
   5   0   4    0.12    0.13
   5   0   4    0.12    0.14
   5   0  -4    0.06    0.14
   5   0  -4    0.26    0.14
  -5   0  -4    0.07    0.12
   5   0   4    0.11    0.12
  -5   0  -4    0.48    0.15
  -5   0   4    0.26    0.15
   5   0   4    0.21    0.14
   5   0   4    0.21    0.15
   5   0  -4    0.13    0.12
  -5   0  -4    0.22    0.17
   5   0  -4    0.11    0.14
   5  -1   4  121.81    5.57
   5   1  -4  125.35    5.45
   5   1  -4  131.87    5.55
  -5  -1  -4  119.51    5.63
  -5  -1  -4  131.57    5.50
   5  -1   4  117.92    5.45
  -5  -1  -4  125.00    5.26
   5  -1   4  125.25    5.58
   5   1  -4  118.93    5.20
  -5  -1  -4  120.16    5.62
   5   1  -4  121.04    5.20
   5  -1   4  122.31    5.06
  -5   1   4  123.84    5.62
  -5  -1  -4  129.78    5.64
  -5   1   4  125.67    5.26
   5   1  -4  121.30    5.43
   5   1  -4  117.85    5.55
   5   1  -4  128.82    5.56
   5  -1   4  119.19    5.20
   5  -1   4  116.29    5.57
  -5  -1  -4  126.57    5.10
  -5   1   4  116.57    5.61
   5   1  -4  131.67    5.54
  -5   1   4  128.95    5.51
  -5  -1  -4  126.93    5.11
  -5  -1  -4  136.95    5.53
   5  -1   4  112.17    5.56
  -5  -1  -4  132.19    5.63
  -5   1   4  115.67    5.61
  -5  -1  -4  131.14    5.27
   5  -1  -4  132.66    5.63
  -5   1  -4  122.71    5.46
   5   1   4  123.05    5.13
  -5  -1   4  119.12    5.55
   5  -1  -4  113.81    5.48
   5   1   4  125.58    5.63
   5   1   4  115.18    5.26
   5  -1  -4  128.27    5.26
   5  -1  -4  125.53    5.27
  -5  -1   4  121.36    5.20
  -5  -1   4  122.93    5.57
   5  -1  -4  126.29    5.50
  -5  -1   4  123.70    5.05
   5   1   4  118.73    5.63
   5  -1  -4  120.83    5.10
   5   1   4  122.53    5.62
   5   1   4  121.01    5.50
  -5   1  -4  131.06    5.56
   5  -1  -4  135.12    5.62
   5  -1  -4  118.77    5.60
   5   1   4  122.77    5.63
  -5   1  -4  126.06    5.57
  -5   1  -4  129.53    5.56
  -5  -1   4  124.20    5.44
  -5   1  -4  127.48    5.43
  -5   1  -4  124.30    5.22
  -5  -1   4  119.61    5.56
  -5   1  -4  127.93    5.57
   5  -1  -4  115.25    5.61
  -5   1  -4  108.38    5.19
   5  -2   4   67.35    3.18
   5  -2   4   69.39    3.17
  -5  -2  -4   74.23    3.28
  -5  -2  -4   73.60    3.21
  -5  -2  -4   72.71    3.28
   5  -2   4   69.98    3.11
  -5  -2  -4   67.65    3.26
  -5  -2  -4   70.14    3.05
  -5   2   4   72.13    3.27
   5  -2   4   73.52    3.19
   5   2  -4   67.83    2.96
   5   2  -4   68.90    3.07
  -5  -2  -4   60.66    3.04
   5   2  -4   68.82    3.06
  -5  -2  -4   67.61    2.94
  -5   2   4   69.32    3.20
   5  -2   4   69.32    2.95
  -5   2   4   70.91    3.26
  -5  -2  -4   66.67    3.20
  -5   2   4   66.04    3.04
  -5  -2  -4   76.78    3.30
   5  -2   4   68.78    3.17
  -5   2   4   73.08    3.28
   5   2   4   72.83    3.29
   5   2   4   63.79    3.25
   5   2   4   70.07    3.27
  -5   2  -4   73.53    3.07
   5  -2  -4   67.74    3.25
  -5  -2   4   70.89    3.17
   5  -2  -4   67.58    2.94
  -5   2  -4   66.90    3.07
   5  -2  -4   71.76    3.05
   5  -2  -4   71.30    3.26
  -5  -2   4   70.98    3.17
   5   2   4   68.17    3.27
   5   2   4   63.20    3.18
   5  -2  -4   66.96    3.04
   5  -2  -4   70.03    3.27
   5   2   4   63.29    3.05
  -5  -2   4   69.44    2.95
   5  -2  -4   72.23    3.20
   5  -2  -4   68.97    3.20
  -5  -2   4   70.21    3.15
   5  -2  -4   63.29    3.24
  -5   2  -4   69.80    3.12
  -5  -2   4   70.52    3.09
  -5   2  -4   68.41    3.13
  -5   2  -4   70.07    2.95
  -5   3   4    2.11    0.30
  -5  -3  -4    0.99    0.27
  -5  -3  -4    1.08    0.27
  -5  -3  -4    1.15    0.26
  -5  -3  -4    1.68    0.32
  -5  -3  -4    1.36    0.24
   5  -3   4    1.64    0.16
   5  -3   4    1.69    0.20
   5  -3   4    1.83    0.20
   5  -3   4    1.61    0.20
  -5   3   4    2.20    0.28
  -5  -3  -4    1.51    0.27
  -5   3   4    1.32    0.27
   5  -3   4    2.09    0.21
  -5  -3  -4    1.24    0.28
  -5   3   4    1.62    0.29
  -5   3   4    1.41    0.27
   5   3   4    1.52    0.29
  -5   3  -4    2.09    0.20
  -5   3  -4    2.04    0.19
   5   3   4    1.44    0.28
   5  -3  -4    1.75    0.28
   5  -3  -4    1.58    0.26
   5   3   4    1.30    0.27
   5   3   4    1.33    0.27
   5  -3  -4    1.37    0.29
   5  -3  -4    1.28    0.27
   5  -3  -4    1.10    0.25
   5  -3  -4    2.73    0.29
   5  -3  -4    1.72    0.29
   5   3   4    1.21    0.29
  -5   4   4   94.52    4.40
   5  -4   4   92.43    4.23
   5  -4   4   98.11    4.24
   5  -4   4   95.51    4.22
  -5  -4  -4   86.14    4.31
  -5  -4  -4   91.55    4.00
  -5  -4  -4   93.63    4.13
  -5   4   4   89.02    4.29
  -5  -4  -4   90.63    4.41
  -5  -4  -4  101.10    4.44
  -5  -4  -4   87.96    4.39
  -5   4   4   92.33    4.12
  -5  -4  -4   96.36    4.13
  -5   4   4   86.26    4.38
   5  -4  -4   93.22    4.31
   5  -4  -4   91.88    4.41
  -5  -4   4  100.85    4.24
   5  -4  -4   98.62    4.42
  -5  -4   4   91.40    4.22
   5   4   4   92.40    4.31
   5  -4  -4   92.28    4.38
  -5  -4   4   93.39    4.21
   5   4   4   95.98    4.42
   5   4   4   92.57    4.41
   5  -4  -4  100.69    4.00
   5  -4  -4   97.43    4.12
   5   4   4   94.52    4.12
   5  -4  -4   84.00    4.09
   5   4   4   89.00    4.40
  -5   5   4  100.08    4.47
  -5   5   4   89.71    4.27
  -5  -5  -4   92.29    4.15
  -5  -5  -4   94.02    4.57
  -5  -5  -4  101.56    4.29
  -5  -5  -4  100.59    4.30
  -5  -5  -4   93.82    4.50
  -5   5   4   85.60    4.54
   5  -5   4   92.58    4.37
  -5   5   4   98.27    4.58
   5  -5   4   99.10    4.38
  -5  -5  -4   94.95    4.59
   5   5   4   95.20    4.56
   5  -5  -4   93.80    4.27
   5  -5  -4   95.53    4.15
   5  -5  -4   96.68    4.55
   5   5   4   95.89    4.28
  -5  -5   4   97.85    4.36
  -5  -5   4   95.81    4.35
   5  -5  -4   94.25    4.57
   5   5   4   93.27    4.57
   5  -5  -4  102.27    4.50
   5  -5  -4   98.00    4.28
   5   5   4  109.13    4.61
   5   5   4   94.41    4.47
  -5  -6  -4    9.48    0.77
  -5  -6  -4    9.88    0.73
  -5  -6  -4    9.88    0.82
  -5   6   4   10.55    0.77
  -5   6   4    9.27    0.77
  -5   6   4    8.22    0.73
   5  -6  -4    9.17    0.68
   5   6   4    8.81    0.76
   5   6   4    9.21    0.77
   5  -6  -4    8.93    0.75
   5   6   4    9.35    0.77
   5  -6  -4   10.66    0.77
   5   6   4    9.77    0.79
  -5  -7  -4   19.64    1.21
  -5   7   4   18.89    1.21
  -5  -7  -4   20.32    1.17
  -5  -7  -4   19.76    1.30
  -5   7   4   18.77    1.25
  -5   7   4   20.46    1.22
   5   7   4   19.38    1.26
   5   7   4   18.71    1.27
   5   7   4   18.11    1.20
   5  -7  -4   19.63    1.19
   5  -7  -4   21.15    1.16
   5  -7  -4   19.71    1.27
  -5   8   4   11.22    0.92
  -5   8   4   12.04    0.96
  -5  -8  -4   10.40    0.86
   5  -8  -4   12.62    0.90
   5   8   4   11.55    0.97
   5   8   4   14.16    0.97
  -5   0  -5    0.35    0.16
  -5   0  -5   -0.01    0.15
  -5   0  -5    0.79    0.18
  -5   0   5    0.36    0.15
   5   0  -5    0.38    0.15
   5   0  -5    0.20    0.16
  -5   0  -5    0.34    0.12
  -5   0   5    0.52    0.18
  -5   0  -5    0.48    0.16
   5   0  -5    0.25    0.13
   5   0   5    0.25    0.15
  -5   0   5    0.05    0.13
  -5   0   5    0.59    0.18
   5   0   5    0.14    0.14
   5   0  -5    0.24    0.15
  -5   0   5    0.17    0.14
   5   0   5    0.39    0.15
  -5   0  -5    0.43    0.17
   5   0  -5    0.50    0.15
   5   0   5    0.25    0.14
   5   0  -5    0.27    0.15
   5   0  -5    0.73    0.17
   5   0  -5    0.17    0.15
   5   0   5    0.21    0.16
   5   0   5    0.34    0.15
   5   0   5    0.45    0.16
  -5   0  -5    0.17    0.15
  -5   1   5   38.22    1.82
   5   1  -5   35.34    1.69
  -5  -1  -5   37.54    1.82
   5  -1   5   33.24    1.73
   5  -1   5   34.12    1.62
  -5  -1  -5   35.21    1.64
  -5   1   5   35.27    1.76
   5  -1   5   33.65    1.73
   5   1  -5   33.71    1.67
  -5  -1  -5   31.58    1.66
  -5  -1  -5   33.86    1.58
   5   1  -5   35.55    1.72
  -5   1   5   36.01    1.80
   5  -1   5   38.00    1.76
   5  -1   5   38.95    1.75
  -5   1   5   35.48    1.67
   5   1  -5   35.79    1.72
   5  -1   5   36.45    1.56
  -5  -1  -5   34.79    1.77
  -5  -1  -5   33.95    1.80
  -5  -1  -5   36.30    1.58
   5   1  -5   36.34    1.63
  -5   1   5   37.86    1.80
  -5  -1  -5   35.12    1.79
   5   1  -5   39.78    1.71
   5   1  -5   35.60    1.71
  -5  -1  -5   37.55    1.76
   5  -1   5   36.53    1.71
  -5  -1  -5   34.99    1.79
   5   1  -5   40.52    1.63
   5   1   5   35.01    1.76
   5   1   5   37.93    1.82
  -5   1  -5   36.28    1.73
   5  -1  -5   35.23    1.79
  -5   1  -5   34.79    1.71
  -5   1  -5   35.78    1.70
   5  -1  -5   34.33    1.65
  -5   1  -5   39.12    1.69
  -5   1  -5   33.91    1.61
  -5  -1   5   37.22    1.73
   5  -1  -5   39.99    1.78
  -5   1  -5   38.28    1.65
   5   1   5   37.57    1.82
   5  -1  -5   38.73    1.81
  -5  -1   5   35.57    1.73
   5  -1  -5   35.01    1.67
  -5   1  -5   34.00    1.70
   5  -1  -5   38.85    1.58
   5   1   5   38.97    1.70
   5  -1  -5   38.02    1.76
  -5  -1   5   38.33    1.63
   5  -1  -5   34.66    1.78
  -5  -1   5   37.14    1.70
  -5   1  -5   33.73    1.73
   5  -1  -5   36.16    1.58
   5  -1  -5   32.41    1.78
   5   1   5   36.69    1.80
   5   1   5   35.13    1.63
  -5  -1   5   37.04    1.74
  -5   2   5   10.85    0.69
  -5  -2  -5   11.00    0.70
   5  -2   5   11.93    0.65
  -5  -2  -5   12.18    0.77
  -5   2   5   10.19    0.73
   5   2  -5   11.63    0.59
  -5   2   5   12.62    0.77
  -5  -2  -5   12.58    0.76
  -5  -2  -5   11.33    0.76
   5  -2   5   11.51    0.65
  -5  -2  -5   12.27    0.65
   5   2  -5   12.02    0.60
  -5  -2  -5   11.57    0.75
  -5  -2  -5   12.53    0.75
   5  -2   5   11.84    0.59
  -5   2   5   11.88    0.75
  -5   2   5   11.66    0.75
   5  -2   5   11.66    0.65
  -5  -2  -5   10.57    0.73
   5  -2   5   12.35    0.66
  -5  -2  -5   11.34    0.67
   5   2  -5   11.57    0.57
   5   2   5   10.89    0.71
   5  -2  -5   11.51    0.68
   5  -2  -5   11.44    0.75
  -5   2  -5   11.86    0.59
   5   2   5   11.70    0.76
   5  -2  -5   12.10    0.75
  -5  -2   5   11.06    0.63
  -5  -2   5   12.08    0.60
   5  -2  -5   10.84    0.73
  -5  -2   5   12.66    0.65
  -5  -2   5   12.11    0.64
   5  -2  -5   11.13    0.70
   5   2   5   11.56    0.74
  -5   2  -5   11.34    0.58
   5  -2  -5   10.86    0.74
   5  -2  -5   11.00    0.64
   5   2   5   13.13    0.75
   5   2   5   11.72    0.76
  -5   2  -5   11.22    0.60
   5  -2  -5   11.40    0.73
  -5   2  -5   11.08    0.59
   5  -2  -5   14.00    0.79
  -5  -3  -5   36.88    1.62
   5  -3   5   36.16    1.66
   5  -3   5   33.67    1.65
  -5   3   5   33.75    1.79
  -5  -3  -5   36.87    1.83
  -5   3   5   31.93    1.80
  -5   3   5   35.53    1.70
  -5  -3  -5   33.82    1.80
   5  -3   5   32.85    1.64
  -5   3   5   35.33    1.77
  -5  -3  -5   34.23    1.69
  -5  -3  -5   28.79    1.63
  -5   3   5   32.51    1.79
  -5  -3  -5   36.25    1.79
   5  -3   5   35.53    1.65
  -5  -3  -5   36.35    1.83
  -5  -3   5   34.32    1.63
   5   3   5   33.83    1.68
  -5  -3   5   36.89    1.63
  -5  -3   5   35.23    1.62
  -5   3  -5   35.32    1.50
   5   3   5   36.69    1.78
   5  -3  -5   35.34    1.66
   5  -3  -5   35.06    1.80
   5  -3  -5   31.63    1.74
   5   3   5   34.30    1.81
   5   3   5   31.79    1.79
   5  -3  -5   33.82    1.81
   5  -3  -5   33.55    1.77
   5  -3  -5   33.42    1.59
   5  -3  -5   33.91    1.68
  -5   3  -5   36.13    1.50
   5   3   5   35.29    1.81
  -5  -4  -5   77.36    3.27
   5  -4   5   75.56    3.41
  -5  -4  -5   74.22    3.38
  -5   4   5   76.07    3.62
  -5   4   5   72.80    3.52
  -5  -4  -5   68.53    3.60
  -5  -4  -5   80.16    3.66
  -5  -4  -5   76.10    3.56
   5  -4   5   76.05    3.40
  -5  -4  -5   69.66    3.59
  -5  -4  -5   71.08    3.36
  -5   4   5   74.33    3.39
  -5   4   5   75.80    3.61
   5  -4   5   72.17    3.41
  -5  -4   5   76.91    3.39
   5  -4  -5   68.57    3.56
   5  -4  -5   80.26    3.65
   5  -4  -5   76.11    3.26
   5   4   5   77.56    3.54
  -5  -4   5   73.60    3.38
   5   4   5   70.26    3.60
   5   4   5   74.26    3.38
   5   4   5   77.86    3.63
   5  -4  -5   74.34    3.53
   5  -4  -5   71.61    3.36
   5  -4  -5   73.20    3.61
   5  -4  -5   73.58    3.35
  -5  -4   5   74.37    3.39
   5   4   5   79.33    3.65
  -5  -5  -5    4.49    0.51
   5  -5   5    3.31    0.32
  -5  -5  -5    3.02    0.39
  -5   5   5    3.42    0.45
  -5   5   5    3.06    0.44
  -5  -5  -5    3.27    0.48
  -5  -5  -5    3.65    0.47
  -5  -5  -5    4.31    0.48
  -5   5   5    3.52    0.47
   5  -5  -5    3.94    0.44
   5  -5  -5    3.31    0.39
   5   5   5    3.59    0.47
   5  -5  -5    3.38    0.44
  -5  -5   5    3.44    0.28
   5  -5  -5    4.08    0.48
   5  -5  -5    2.86    0.42
   5   5   5    2.82    0.43
   5  -5  -5    3.30    0.47
   5   5   5    3.18    0.44
   5   5   5    2.83    0.42
  -5   6   5   19.56    1.25
  -5   6   5   17.45    1.18
  -5  -6  -5   18.89    1.11
  -5   6   5   20.11    1.19
  -5  -6  -5   17.51    1.16
  -5  -6  -5   19.75    1.26
   5   6   5   18.96    1.22
   5   6   5   19.37    1.25
   5   6   5   19.56    1.26
   5  -6  -5   19.49    1.18
   5  -6  -5   18.83    1.09
   5   6   5   21.01    1.22
   5  -6  -5   19.93    1.24
  -5   7   5   36.41    1.99
  -5  -7  -5   38.30    1.88
  -5  -7  -5   38.25    1.94
  -5   7   5   34.16    1.91
  -5  -7  -5   36.85    2.08
  -5   7   5   35.87    2.05
   5  -7  -5   35.83    2.04
   5   7   5   34.77    1.92
   5   7   5   35.52    2.01
   5   7   5   35.98    2.08
   5  -7  -5   35.11    1.83
   5  -7  -5   36.87    1.93
  -5   8   5   11.72    0.92
  -5  -8  -5    9.12    0.79
  -5   8   5    8.91    0.84
   5   8   5    9.18    0.84
   5  -8  -5    8.60    0.78
   5   8   5    8.37    0.83
  -5   0   6    0.20    0.19
   5   0  -6    0.33    0.17
   5   0  -6    0.47    0.18
   5   0  -6    0.28    0.17
  -5   0   6    0.33    0.17
   5   0  -6    0.20    0.18
   5   0  -6    0.25    0.16
  -5   0  -6    0.32    0.17
  -5   0  -6    0.25    0.18
   5   0   6    0.24    0.18
  -5   0  -6    0.35    0.18
   5   0   6    0.20    0.16
  -5   0  -6    0.15    0.12
  -5   0   6    0.06    0.17
   5   0  -6    0.34    0.14
  -5   0  -6    0.06    0.20
  -5   0   6    0.31    0.17
  -5   0  -6    0.40    0.17
  -5   0  -6    0.09    0.16
   5   0  -6    0.38    0.18
   5   0   6    0.14    0.17
   5   0   6    0.39    0.18
   5   0   6    0.02    0.16
  -5   0  -6    0.27    0.17
   5   0  -6    0.18    0.19
  -5   0   6    0.15    0.16
   5   0   6    0.28    0.17
   5   1  -6  174.79    7.73
  -5  -1  -6  176.93    7.98
  -5   1   6  168.13    7.98
   5   1  -6  181.51    7.42
  -5  -1  -6  177.37    7.22
  -5   1   6  183.13    8.01
  -5  -1  -6  190.39    8.02
   5  -1   6  184.35    7.78
   5  -1   6  161.51    7.93
  -5  -1  -6  181.50    7.84
  -5  -1  -6  167.56    7.99
   5   1  -6  179.59    7.89
   5   1  -6  183.62    7.91
   5  -1   6  177.04    7.24
  -5   1   6  183.41    7.83
  -5  -1  -6  182.04    7.47
   5  -1   6  171.40    7.41
  -5  -1  -6  164.92    7.97
  -5  -1  -6  176.73    7.22
  -5   1   6  178.31    8.01
  -5  -1  -6  188.07    7.49
   5  -1   6  160.07    7.92
   5   1  -6  167.70    7.73
   5   1  -6  170.80    7.90
  -5   1   6  190.23    7.48
   5  -1  -6  177.98    7.47
   5   1   6  190.25    7.84
  -5  -1   6  182.01    7.42
  -5  -1   6  168.69    7.92
  -5   1  -6  178.82    7.76
   5  -1  -6  171.24    7.21
   5  -1  -6  166.28    7.98
   5  -1  -6  160.43    7.79
   5   1   6  173.49    7.30
   5  -1  -6  174.86    7.99
   5   1   6  162.36    7.99
  -5   1  -6  176.36    7.89
   5  -1  -6  179.33    7.48
  -5   1  -6  163.59    7.90
   5   1   6  188.21    8.03
   5  -1  -6  180.29    7.21
  -5  -1   6  179.38    7.76
  -5   1  -6  183.79    7.91
  -5   1  -6  172.99    7.73
  -5   1  -6  173.79    7.89
  -5  -1   6  184.08    7.41
  -5   1  -6  188.56    7.43
   5  -1  -6  172.88    7.99
   5  -1  -6  167.02    7.97
   5   1   6  161.85    7.47
   5   1   6  185.09    8.00
   5  -2   6   20.70    1.05
   5  -2   6   20.85    0.96
   5   2  -6   21.38    0.96
  -5   2   6   20.96    1.14
  -5  -2  -6   20.16    1.14
  -5  -2  -6   19.03    1.13
  -5  -2  -6   18.42    1.08
   5   2  -6   20.26    0.97
  -5  -2  -6   20.86    1.19
  -5  -2  -6   19.70    1.14
  -5  -2  -6   21.04    1.16
  -5   2   6   18.03    1.13
  -5   2   6   20.96    1.18
  -5   2   6   21.15    1.17
   5   2  -6   20.13    0.95
  -5  -2  -6   20.90    1.05
  -5   2   6   20.99    1.17
  -5   2   6   18.32    1.06
   5  -2   6   21.21    1.05
  -5  -2  -6   21.08    0.99
  -5  -2  -6   19.11    1.14
   5  -2  -6   19.48    1.15
   5  -2  -6   19.76    1.04
   5  -2  -6   18.75    1.12
   5  -2  -6   18.21    1.11
   5   2   6   23.37    1.20
   5  -2  -6   17.72    1.12
   5  -2  -6   19.79    0.98
   5  -2  -6   19.93    1.08
  -5  -2   6   20.20    0.96
   5  -2  -6   19.84    1.13
   5   2   6   20.69    1.17
  -5   2  -6   19.54    0.95
   5   2   6   18.16    1.12
  -5   2  -6   19.07    0.95
   5   2   6   20.41    1.09
  -5   2  -6   20.06    0.96
   5  -2  -6   19.02    1.14
  -5  -2   6   21.38    1.03
  -5   2  -6   18.58    0.97
   5   2   6   22.19    1.17
  -5  -3  -6    7.22    0.59
  -5   3   6    8.32    0.68
  -5   3   6    8.78    0.68
   5  -3   6    9.05    0.51
  -5   3   6    7.24    0.64
  -5  -3  -6    6.85    0.67
  -5  -3  -6    8.36    0.66
  -5   3   6    7.97    0.67
  -5   3   6    7.93    0.63
  -5  -3  -6    7.70    0.65
  -5  -3  -6    8.29    0.65
  -5  -3  -6    7.51    0.56
  -5  -3  -6    7.04    0.64
   5  -3   6    8.72    0.52
   5  -3  -6    7.65    0.66
   5   3   6    8.00    0.67
  -5   3  -6    9.21    0.43
  -5  -3   6    9.19    0.50
   5  -3  -6    7.60    0.62
   5  -3  -6    7.83    0.60
  -5   3  -6    8.93    0.44
   5  -3  -6    7.66    0.55
   5   3   6    7.08    0.65
   5  -3  -6    7.50    0.63
   5  -3  -6    8.02    0.64
   5   3   6    6.79    0.61
   5   3   6    8.17    0.67
   5   3   6    8.19    0.67
   5  -3  -6    7.72    0.63
  -5   4   6    7.57    0.68
  -5  -4  -6    8.40    0.70
   5  -4   6    7.94    0.48
  -5   4   6    7.64    0.67
  -5  -4  -6    7.41    0.64
  -5  -4  -6    6.80    0.57
  -5   4   6    7.51    0.66
  -5  -4  -6    6.35    0.64
  -5  -4  -6    6.44    0.68
  -5  -4  -6    7.32    0.66
  -5   4   6    7.88    0.65
  -5  -4  -6    7.89    0.62
   5  -4  -6    7.28    0.68
   5   4   6    6.76    0.63
   5  -4  -6    7.49    0.65
   5   4   6    6.56    0.65
   5  -4  -6    6.76    0.63
   5   4   6    7.17    0.69
   5  -4  -6    7.08    0.58
   5   4   6    7.81    0.69
   5  -4  -6    6.89    0.63
   5   4   6    8.17    0.70
   5  -4  -6    6.87    0.63
  -5  -4   6    8.24    0.48
   5  -4  -6    7.07    0.59
  -5  -5  -6   75.64    3.62
  -5   5   6   67.32    3.57
  -5  -5  -6   77.48    3.57
  -5  -5  -6   72.05    3.58
  -5   5   6   70.06    3.36
  -5  -5  -6   70.12    3.22
  -5   5   6   73.61    3.51
  -5  -5  -6   72.92    3.37
   5  -5  -6   71.01    3.58
   5   5   6   70.21    3.37
   5  -5  -6   73.18    3.57
   5  -5  -6   75.87    3.54
   5  -5  -6   67.65    3.21
   5  -5  -6   70.43    3.34
   5   5   6   72.93    3.52
   5   5   6   73.77    3.61
   5   5   6   71.92    3.58
  -5  -6  -6    1.73    0.46
  -5  -6  -6    1.95    0.40
  -5  -6  -6    1.59    0.43
  -5   6   6    3.21    0.51
  -5   6   6    2.35    0.46
  -5   6   6    2.71    0.46
   5  -6  -6    1.71    0.42
   5   6   6    2.19    0.49
   5  -6  -6    2.04    0.39
   5   6   6    1.76    0.45
   5  -6  -6    2.49    0.47
   5   6   6    1.80    0.47
   5   6   6    2.47    0.46
  -5   7   6   40.66    2.24
  -5   7   6   42.42    2.33
  -5  -7  -6   45.38    2.18
  -5  -7  -6   43.03    2.26
  -5  -7  -6   44.33    2.44
   5  -7  -6   48.54    2.46
   5  -7  -6   43.69    2.25
   5   7   6   43.16    2.36
   5  -7  -6   40.33    2.13
   5   7   6   41.42    2.25
  -5  -8  -6    6.45    0.69
  -5   8   6    6.18    0.74
  -5   8   6    6.53    0.76
   5   8   6    6.11    0.71
   5   8   6    5.29    0.71
   5  -8  -6    4.98    0.63
  -5   0  -7   -0.03    0.19
   5   0  -7    0.19    0.12
   5   0  -7    0.20    0.19
   5   0   7    0.27    0.18
  -5   0   7    0.31    0.17
   5   0  -7    0.06    0.18
  -5   0   7    0.33    0.20
  -5   0   7    0.35    0.18
   5   0   7    0.09    0.15
   5   0  -7    0.06    0.17
   5   0  -7    0.24    0.16
   5   0  -7    0.27    0.18
  -5   0  -7    0.10    0.18
   5   0   7    0.00    0.18
   5   0  -7    0.31    0.17
  -5   0  -7    0.28    0.17
  -5   0  -7    0.21    0.16
   5   0  -7    0.03    0.15
  -5   0  -7    0.52    0.20
  -5   0  -7    0.30    0.17
  -5   0  -7    0.22    0.13
  -5   0  -7    0.20    0.11
  -5   0   7    0.17    0.16
  -5   0  -7    0.35    0.18
   5   0   7    0.10    0.16
   5   0   7    0.27    0.17
  -5  -1  -7    7.15    0.60
  -5  -1  -7    6.56    0.55
  -5  -1  -7    5.16    0.54
   5  -1   7    7.45    0.53
   5   1  -7    7.26    0.49
   5   1  -7    7.02    0.48
   5  -1   7    6.95    0.52
  -5   1   7    7.12    0.59
   5  -1   7    6.51    0.46
   5   1  -7    7.99    0.50
  -5  -1  -7    6.90    0.54
  -5  -1  -7    7.99    0.49
  -5   1   7    6.16    0.52
   5   1  -7    7.29    0.47
  -5   1   7    6.31    0.57
  -5   1   7    6.33    0.55
   5   1  -7    7.23    0.50
  -5  -1  -7    6.64    0.55
   5  -1   7    6.83    0.48
  -5   1   7    7.21    0.57
   5   1  -7    7.25    0.46
   5  -1  -7    6.75    0.53
   5  -1  -7    7.25    0.49
   5  -1  -7    7.53    0.58
   5  -1  -7    7.55    0.58
   5  -1  -7    6.74    0.54
  -5  -1   7    6.76    0.50
  -5   1  -7    7.36    0.46
  -5  -1   7    6.83    0.48
   5   1   7    6.57    0.51
   5   1   7    6.44    0.56
  -5   1  -7    7.77    0.50
   5  -1  -7    7.58    0.57
  -5   1  -7    6.72    0.51
  -5  -1   7    6.92    0.49
   5   1   7    6.32    0.56
  -5   1  -7    8.01    0.48
  -5   1  -7    7.36    0.50
   5   1   7    7.09    0.57
  -5   1  -7    7.05    0.48
  -5   1  -7    7.32    0.50
   5   1   7    6.09    0.53
  -5   2   7   14.37    0.92
  -5   2   7   11.24    0.81
  -5  -2  -7   14.21    0.91
  -5  -2  -7   11.75    0.86
  -5   2   7   13.74    0.92
   5  -2   7   13.39    0.78
   5   2  -7   13.40    0.68
   5  -2   7   13.42    0.67
  -5  -2  -7   13.27    0.73
   5   2  -7   13.13    0.71
  -5   2   7   13.68    0.90
  -5  -2  -7   14.74    0.88
  -5  -2  -7   13.89    0.89
  -5  -2  -7   11.71    0.77
  -5  -2  -7   13.45    0.91
   5  -2   7   12.87    0.78
   5   2  -7   13.25    0.70
  -5   2   7   14.85    0.92
   5   2   7   13.46    0.91
  -5   2  -7   13.95    0.71
  -5   2  -7   13.95    0.69
   5  -2  -7   13.73    0.81
   5   2   7   13.60    0.91
  -5   2  -7   13.70    0.72
   5  -2  -7   13.65    0.89
  -5  -2   7   13.81    0.77
   5   2   7   13.61    0.86
   5  -2  -7   13.83    0.85
   5  -2  -7   13.32    0.89
   5  -2  -7   13.74    0.88
   5  -2  -7   14.25    0.91
   5   2   7   12.96    0.87
   5  -2  -7   13.47    0.74
  -5  -3  -7   26.69    1.52
   5  -3   7   28.35    1.36
  -5   3   7   25.67    1.52
  -5  -3  -7   25.10    1.50
  -5   3   7   28.54    1.53
  -5   3   7   26.72    1.55
  -5  -3  -7   26.33    1.39
  -5  -3  -7   26.10    1.32
  -5  -3  -7   25.17    1.51
  -5  -3  -7   30.97    1.58
  -5   3   7   27.25    1.45
  -5  -3  -7   29.08    1.46
   5  -3  -7   28.36    1.40
   5  -3  -7   24.68    1.41
  -5   3  -7   28.50    1.20
   5  -3  -7   28.00    1.34
   5  -3  -7   26.84    1.52
   5   3   7   27.51    1.50
   5  -3  -7   27.12    1.51
   5   3   7   25.72    1.54
   5  -3  -7   25.26    1.49
   5   3   7   26.92    1.44
   5   3   7   24.22    1.53
   5  -3  -7   26.76    1.53
  -5   4   7   19.83    1.23
  -5  -4  -7   19.74    1.16
  -5  -4  -7   17.68    1.19
  -5  -4  -7   18.06    1.04
  -5  -4  -7   16.77    1.17
  -5   4   7   18.76    1.15
  -5  -4  -7   19.36    1.12
  -5   4   7   20.41    1.22
  -5  -4  -7   19.43    1.22
   5  -4  -7   17.78    1.09
   5   4   7   20.35    1.23
   5  -4  -7   18.75    1.04
   5   4   7   19.41    1.24
   5  -4  -7   19.54    1.21
   5   4   7   19.10    1.16
   5  -4  -7   20.82    1.24
   5  -4  -7   17.98    1.13
   5  -4  -7   18.63    1.20
   5   4   7   18.30    1.21
  -5  -5  -7   46.44    2.27
  -5  -5  -7   48.30    2.53
  -5  -5  -7   44.96    2.40
  -5  -5  -7   51.81    2.59
  -5   5   7   44.54    2.38
  -5  -5  -7   46.68    2.57
  -5   5   7   46.80    2.56
  -5   5   7   46.88    2.49
   5   5   7   50.24    2.43
   5   5   7   49.04    2.57
   5  -5  -7   48.18    2.53
   5  -5  -7   46.80    2.55
   5   5   7   52.34    2.62
   5  -5  -7   49.88    2.41
   5  -5  -7   45.10    2.25
   5   5   7   46.43    2.50
   5  -5  -7   54.12    2.59
  -5   6   7   19.23    1.32
  -5  -6  -7   18.71    1.15
  -5  -6  -7   20.76    1.36
  -5   6   7   19.92    1.29
  -5  -6  -7   20.34    1.25
  -5   6   7   19.22    1.24
   5  -6  -7   16.92    1.12
   5   6   7   19.64    1.32
   5  -6  -7   20.47    1.33
   5   6   7   20.63    1.38
   5  -6  -7   20.75    1.26
   5   6   7   17.62    1.30
   5   6   7   17.71    1.23
  -5   7   7   10.66    0.95
  -5  -7  -7   10.23    0.96
  -5  -7  -7   10.66    0.83
  -5   7   7   10.92    0.91
  -5  -7  -7    9.38    0.86
   5  -7  -7   10.00    0.81
   5  -7  -7    9.65    0.93
   5  -7  -7   11.26    0.91
   5   7   7    9.01    0.86
   5   7   7   10.43    0.95
  -5   0   8   -0.35    0.19
  -5   0   8    0.04    0.18
   5   0  -8   -0.02    0.18
  -5   0  -8    0.26    0.20
   5   0  -8   -0.25    0.23
  -5   0  -8   -0.31    0.21
   5   0  -8   -0.01    0.19
  -5   0  -8   -0.07    0.16
  -5   0  -8    0.16    0.19
   5   0  -8   -0.12    0.20
  -5   0  -8    0.22    0.20
   5   0  -8    0.17    0.20
   5   0   8    0.63    0.24
   5   0  -8   -0.05    0.21
  -5   0   8   -0.02    0.20
  -5   0  -8    0.04    0.23
   5   0   8    0.37    0.21
   5   0   8    0.12    0.21
   5   0   8    0.13    0.20
  -5  -1  -8  101.92    4.76
   5  -1   8  104.29    4.30
  -5  -1  -8   99.69    4.47
   5   1  -8  103.86    4.65
   5   1  -8  103.39    4.57
  -5   1   8  102.26    4.79
  -5  -1  -8  102.77    4.70
  -5   1   8  103.00    4.47
  -5  -1  -8   93.40    4.74
  -5   1   8  101.28    4.80
   5   1  -8  105.30    4.41
   5   1  -8  102.76    4.64
  -5  -1  -8   92.24    4.38
   5  -1   8  103.70    4.73
   5   1  -8  101.94    4.67
   5   1  -8  103.00    4.58
   5   1   8  101.76    4.82
   5  -1  -8  106.95    4.77
  -5   1  -8  109.38    4.41
  -5   1  -8   98.13    4.65
   5  -1  -8  101.43    4.76
   5   1   8   87.32    4.77
   5   1   8  106.93    4.49
  -5   1  -8  100.54    4.60
  -5  -1   8   98.75    4.71
  -5   1  -8   99.93    4.64
  -5   1  -8  107.19    4.59
   5  -1  -8  100.15    4.40
  -5   1  -8  107.37    4.66
   5  -1  -8  101.56    4.47
   5  -1  -8  102.19    4.67
   5   2  -8    8.35    0.48
  -5  -2  -8    8.55    0.66
  -5  -2  -8    6.75    0.56
  -5   2   8    7.04    0.62
  -5  -2  -8    6.68    0.62
  -5  -2  -8    7.45    0.49
  -5   2   8    6.21    0.64
  -5  -2  -8    6.02    0.64
   5   2  -8    8.60    0.51
  -5  -2  -8    7.17    0.64
  -5   2   8    6.86    0.65
  -5   2   8    7.11    0.70
   5   2   8    8.13    0.66
   5   2   8    7.22    0.67
   5  -2  -8    7.08    0.61
   5  -2  -8    7.57    0.50
  -5   2  -8    6.92    0.46
  -5   2  -8    6.82    0.50
  -5   2  -8    7.00    0.48
   5  -2  -8    7.33    0.63
   5  -2  -8    7.49    0.64
   5   2   8    6.42    0.65
   5  -2  -8    6.79    0.56
   5  -2  -8    7.55    0.68
  -5  -3  -8    2.83    0.44
  -5  -3  -8    4.22    0.53
  -5   3   8    2.73    0.41
  -5  -3  -8    3.07    0.45
  -5  -3  -8    2.40    0.39
  -5   3   8    2.96    0.44
  -5   3   8    2.78    0.47
  -5  -3  -8    3.22    0.37
  -5  -3  -8    3.02    0.46
   5  -3  -8    3.08    0.43
   5  -3  -8    3.38    0.48
   5  -3  -8    3.26    0.36
   5   3   8    3.11    0.47
   5  -3  -8    3.25    0.45
   5  -3  -8    3.01    0.40
   5  -3  -8    3.48    0.45
   5   3   8    2.17    0.41
   5   3   8    3.15    0.47
  -5  -4  -8    0.73    0.27
  -5   4   8    0.85    0.34
  -5  -4  -8    0.77    0.40
  -5  -4  -8    0.38    0.30
  -5  -4  -8    0.48    0.28
  -5  -4  -8    0.49    0.31
  -5   4   8    1.18    0.34
  -5  -4  -8    0.22    0.30
   5   4   8    0.46    0.30
   5  -4  -8    0.41    0.27
   5  -4  -8    0.62    0.29
   5   4   8    0.76    0.32
   5  -4  -8    0.80    0.26
   5  -4  -8    0.48    0.28
   5  -4  -8    0.24    0.33
   5   4   8    0.87    0.32
   5  -4  -8    0.91    0.33
  -5  -5  -8   89.33    4.62
  -5  -5  -8   96.09    4.67
  -5  -5  -8   93.37    4.35
  -5  -5  -8   87.61    4.14
  -5   5   8   93.51    4.34
  -5  -5  -8   93.97    4.59
  -5   5   8   98.28    4.68
   5  -5  -8  101.23    4.58
   5   5   8   94.91    4.68
   5  -5  -8  100.41    4.66
   5  -5  -8   92.90    4.63
   5  -5  -8   94.10    4.34
   5   5   8   90.96    4.64
   5  -5  -8   93.02    4.14
   5  -5  -8   94.06    4.32
   5   5   8   94.57    4.36
  -5  -6  -8   10.18    0.96
  -5   6   8   13.04    0.96
  -5  -6  -8   11.23    0.93
  -5  -6  -8    9.11    0.79
   5  -6  -8   10.55    0.90
   5  -6  -8   10.70    0.81
   5  -6  -8   10.13    0.94
   5   6   8    9.08    0.96
   5   6   8   10.18    0.90
  -5  -7  -8   18.96    1.31
  -5  -7  -8   18.55    1.21
  -5   7   8   20.36    1.34
   5  -7  -8   18.25    1.28
   5  -7  -8   18.55    1.19
   5   7   8   17.71    1.29
   5   0  -9    0.31    0.19
   5   0  -9    0.17    0.23
   5   0  -9    0.50    0.23
   5   0   9    0.48    0.24
   5   0  -9    0.53    0.24
  -5   0   9   -0.06    0.20
  -5   0  -9    0.05    0.21
   5   0   9    0.16    0.22
  -5   0  -9    0.16    0.26
  -5   0  -9    0.18    0.18
  -5   0  -9    0.30    0.21
  -5  -1  -9    9.47    0.58
  -5  -1  -9    8.96    0.70
  -5   1   9   10.28    0.77
   5   1  -9    9.72    0.60
   5   1  -9    9.66    0.64
  -5  -1  -9    9.29    0.76
   5   1  -9   10.01    0.66
  -5   1   9   12.13    0.76
   5   1  -9    9.42    0.64
   5   1  -9    9.02    0.60
   5   1  -9   11.45    0.68
   5  -1   9   10.83    0.66
  -5  -1  -9    9.11    0.70
  -5  -1  -9    9.18    0.72
  -5   1  -9    9.76    0.65
   5  -1  -9    9.56    0.74
   5  -1  -9    9.47    0.71
   5  -1  -9    9.44    0.59
   5   1   9    9.83    0.72
  -5   1  -9    9.05    0.64
  -5   1  -9    9.92    0.60
   5   1   9   10.79    0.80
  -5   1  -9    9.52    0.63
   5  -1  -9   10.30    0.72
  -5   1  -9    9.30    0.61
  -5   1  -9    9.47    0.67
   5  -1  -9    9.60    0.72
  -5  -2  -9   13.95    0.93
  -5   2   9   11.12    0.90
  -5  -2  -9   12.74    0.90
  -5   2   9   12.44    0.87
   5   2  -9   13.46    0.74
  -5  -2  -9   13.13    0.79
  -5  -2  -9   12.74    0.95
  -5  -2  -9   13.44    0.91
   5   2  -9   13.59    0.67
   5  -2  -9   12.43    0.90
  -5   2  -9   13.30    0.69
  -5   2  -9   12.96    0.71
   5   2   9   10.95    0.86
   5  -2  -9   13.86    0.81
   5   2   9   10.89    0.92
  -5   2  -9   13.25    0.73
   5  -2  -9   12.77    0.88
   5  -2  -9   13.91    0.92
   5  -2  -9   12.58    0.92
  -5  -3  -9   16.28    0.98
  -5  -3  -9   13.89    1.05
  -5  -3  -9   14.61    1.09
  -5  -3  -9   16.34    1.07
  -5   3   9   16.33    1.05
  -5  -3  -9   14.80    1.08
  -5   3   9   15.04    1.10
  -5  -3  -9   15.56    0.88
   5   3   9   14.34    1.09
   5  -3  -9   17.41    1.06
   5  -3  -9   16.82    0.99
   5  -3  -9   15.69    1.09
   5  -3  -9   16.58    1.09
   5   3   9   16.83    1.07
   5  -3  -9   17.72    0.90
   5  -3  -9   16.66    1.10
  -5   4   9   22.99    1.47
  -5  -4  -9   19.25    1.32
  -5  -4  -9   22.03    1.21
  -5  -4  -9   24.90    1.33
  -5  -4  -9   23.65    1.46
  -5   4   9   23.47    1.37
  -5  -4  -9   21.62    1.41
  -5  -4  -9   21.41    1.44
   5   4   9   22.69    1.46
   5  -4  -9   23.30    1.37
   5  -4  -9   23.31    1.44
   5  -4  -9   21.69    1.19
   5  -4  -9   24.05    1.31
   5   4   9   21.39    1.35
   5  -4  -9   20.52    1.41
   5  -4  -9   22.51    1.42
  -5   5   9   14.66    1.08
  -5  -5  -9   15.38    1.15
  -5   5   9   14.94    1.16
  -5  -5  -9   14.61    1.16
  -5  -5  -9   15.66    1.09
  -5  -5  -9   14.55    0.95
  -5  -5  -9   15.32    1.05
   5  -5  -9   14.01    1.01
   5   5   9   14.47    1.07
   5  -5  -9   15.74    1.16
   5  -5  -9   15.06    1.08
   5   5   9   15.29    1.19
   5  -5  -9   14.18    0.94
  -5  -6  -9   14.34    1.08
  -5   6   9   13.75    1.07
  -5  -6  -9   14.57    0.97
   5  -6  -9   12.80    0.94
   5   6   9   12.79    1.05
   5  -6  -9   13.92    1.07
   5   0 -10    0.32    0.24
   5   0 -10    0.66    0.25
  -5   0 -10    0.23    0.29
  -5   0 -10    0.33    0.26
  -5   0 -10   -0.05    0.21
   5   0 -10    0.31    0.26
   5   0  10    0.93    0.28
   5   0 -10    0.64    0.27
  -5   0 -10    0.05    0.20
  -5  -1 -10   50.90    2.49
   5   1 -10   45.86    2.29
   5   1 -10   49.48    2.29
   5   1 -10   54.23    2.28
   5   1 -10   50.12    2.34
  -5  -1 -10   48.27    2.45
  -5  -1 -10   45.73    2.13
  -5  -1 -10   49.00    2.34
  -5   1 -10   47.15    2.32
  -5   1 -10   44.73    2.23
   5  -1 -10   49.13    2.44
  -5   1 -10   46.62    2.32
   5  -1 -10   47.88    2.46
  -5   1 -10   49.76    2.29
   5  -1 -10   48.26    2.33
   5  -1 -10   43.58    2.12
  -5  -2 -10   15.96    1.07
  -5  -2 -10   15.80    0.94
  -5   2  10   18.13    1.18
   5   2 -10   17.46    0.92
  -5  -2 -10   19.82    1.20
  -5  -2 -10   17.57    1.14
  -5   2 -10   16.28    0.86
   5  -2 -10   17.61    1.13
   5  -2 -10   16.17    0.95
   5  -2 -10   17.91    1.09
   5  -2 -10   16.98    1.14
   5   2  10   14.78    1.13
  -5   2 -10   16.37    0.90
  -5   3  10    2.22    0.45
  -5  -3 -10    1.82    0.38
  -5   3  10    1.52    0.44
  -5  -3 -10    1.47    0.41
  -5  -3 -10    1.60    0.41
  -5  -3 -10    1.99    0.49
   5  -3 -10    2.22    0.39
   5  -3 -10    1.98    0.43
   5  -3 -10    2.12    0.43
   5   3  10    1.46    0.43
   5   3  10    1.53    0.45
   5  -3 -10    2.86    0.51
  -5  -4 -10   20.61    1.17
  -5   4  10   23.39    1.39
  -5  -4 -10   20.26    1.35
  -5  -4 -10   19.50    1.25
  -5  -4 -10   19.99    1.43
  -5   4  10   22.93    1.50
   5   4  10   22.48    1.40
   5  -4 -10   22.64    1.19
   5   4  10   22.02    1.50
   5  -4 -10   22.21    1.37
   5  -4 -10   23.57    1.49
   5  -4 -10   23.41    1.32
  -5   5  10   12.66    1.02
  -5  -5 -10   13.76    1.06
  -5  -5 -10   13.33    1.12
  -5  -5 -10   13.95    0.92
  -5  -5 -10   14.74    1.02
   5  -5 -10   13.53    0.90
   5   5  10   11.82    1.02
   5  -5 -10   14.85    1.08
   5  -5 -10   13.14    1.10
   5  -5 -10   13.76    0.99
   5   0 -11    0.19    0.30
  -5   0 -11   -0.33    0.22
  -5   0 -11   -0.12    0.28
   5   0 -11   -0.15    0.23
   5   0 -11   -0.37    0.21
  -5   0 -11   -0.35    0.24
  -5  -1 -11    3.52    0.52
   5   1 -11    5.07    0.50
   5   1 -11    4.75    0.47
  -5  -1 -11    4.82    0.54
  -5  -1 -11    4.41    0.52
   5  -1 -11    5.10    0.56
  -5   1 -11    4.89    0.50
   5  -1 -11    3.93    0.54
  -5   1 -11    4.78    0.47
   5  -1 -11    4.44    0.53
   5   2 -11    1.89    0.31
  -5  -2 -11    1.69    0.30
  -5  -2 -11    1.97    0.42
  -5  -2 -11    1.59    0.39
  -5  -2 -11    1.31    0.44
   5  -2 -11    2.39    0.44
   5  -2 -11    2.07    0.45
   5  -2 -11    1.54    0.41
   5  -2 -11    2.19    0.33
  -5   2 -11    1.75    0.30
  -5  -3 -11    8.54    0.68
  -5  -3 -11    7.44    0.83
  -5  -3 -11    8.07    0.78
   5  -3 -11    9.84    0.83
   5  -3 -11   10.70    0.89
[truncated: 1,128,360 more chars]
