# Supplementary material for: Crystal structure of the coordination compound of triiodidomethyltin(IV) with 2,2′-bi­pyridine, MeSnI3·bipy
Source: Acta Crystallogr E Crystallogr Commun. 2016 Jan 1;72(Pt 1):17–20. doi: 10.1107/S2056989015022975 (PMC4704764; doi:10.1107/S2056989015022975)
Supplement: Supplementary file 2 [file e-72-00017-Isup2.hkl]

data_I                                                                          
_shelx_title ' HR476_0ma in Pca2(1)'                                            
_shelx_refln_list_code          4                                               
_shelx_F_calc_maximum      452.00                                               
_exptl_crystal_F_000      1200.00                                               
_reflns_d_resolution_high  0.7570                                               
                                                                                
loop_                                                                           
 _space_group_symop_operation_xyz                                               
 'x, y, z'                                                                      
 '-x, -y, z+1/2'                                                                
 '-x+1/2, y, z+1/2'                                                             
 'x+1/2, -y, z'                                                                 
                                                                                
_cell_length_a    23.5604                                                       
_cell_length_b     7.0367                                                       
_cell_length_c     9.5792                                                       
_cell_angle_alpha  90.000                                                       
_cell_angle_beta   90.000                                                       
_cell_angle_gamma  90.000                                                       
                                                                                
_shelx_F_squared_multiplier     1.000                                           
                                                                                
loop_                                                                           
 _refln_index_h                                                                 
 _refln_index_k                                                                 
 _refln_index_l                                                                 
 _refln_F_squared_calc                                                          
 _refln_F_squared_meas                                                          
 _refln_F_squared_sigma                                                         
 _refln_observed_status                                                         
   0   0 -12      22205.21      22454.46       723.45 o                         
   2   0 -12        478.53        643.48        52.84 o                         
   4   0 -12        621.29        677.83        80.49 o                         
   6   0 -12       5781.75       5774.85       163.00 o                         
   8   0 -12      10532.47      10146.89       256.66 o                         
   0   1 -12       9433.52       9383.77       273.01 o                         
   1   1 -12       6713.48       6742.97       114.92 o                         
   2   1 -12       3565.17       3666.60        73.73 o                         
   3   1 -12        617.88        636.08        34.95 o                         
   4   1 -12       2089.10       1953.38        63.18 o                         
   5   1 -12       1371.96       1253.62        45.83 o                         
   6   1 -12       3239.70       3309.30        77.39 o                         
   7   1 -12       2470.62       2640.68        67.66 o                         
   8   1 -12       4797.67       4948.00       102.80 o                         
   9   1 -12       6383.90       6490.66       126.72 o                         
   0   2 -12       1787.36       1630.93       129.35 o                         
   1   2 -12       2950.71       2871.29       110.08 o                         
   2   2 -12       4310.69       4197.69       139.07 o                         
   3   2 -12       4271.95       4141.65       155.05 o                         
   4   2 -12       7702.13       7645.88       184.55 o                         
   5   2 -12       8047.07       7950.46       190.74 o                         
   6   2 -12        459.69        513.43        37.98 o                         
   7   2 -12       3354.74       3259.39        89.39 o                         
   2   0 -11      22285.75      22060.98       449.43 o                         
   4   0 -11       1513.79       1382.30        54.42 o                         
   6   0 -11       3966.64       3821.49        96.45 o                         
   8   0 -11       5542.11       5681.80       130.87 o                         
  10   0 -11      16897.70      16800.39       327.78 o                         
  12   0 -11        553.08        665.69        42.29 o                         
  14   0 -11        342.51        423.97        47.70 o                         
   1   1 -11       2432.27       2322.10        53.55 o                         
   2   1 -11       2993.10       3025.07        63.10 o                         
   3   1 -11       3383.05       3277.92        66.56 o                         
   4   1 -11          2.31         19.20        17.98 o                         
   5   1 -11        924.39       1015.23        35.54 o                         
   6   1 -11       4351.26       4416.52        82.83 o                         
   7   1 -11       3344.46       3281.74        68.83 o                         
   8   1 -11      12467.81      12378.02       191.34 o                         
   9   1 -11       1140.97       1222.92        41.17 o                         
  10   1 -11       1614.80       1689.70        48.20 o                         
  11   1 -11       2933.77       2879.16        72.29 o                         
  12   1 -11        767.13        777.48        39.36 o                         
  13   1 -11        199.51        249.66        28.62 o                         
  14   1 -11        802.52        911.88        43.55 o                         
  15   1 -11       2304.52       2303.82        68.27 o                         
   1   2 -11       1179.69       1127.76        41.96 o                         
   2   2 -11       2247.17       2246.49        55.62 o                         
   3   2 -11        824.29        847.99        32.36 o                         
   4   2 -11       4318.52       4238.59        84.62 o                         
   5   2 -11        358.41        411.44        25.27 o                         
   6   2 -11       1977.27       1918.33        48.52 o                         
   7   2 -11       2529.21       2438.95        55.45 o                         
   8   2 -11        219.73        281.76        22.76 o                         
   9   2 -11       2426.80       2503.66        58.32 o                         
  10   2 -11       2570.79       2610.07        55.96 o                         
  11   2 -11       3433.23       3495.94        69.26 o                         
  12   2 -11      11038.47      11026.54       170.76 o                         
  13   2 -11        794.95        891.84        35.05 o                         
   1   3 -11       1461.81       1296.58        56.37 o                         
   2   3 -11       6724.53       6089.46       141.20 o                         
   3   3 -11        680.13        755.84        50.25 o                         
   4   3 -11       2034.10       1977.17        70.23 o                         
   5   3 -11       1840.58       1898.25       105.35 o                         
   6   3 -11      15886.11      14280.85       283.88 o                         
   7   3 -11          6.74         50.75        28.05 o                         
   8   3 -11        588.00        511.12        41.26 o                         
   9   3 -11       2220.02       2236.79        75.77 o                         
  10   3 -11        308.27        250.43        35.20 o                         
  11   3 -11        306.33        297.29        36.90 o                         
   1   4 -11       4415.24       4088.24       111.44 o                         
   2   4 -11        186.40        256.52        36.05 o                         
   3   4 -11       4529.39       4441.42       116.20 o                         
   4   4 -11       1935.37       1907.74        71.79 o                         
   5   4 -11       5307.26       5144.25       129.48 o                         
   6   4 -11        872.51        958.16        54.67 o                         
   7   4 -11       3970.00       3770.14       107.58 o                         
   0   0 -10      41581.68      42179.64       937.68 o                         
   2   0 -10       9806.67       9679.59       180.48 o                         
   4   0 -10      26592.66      26178.95       420.11 o                         
   6   0 -10       4489.35       4551.35        92.41 o                         
   8   0 -10      12292.04      12496.30       245.22 o                         
  10   0 -10       8165.79       7946.42       169.94 o                         
  12   0 -10      15855.88      15431.12       304.64 o                         
  14   0 -10       2180.45       2180.35        72.82 o                         
  16   0 -10       1616.76       1653.46        65.36 o                         
  18   0 -10       4911.43       4968.75       155.75 o                         
   0   1 -10       1080.58       1095.24        38.10 o                         
   1   1 -10       5479.58       5461.14        73.20 o                         
   2   1 -10       3395.61       3237.37        49.55 o                         
   3   1 -10      11140.35      11062.21       133.70 o                         
   4   1 -10       9826.41       9734.59       115.53 o                         
   5   1 -10      10677.39      10564.99       126.77 o                         
   6   1 -10       5389.67       5442.89        72.45 o                         
   7   1 -10       2296.33       2288.57        37.48 o                         
   8   1 -10        361.10        426.44        17.27 o                         
   9   1 -10       4369.23       4264.45        63.24 o                         
  10   1 -10       9875.45       9575.49       127.53 o                         
  11   1 -10       2968.98       3185.54        54.90 o                         
  12   1 -10       2334.74       2363.73        46.08 o                         
  13   1 -10       4919.44       4784.71        74.65 o                         
  14   1 -10       2026.39       1916.24        42.03 o                         
  15   1 -10       2031.29       2036.51        47.24 o                         
  16   1 -10       2483.87       2404.93        60.04 o                         
  17   1 -10       1581.11       1783.83        49.49 o                         
  18   1 -10      17202.94      17100.22       259.76 o                         
   0   2 -10       7045.52       7037.88       160.89 o                         
   1   2 -10       4981.69       4825.61        85.81 o                         
   2   2 -10       5145.73       4894.96        86.52 o                         
   3   2 -10       5521.91       5290.80        91.63 o                         
   4   2 -10       1961.40       1971.55        47.73 o                         
   5   2 -10       3624.86       3725.11        66.90 o                         
   6   2 -10       2070.91       2048.42        42.58 o                         
   7   2 -10       2233.64       2250.27        46.60 o                         
   8   2 -10       3575.05       3439.54        55.38 o                         
   9   2 -10      10427.72       9924.63       141.73 o                         
  10   2 -10       1869.27       2064.78        45.59 o                         
  11   2 -10       5475.62       5555.09        89.43 o                         
  12   2 -10        649.00        751.53        29.45 o                         
  13   2 -10       4539.60       4500.47        84.43 o                         
  14   2 -10      12722.67      12568.32       203.10 o                         
  15   2 -10       2276.34       2320.35        56.84 o                         
  16   2 -10       2487.91       2483.88        60.05 o                         
  17   2 -10       6845.91       6923.50       121.15 o                         
   0   3 -10      15384.45      14769.10       360.23 o                         
   1   3 -10        733.48        861.11        40.69 o                         
   2   3 -10       7620.53       7246.54       140.86 o                         
   3   3 -10       2575.04       2576.87        82.95 o                         
   4   3 -10      18155.47      17542.40       294.99 o                         
   5   3 -10        371.29        446.12        32.97 o                         
   6   3 -10       4666.18       4607.58       104.20 o                         
   7   3 -10       1426.48       1539.28        47.62 o                         
   8   3 -10      12441.21      12415.63       225.97 o                         
   9   3 -10         75.06         80.63        23.86 o                         
  10   3 -10       2805.74       2849.77        69.45 o                         
  11   3 -10       2846.81       2872.52        70.97 o                         
  12   3 -10        892.44       1074.12        43.38 o                         
  13   3 -10        473.48        575.93        39.26 o                         
  14   3 -10       8021.19       7972.64       139.83 o                         
  15   3 -10        713.83        820.61        40.64 o                         
  16   3 -10       6779.98       6518.69       121.61 o                         
   0   4 -10       5842.29       5867.59       165.06 o                         
   1   4 -10      10928.13      10832.99       190.78 o                         
   2   4 -10       4554.65       4187.44        91.94 o                         
   3   4 -10       3966.74       4005.23        89.34 o                         
   4   4 -10       2953.47       2865.57        73.11 o                         
   5   4 -10       5030.30       4729.59       118.80 o                         
   6   4 -10       2127.11       2213.11        66.50 o                         
   7   4 -10      10366.73       9939.33       178.35 o                         
   8   4 -10       2695.57       2713.10        76.11 o                         
   9   4 -10       4728.38       4718.00       102.32 o                         
  10   4 -10        541.70        593.10        36.45 o                         
  11   4 -10        845.91        907.29        43.05 o                         
  12   4 -10        805.10        760.35        44.14 o                         
  13   4 -10       2160.15       2241.97        82.25 o                         
   0   5 -10       6242.48       6417.52       181.52 o                         
   1   5 -10       4658.53       4634.65       103.10 o                         
   2   5 -10       1465.25       1470.50        54.30 o                         
   3   5 -10        612.70        648.40        42.16 o                         
   4   5 -10        269.56        296.69        32.80 o                         
   5   5 -10       3167.77       3048.65        78.66 o                         
   6   5 -10       1461.02       1509.98        84.52 o                         
   7   5 -10       7292.22       7544.83       146.74 o                         
   8   5 -10       1425.30       1569.07        58.12 o                         
   9   5 -10       3713.96       3720.72        91.05 o                         
   2   0  -9      13842.43      14215.47       238.19 o                         
   4   0  -9        982.18        977.43        34.32 o                         
   6   0  -9      11330.81      11134.17       192.30 o                         
   8   0  -9      23127.21      22694.43       368.44 o                         
  10   0  -9      10259.41      10459.17       182.64 o                         
  12   0  -9       5845.43       5825.61       120.93 o                         
  14   0  -9       2639.15       2493.18        66.60 o                         
  16   0  -9      17083.14      16494.10       298.49 o                         
  18   0  -9        635.09        680.70        38.32 o                         
  20   0  -9      12097.40      11524.84       231.53 o                         
   1   1  -9       2677.96       2724.07        35.46 o                         
   2   1  -9      17002.39      16778.83       163.36 o                         
   3   1  -9       2324.78       2435.17        33.10 o                         
   4   1  -9       2033.34       2012.81        29.20 o                         
   5   1  -9       2085.15       2104.16        30.65 o                         
   6   1  -9       5359.09       5313.70        64.93 o                         
   7   1  -9       7470.97       7582.83        90.03 o                         
   8   1  -9       6944.64       6816.25        83.68 o                         
   9   1  -9        134.48        165.32        13.37 o                         
  10   1  -9      12895.72      12767.45       140.40 o                         
  11   1  -9       4179.35       4213.09        56.63 o                         
  12   1  -9       6726.28       6645.60        85.64 o                         
  13   1  -9       1752.34       1663.94        36.51 o                         
  14   1  -9       1890.54       1926.33        40.00 o                         
  15   1  -9       6789.76       6620.05        96.49 o                         
  16   1  -9       3729.11       3738.84        67.99 o                         
  17   1  -9       3479.20       3447.01        65.18 o                         
  18   1  -9       1071.89       1154.84        40.25 o                         
  19   1  -9       1086.26       1234.34        42.49 o                         
  20   1  -9       5540.65       5515.29       118.27 o                         
  21   1  -9       1122.66       1167.17        48.28 o                         
   1   2  -9       2756.79       2734.71        51.47 o                         
   2   2  -9       5292.12       5140.90        81.09 o                         
   3   2  -9       4708.15       4648.49        71.46 o                         
   4   2  -9       2661.35       2548.10        44.30 o                         
   5   2  -9       2823.72       2904.32        45.98 o                         
   6   2  -9      12853.60      13046.25       153.38 o                         
   7   2  -9       4194.52       4131.87        58.62 o                         
   8   2  -9       8054.76       7795.47        99.05 o                         
   9   2  -9       1535.71       1577.08        31.23 o                         
  10   2  -9       4109.62       4207.10        61.56 o                         
  11   2  -9       6865.31       6694.99        89.11 o                         
  12   2  -9       7228.57       7156.12        99.80 o                         
  13   2  -9       4079.37       4123.12        65.96 o                         
  14   2  -9       4531.02       4502.91        71.39 o                         
  15   2  -9        986.51       1065.28        32.18 o                         
  16   2  -9       3525.33       3522.99        69.54 o                         
  17   2  -9        124.28        133.23        21.88 o                         
  18   2  -9        263.50        350.10        26.87 o                         
  19   2  -9       6847.63       6656.93       113.51 o                         
  20   2  -9       1634.71       1733.83        50.45 o                         
   1   3  -9       2662.39       2624.62        53.28 o                         
   2   3  -9       8533.10       8093.13       147.95 o                         
   3   3  -9        497.87        611.51        26.47 o                         
   4   3  -9       7253.57       6924.71       106.64 o                         
   5   3  -9       3434.46       3541.60        64.74 o                         
   6   3  -9      11363.00      11177.57       150.40 o                         
   7   3  -9        112.18        164.85        16.14 o                         
   8   3  -9       2003.78       2019.51        41.17 o                         
   9   3  -9       2700.66       2880.36        51.79 o                         
  10   3  -9       3180.75       3258.35        56.83 o                         
  11   3  -9        433.76        446.52        27.27 o                         
  12   3  -9      14488.27      14682.04       200.20 o                         
  13   3  -9       2897.22       2902.82        54.97 o                         
  14   3  -9       2155.69       2213.88        46.75 o                         
  15   3  -9        927.79        963.72        31.89 o                         
  16   3  -9       3972.59       3877.56        73.80 o                         
  17   3  -9        694.76        703.85        33.84 o                         
  18   3  -9        886.93        941.40        38.18 o                         
  19   3  -9       1899.69       1932.30        54.95 o                         
   1   4  -9       5039.81       4804.10        82.91 o                         
   2   4  -9        620.42        683.29        29.83 o                         
   3   4  -9       5375.55       5290.23        94.25 o                         
   4   4  -9        992.60       1046.51        35.61 o                         
   5   4  -9       5181.40       4918.96        85.47 o                         
   6   4  -9       8300.60       8199.01       126.37 o                         
   7   4  -9       2246.13       2336.58        53.89 o                         
   8   4  -9       3776.62       3726.14        71.43 o                         
   9   4  -9       5589.83       5643.44       104.40 o                         
  10   4  -9       2747.44       2753.62        65.66 o                         
  11   4  -9       6217.88       6001.24       122.15 o                         
  12   4  -9       2523.25       2687.52        71.48 o                         
  13   4  -9       2042.15       2084.14        63.61 o                         
  14   4  -9       3348.25       3335.36        76.52 o                         
  15   4  -9       3150.15       3287.14        87.96 o                         
  16   4  -9       1193.03       1282.89        48.15 o                         
  17   4  -9       2695.32       2798.56        70.93 o                         
   1   5  -9       4427.22       4231.65        79.28 o                         
   2   5  -9       5669.15       5430.62        94.48 o                         
   3   5  -9       3159.95       3093.85        65.46 o                         
   4   5  -9        357.97        361.11        26.99 o                         
   5   5  -9       3431.95       3267.95        77.18 o                         
   6   5  -9          1.93         33.17        24.40 o                         
   7   5  -9       3398.47       3240.29        86.91 o                         
   8   5  -9       4528.10       4531.12       129.25 o                         
   9   5  -9       4891.93       4968.80       127.06 o                         
  10   5  -9       5535.24       5571.06       136.71 o                         
  11   5  -9        963.07       1077.58        61.56 o                         
  12   5  -9        332.03        356.14        62.82 o                         
  13   5  -9        804.08        877.41        63.92 o                         
  14   5  -9        661.53        830.30        81.64 o                         
   1   6  -9       2041.03       2248.94        93.22 o                         
   2   6  -9       4576.90       4538.75       198.40 o                         
   3   6  -9       1037.87        988.57        63.64 o                         
   4   6  -9        134.86        134.20        41.08 o                         
   5   6  -9       3043.17       3047.71       110.65 o                         
   6   6  -9        505.83        608.80        56.16 o                         
   7   6  -9        231.30        332.28        60.80 o                         
   8   6  -9      10334.71       9908.14       257.64 o                         
   0   0  -8       3223.89       3281.09        72.97 o                         
   2   0  -8      22353.43      22634.46       272.15 o                         
   4   0  -8       4271.33       4344.93        65.79 o                         
   6   0  -8      46625.19      46798.02       623.17 o                         
   8   0  -8       3040.79       3032.11        65.97 o                         
  10   0  -8       8896.18       8697.80       133.58 o                         
  12   0  -8      15341.41      15251.14       224.60 o                         
  14   0  -8      23738.38      23459.55       354.02 o                         
  16   0  -8       8877.65       8688.03       157.00 o                         
  18   0  -8      21397.82      20711.03       340.72 o                         
  20   0  -8      11713.98      11825.87       221.82 o                         
  22   0  -8       8459.22       8284.09       200.47 o                         
  24   0  -8       1718.12       1849.94        79.39 o                         
   0   1  -8      73342.89      72526.64       920.92 o                         
   1   1  -8        646.72        656.34        15.36 o                         
   2   1  -8       4402.09       4356.56        55.64 o                         
   3   1  -8       6864.68       6908.84        72.66 o                         
   4   1  -8       2244.14       2204.07        30.74 o                         
   5   1  -8      22345.69      22405.27       214.75 o                         
   6   1  -8       2509.01       2613.01        34.89 o                         
   7   1  -8      10006.05      10247.39       105.15 o                         
   8   1  -8      21711.95      21412.14       206.42 o                         
   9   1  -8       1440.38       1585.56        27.18 o                         
  10   1  -8        165.15        227.46        13.91 o                         
  11   1  -8       1572.24       1576.95        29.65 o                         
  12   1  -8       3401.51       3461.70        48.92 o                         
  13   1  -8      16510.17      16329.03       182.24 o                         
  14   1  -8      14906.47      14725.83       161.52 o                         
  15   1  -8       7324.71       7322.70        92.67 o                         
  16   1  -8        506.17        605.92        24.66 o                         
  17   1  -8       1521.37       1493.36        40.16 o                         
  18   1  -8       3176.97       3304.54        63.37 o                         
  19   1  -8        426.02        473.72        27.00 o                         
  20   1  -8        565.35        623.22        42.40 o                         
  21   1  -8       6948.62       7003.13       120.96 o                         
  22   1  -8       6062.00       5989.31       110.40 o                         
  23   1  -8       4904.08       4879.28        96.53 o                         
   0   2  -8        645.78        815.72        34.62 o                         
   1   2  -8      32008.82      32037.76       374.88 o                         
   2   2  -8       1300.35       1218.21        27.31 o                         
   3   2  -8       2536.20       2495.10        38.52 o                         
   4   2  -8      47071.06      46388.43       484.68 o                         
   5   2  -8       1594.48       1618.21        29.48 o                         
   6   2  -8       1763.12       1784.02        30.21 o                         
   7   2  -8      16323.42      15989.01       169.92 o                         
   8   2  -8       3505.93       3635.24        47.56 o                         
   9   2  -8      17325.44      17201.28       168.42 o                         
  10   2  -8       1317.24       1356.74        23.14 o                         
  11   2  -8       2453.40       2518.85        34.14 o                         
  12   2  -8       2696.20       2702.02        39.58 o                         
  13   2  -8        918.37       1078.35        24.17 o                         
  14   2  -8       5820.99       5764.54        70.34 o                         
  15   2  -8       3001.03       2979.72        44.06 o                         
  16   2  -8       3413.91       3363.15        53.18 o                         
  17   2  -8       4327.80       4353.56        65.80 o                         
  18   2  -8       6557.86       6649.76        95.35 o                         
  19   2  -8       3534.34       3622.45        66.57 o                         
  20   2  -8       2573.15       2695.45        60.08 o                         
  21   2  -8        600.06        677.20        33.16 o                         
  22   2  -8       2026.33       2091.86        60.18 o                         
  23   2  -8        172.61        215.39        31.87 o                         
   0   3  -8       6309.07       6065.70       134.62 o                         
   1   3  -8       4318.61       4201.87        70.87 o                         
   2   3  -8      28649.45      27739.68       361.33 o                         
   3   3  -8       2144.77       2269.67        47.24 o                         
   4   3  -8       1205.59       1128.36        33.25 o                         
   5   3  -8        663.53        698.80        27.01 o                         
   6   3  -8       3065.45       3049.09        52.99 o                         
   7   3  -8       4806.84       4999.25        78.41 o                         
   8   3  -8       9648.81       9620.04       128.64 o                         
   9   3  -8        132.51        212.49        17.58 o                         
  10   3  -8      23925.71      23846.92       288.60 o                         
  11   3  -8       1812.39       2016.48        40.23 o                         
  12   3  -8       4306.94       4358.54        59.00 o                         
  13   3  -8        405.13        482.61        18.83 o                         
  14   3  -8      12746.69      12553.18       150.67 o                         
  15   3  -8       2332.35       2324.29        44.58 o                         
  16   3  -8       9560.20       9383.11       128.09 o                         
  17   3  -8        327.60        433.94        24.89 o                         
  18   3  -8       9414.40       9326.51       138.01 o                         
  19   3  -8        260.83        425.01        27.23 o                         
  20   3  -8       8902.28       8926.18       135.18 o                         
  21   3  -8        715.86        918.00        36.49 o                         
   0   4  -8       1572.75       1548.94        58.74 o                         
   1   4  -8       6835.20       6593.40       104.33 o                         
   2   4  -8        999.27        987.36        33.81 o                         
   3   4  -8       4456.33       4682.07        79.05 o                         
   4   4  -8      28616.75      27761.04       359.38 o                         
   5   4  -8         86.45        119.04        18.74 o                         
   6   4  -8       1364.29       1380.98        39.50 o                         
   7   4  -8       2047.35       2057.92        48.73 o                         
   8   4  -8        642.54        670.21        29.73 o                         
   9   4  -8      11283.49      11272.84       164.34 o                         
  10   4  -8       2003.58       2078.56        46.49 o                         
  11   4  -8      12480.16      12595.90       171.16 o                         
  12   4  -8       2422.49       2607.57        50.81 o                         
  13   4  -8       2198.25       2219.79        47.30 o                         
  14   4  -8       5835.29       5882.42        90.25 o                         
  15   4  -8       1519.65       1611.40        43.03 o                         
  16   4  -8       1957.74       1973.97        49.49 o                         
  17   4  -8      11495.06      11512.38       163.09 o                         
  18   4  -8       5598.97       6005.94       101.88 o                         
  19   4  -8       7253.47       7320.17       129.89 o                         
  20   4  -8       1307.11       1532.53        50.23 o                         
   0   5  -8      18882.98      18160.74       356.76 o                         
   1   5  -8       2210.13       2174.87        53.06 o                         
   2   5  -8       2115.24       2058.09        51.53 o                         
   3   5  -8      20589.67      20018.87       271.04 o                         
   4   5  -8         34.99        190.17        25.32 o                         
   5   5  -8      21061.99      20645.59       293.82 o                         
   6   5  -8        518.34        589.40        34.47 o                         
   7   5  -8       1911.23       1921.53        55.04 o                         
   8   5  -8       5071.06       4919.16        97.18 o                         
   9   5  -8        832.42        877.34        39.03 o                         
  10   5  -8       1220.56       1222.17        45.56 o                         
  11   5  -8       9214.93       9485.99       192.22 o                         
  12   5  -8       2370.42       2354.04        74.13 o                         
  13   5  -8       7136.99       6847.74       191.67 o                         
  14   5  -8        591.47        682.63        56.56 o                         
  15   5  -8        880.83        880.69        63.27 o                         
  16   5  -8        438.58        496.34        54.74 o                         
  17   5  -8       1260.43       1307.25        76.44 o                         
   0   6  -8       5371.90       5154.06       180.90 o                         
   1   6  -8       1079.72       1065.41        54.64 o                         
   2   6  -8       8489.22       8360.48       181.29 o                         
   3   6  -8       6305.33       6312.42       147.84 o                         
   4   6  -8       5361.63       5245.77       129.04 o                         
   5   6  -8       2196.03       2261.44        78.83 o                         
   6   6  -8      10664.42      10257.85       264.92 o                         
   7   6  -8       2262.70       2367.51        95.21 o                         
   8   6  -8       1020.36       1220.53        70.69 o                         
   9   6  -8         45.20         40.31        36.51 o                         
  10   6  -8        500.28        502.81        53.54 o                         
  11   6  -8       5000.48       5113.12       155.63 o                         
  12   6  -8      11328.27      11513.86       330.60 o                         
  13   6  -8         61.65        101.25        40.16 o                         
   0   7  -8       8313.41       8349.47       314.13 o                         
   1   7  -8        157.76        202.08        44.02 o                         
   2   7  -8        642.30        632.78        57.18 o                         
   3   7  -8        973.59       1121.00        76.58 o                         
   4   7  -8       4755.92       4536.86       145.57 o                         
   5   7  -8       4172.19       4072.20       136.43 o                         
   2   0  -7      10346.21      11239.61       137.39 o                         
   4   0  -7       5099.87       4994.68        66.48 o                         
   6   0  -7       2346.31       2376.83        35.30 o                         
   8   0  -7      50725.67      49541.15       551.21 o                         
  10   0  -7       8363.60       8645.23       110.35 o                         
  12   0  -7       4630.65       4507.81        80.23 o                         
  14   0  -7       1071.77       1133.52        34.86 o                         
  16   0  -7      43722.05      42378.41       630.17 o                         
  18   0  -7       1225.52       1230.31        40.66 o                         
  20   0  -7       7478.79       7226.92       151.08 o                         
  22   0  -7       7488.25       7131.10       154.13 o                         
  24   0  -7      10198.26       9697.89       235.40 o                         
   1   1  -7       2348.29       2463.42        29.88 o                         
   2   1  -7      28771.94      29621.29       265.35 o                         
   3   1  -7       4151.44       4282.51        46.22 o                         
   4   1  -7       1745.46       1746.14        24.16 o                         
   5   1  -7       1480.31       1588.00        22.42 o                         
   6   1  -7       8271.03       8350.89        80.41 o                         
   7   1  -7      11381.58      11754.40       105.53 o                         
   8   1  -7       5795.22       6022.04        57.78 o                         
   9   1  -7       1229.21       1319.61        20.99 o                         
  10   1  -7      32902.47      32824.48       323.12 o                         
  11   1  -7       2203.12       2370.04        31.36 o                         
  12   1  -7       6414.25       6231.38        71.35 o                         
  13   1  -7        274.30        341.03        14.47 o                         
  14   1  -7       3126.85       3289.32        44.72 o                         
  15   1  -7      12523.08      12519.27       127.84 o                         
  16   1  -7       2592.73       2662.40        39.63 o                         
  17   1  -7       8611.86       8482.24        91.95 o                         
  18   1  -7       1400.24       1386.27        27.44 o                         
  19   1  -7        485.32        549.67        22.31 o                         
  20   1  -7       4962.85       4776.27        71.60 o                         
  21   1  -7        176.55        175.90        19.12 o                         
  22   1  -7       1398.98       1391.48        40.35 o                         
  23   1  -7       5230.33       5011.84        92.97 o                         
  24   1  -7       3928.50       4006.74        87.57 o                         
  25   1  -7       7407.54       7107.68       130.20 o                         
   1   2  -7       9523.59       9694.51       111.48 o                         
   2   2  -7      11941.08      12141.74       135.04 o                         
   3   2  -7       9373.86       9577.29       105.62 o                         
   4   2  -7       4184.71       4123.28        51.10 o                         
   5   2  -7       2862.96       2965.60        38.85 o                         
   6   2  -7      36184.18      36661.41       360.37 o                         
   7   2  -7       4005.02       4217.81        47.54 o                         
   8   2  -7       7517.04       7410.96        72.78 o                         
   9   2  -7       5830.69       5920.93        59.55 o                         
  10   2  -7       2890.60       2986.64        36.78 o                         
  11   2  -7      12511.66      12545.42       120.55 o                         
  12   2  -7       9274.14       9234.74        92.57 o                         
  13   2  -7       1296.29       1378.90        26.41 o                         
  14   2  -7       8388.65       8424.81        95.25 o                         
  15   2  -7         34.51        100.04        12.97 o                         
  16   2  -7       6064.98       6001.78        73.96 o                         
  17   2  -7        943.78       1006.97        25.96 o                         
  18   2  -7        889.88        960.64        27.78 o                         
  19   2  -7       4514.47       4597.92        66.52 o                         
  20   2  -7       1849.10       1959.06        42.79 o                         
  21   2  -7       6792.74       6671.56        99.98 o                         
  22   2  -7       1185.25       1280.36        38.79 o                         
  23   2  -7       1961.25       2009.09        49.72 o                         
  24   2  -7       4516.28       4633.96        95.89 o                         
  25   2  -7         45.09        131.63        27.42 o                         
   1   3  -7       3119.59       2997.01        52.22 o                         
   2   3  -7       4369.16       4468.78        67.75 o                         
   3   3  -7       2150.66       2203.63        42.84 o                         
   4   3  -7      11756.90      11719.17       150.47 o                         
   5   3  -7       6114.04       5945.13        81.19 o                         
   6   3  -7      15122.42      15509.23       185.93 o                         
   7   3  -7         56.31         90.40        13.22 o                         
   8   3  -7       3099.43       3213.49        53.35 o                         
   9   3  -7       5401.63       5411.21        74.68 o                         
  10   3  -7       1162.34       1184.53        25.42 o                         
  11   3  -7        343.05        452.64        16.80 o                         
  12   3  -7      42879.71      42273.86       440.07 o                         
  13   3  -7       1955.35       2261.46        34.42 o                         
  14   3  -7       1187.75       1276.23        25.34 o                         
  15   3  -7       1300.17       1397.90        28.17 o                         
  16   3  -7       2192.16       2189.76        37.12 o                         
  17   3  -7       2044.51       2032.28        37.65 o                         
  18   3  -7       1992.28       2087.84        40.58 o                         
  19   3  -7       1814.89       2017.51        42.01 o                         
  20   3  -7      12241.55      12556.32       165.30 o                         
  21   3  -7        362.11        554.92        27.71 o                         
  22   3  -7       8782.91       8483.26       123.76 o                         
  23   3  -7       1687.58       1860.72        51.46 o                         
   1   4  -7       3685.01       3641.63        62.76 o                         
   2   4  -7       1279.71       1343.58        36.82 o                         
   3   4  -7       5902.46       5775.81        91.53 o                         
   4   4  -7       2106.88       2182.62        47.91 o                         
   5   4  -7       4170.52       4104.63        72.47 o                         
   6   4  -7      16370.88      15524.08       213.33 o                         
   7   4  -7       3332.07       3246.74        62.14 o                         
   8   4  -7       2117.77       2059.20        47.48 o                         
   9   4  -7       4376.36       4295.65        75.89 o                         
  10   4  -7       4246.52       4244.37        67.62 o                         
  11   4  -7      10349.59      10295.39       135.81 o                         
  12   4  -7       3659.55       3811.40        64.19 o                         
  13   4  -7       8761.97       8727.47       115.17 o                         
  14   4  -7       7243.11       7213.04        96.02 o                         
  15   4  -7       4709.99       4644.75        69.42 o                         
  16   4  -7       1906.45       1901.59        39.29 o                         
  17   4  -7       1691.68       1728.31        41.68 o                         
  18   4  -7       1312.05       1395.42        41.37 o                         
  19   4  -7       9385.85       9472.22       162.02 o                         
  20   4  -7        946.37       1184.26        46.77 o                         
  21   4  -7       7993.13       8068.62       167.92 o                         
  22   4  -7         77.30        126.84        28.90 o                         
   1   5  -7       7141.28       7053.68       111.47 o                         
   2   5  -7       6076.99       5957.61        97.45 o                         
   3   5  -7       7808.87       7811.51       119.79 o                         
   4   5  -7        748.05        766.47        35.52 o                         
   5   5  -7      11097.80      10570.02       170.51 o                         
   6   5  -7        879.54        950.38        38.36 o                         
   7   5  -7       6212.90       6136.03       121.40 o                         
   8   5  -7       8332.33       8281.62       138.33 o                         
   9   5  -7       3969.63       3867.24        81.58 o                         
  10   5  -7      10341.58      10140.78       166.61 o                         
  11   5  -7        416.01        460.21        32.88 o                         
  12   5  -7        268.85        379.34        26.27 o                         
  13   5  -7       3840.65       3758.17        82.89 o                         
  14   5  -7        556.70        678.62        39.49 o                         
  15   5  -7       5168.71       5299.01       107.59 o                         
  16   5  -7       2064.60       2147.89        68.50 o                         
  17   5  -7       1926.41       1999.62        58.43 o                         
  18   5  -7        211.79        223.09        28.10 o                         
  19   5  -7       1917.12       2006.06        62.46 o                         
   1   6  -7       4343.13       4317.53       109.72 o                         
   2   6  -7       9269.79       9309.13       195.15 o                         
   3   6  -7        741.61        697.71        43.67 o                         
   4   6  -7       1237.49       1229.59        55.25 o                         
   5   6  -7       4221.71       4294.13       122.81 o                         
   6   6  -7       1057.16        995.96        52.41 o                         
   7   6  -7        659.53        679.53        45.26 o                         
   8   6  -7      11012.82      10881.80       228.76 o                         
   9   6  -7       3934.96       4002.69       109.64 o                         
  10   6  -7       6235.01       5951.08       146.69 o                         
  11   6  -7        159.55        162.69        33.65 o                         
  12   6  -7        637.63        775.05        60.33 o                         
  13   6  -7       3634.12       3380.96       164.55 o                         
  14   6  -7        463.96        509.31        53.95 o                         
  15   6  -7        538.39        639.39        57.98 o                         
  16   6  -7      10433.42      10430.17       314.20 o                         
   1   7  -7       1369.31       1452.66        62.86 o                         
   2   7  -7        669.10        645.78        46.06 o                         
   3   7  -7       1283.91       1328.03        60.67 o                         
   4   7  -7        478.37        490.48        43.06 o                         
   5   7  -7       2235.66       2242.48        78.62 o                         
   6   7  -7       2555.23       2424.43        98.92 o                         
   7   7  -7       3842.00       3617.58       124.34 o                         
   8   7  -7       3317.47       3383.37       118.89 o                         
   9   7  -7       2563.89       2790.65       107.62 o                         
  10   7  -7       6475.58       6082.39       179.79 o                         
  11   7  -7       2770.32       2821.93       110.39 o                         
   0   0  -6      55726.55      58159.98      1083.09 o                         
   2   0  -6      46561.32      46970.76       515.17 o                         
   4   0  -6      67771.99      70680.87       842.87 o                         
   6   0  -6      34178.86      33983.81       367.00 o                         
   8   0  -6       5383.05       5661.86        70.95 o                         
  10   0  -6      15173.87      14671.19       247.27 o                         
  12   0  -6      51307.93      50356.32       676.51 o                         
  14   0  -6       3369.06       3438.22        71.65 o                         
  16   0  -6      12649.07      12594.84       180.42 o                         
  18   0  -6      10230.17      10152.96       154.41 o                         
  20   0  -6      10575.21      10928.96       192.97 o                         
  22   0  -6       1118.23       1055.67        56.24 o                         
  24   0  -6      14120.39      14239.26       364.85 o                         
  26   0  -6       2459.58       2592.14       114.10 o                         
   0   1  -6      36727.46      37330.45       518.70 o                         
   1   1  -6        999.15        903.37        14.65 o                         
   2   1  -6       1886.17       1776.84        21.11 o                         
   3   1  -6      34986.82      35943.42       286.73 o                         
   4   1  -6      37891.11      37251.48       299.55 o                         
   5   1  -6      37716.62      38656.20       303.48 o                         
   6   1  -6       4995.60       5140.61        45.71 o                         
   7   1  -6       1059.82       1065.74        15.54 o                         
   8   1  -6       5103.25       5332.19        48.74 o                         
   9   1  -6       3124.87       3260.27        33.65 o                         
  10   1  -6      33939.99      34097.25       263.89 o                         
  11   1  -6      10213.03      10327.01        88.94 o                         
  12   1  -6       1648.29       1714.25        23.12 o                         
  13   1  -6      18755.85      19015.09       154.53 o                         
  14   1  -6       2139.90       2183.88        30.57 o                         
  15   1  -6       5776.60       5844.30        65.05 o                         
  16   1  -6        798.55        870.72        21.36 o                         
  17   1  -6       1371.61       1496.12        28.50 o                         
  18   1  -6      39185.94      38248.21       371.45 o                         
  19   1  -6       1158.05       1216.02        27.84 o                         
  20   1  -6       2187.56       2207.39        39.13 o                         
  21   1  -6       3175.71       3302.65        53.29 o                         
  22   1  -6       1289.59       1383.45        35.47 o                         
  23   1  -6       6980.42       6818.32       107.79 o                         
  24   1  -6       1217.46       1259.88        44.00 o                         
  25   1  -6        887.21        934.73        45.26 o                         
  26   1  -6       6579.87       6352.19       136.87 o                         
  27   1  -6       1648.83       1634.87        66.54 o                         
   0   2  -6      31045.49      31375.91       438.52 o                         
   1   2  -6      22987.66      23771.96       225.09 o                         
   2   2  -6       6493.07       6464.24        69.45 o                         
   3   2  -6      13617.80      13538.11       132.52 o                         
   4   2  -6      17306.01      17929.55       168.46 o                         
   5   2  -6       4225.20       4328.77        46.24 o                         
   6   2  -6       5290.56       5252.59        52.72 o                         
   7   2  -6       5389.42       5632.62        56.30 o                         
   8   2  -6       8532.44       8334.78        79.18 o                         
   9   2  -6      31466.26      31385.80       273.23 o                         
  10   2  -6       1384.25       1478.88        22.05 o                         
  11   2  -6      17270.33      16877.56       149.26 o                         
  12   2  -6       1373.03       1434.15        22.94 o                         
  13   2  -6        691.80        911.33        19.44 o                         
  14   2  -6      31787.97      31244.59       298.61 o                         
  15   2  -6        105.42        201.91        14.48 o                         
  16   2  -6       3525.54       3597.00        50.81 o                         
  17   2  -6      21278.10      21419.16       224.25 o                         
  18   2  -6        924.77       1103.73        28.43 o                         
  19   2  -6      11341.20      11269.78       125.71 o                         
  20   2  -6       3628.09       3621.62        56.62 o                         
  21   2  -6        618.92        693.07        23.45 o                         
  22   2  -6      17084.76      16952.16       207.17 o                         
  23   2  -6        141.50        195.18        19.76 o                         
  24   2  -6        185.36        246.43        21.93 o                         
  25   2  -6       4215.27       4204.52        77.83 o                         
  26   2  -6        788.90        823.35        34.34 o                         
   0   3  -6      27457.74      27624.41       471.88 o                         
   1   3  -6       1618.33       1753.06        36.96 o                         
   2   3  -6      38365.72      37796.26       450.32 o                         
   3   3  -6       6275.29       5971.12        84.03 o                         
   4   3  -6      15236.63      15410.67       222.75 o                         
   5   3  -6       1812.57       1758.26        32.05 o                         
   6   3  -6      18982.01      19103.53       200.56 o                         
   7   3  -6       3132.23       3215.59        46.88 o                         
   8   3  -6      36284.14      36402.06       386.17 o                         
   9   3  -6        410.12        504.61        16.63 o                         
  10   3  -6      10633.75      10912.78       111.24 o                         
  11   3  -6       6205.57       6259.99        67.02 o                         
  12   3  -6       3351.52       3386.09        40.08 o                         
  13   3  -6        237.98        303.54        12.09 o                         
  14   3  -6       7761.24       7728.36        80.38 o                         
  15   3  -6       1564.48       1570.19        30.42 o                         
  16   3  -6      23026.83      22751.04       238.35 o                         
  17   3  -6       1244.62       1334.66        29.62 o                         
  18   3  -6       2675.70       2588.71        44.06 o                         
  19   3  -6       1192.24       1285.77        33.80 o                         
  20   3  -6      10513.85      10587.16       135.15 o                         
  21   3  -6        894.70        985.61        31.82 o                         
  22   3  -6       5499.37       5613.20        90.15 o                         
  23   3  -6         57.40         66.87        21.94 o                         
  24   3  -6       1120.94       1206.08        46.33 o                         
  25   3  -6       1219.54       1279.21        54.07 o                         
   0   4  -6      28376.83      27573.91       512.84 o                         
   1   4  -6      30998.49      31359.11       396.92 o                         
   2   4  -6       1539.12       1497.01        35.92 o                         
   3   4  -6       1513.98       1361.52        36.18 o                         
   4   4  -6      17803.44      18097.59       224.71 o                         
   5   4  -6       1454.44       1570.62        37.06 o                         
   6   4  -6       3981.26       3866.99        64.33 o                         
   7   4  -6      21712.15      21725.84       268.23 o                         
   8   4  -6       5072.77       5092.13        74.85 o                         
   9   4  -6      13857.77      14040.19       165.79 o                         
  10   4  -6        135.39        180.35        15.37 o                         
  11   4  -6       3135.94       3060.48        53.72 o                         
  12   4  -6        795.41        827.56        24.14 o                         
  13   4  -6       3024.09       3078.39        46.21 o                         
  14   4  -6      22781.71      23155.93       241.53 o                         
  15   4  -6       6327.48       6374.04        83.44 o                         
  16   4  -6       1157.03       1223.19        30.82 o                         
  17   4  -6       4066.19       4047.23        58.69 o                         
  18   4  -6       2902.78       2945.52        51.96 o                         
  19   4  -6       2885.08       2956.69        54.70 o                         
  20   4  -6       1148.90       1187.24        37.47 o                         
  21   4  -6       3047.72       3063.20        72.52 o                         
  22   4  -6      11486.97      11806.91       207.78 o                         
  23   4  -6        614.99        704.84        39.11 o                         
   0   5  -6      15853.10      15245.47       331.41 o                         
   1   5  -6       9900.54       9939.93       143.32 o                         
   2   5  -6       2210.09       2038.79        47.46 o                         
   3   5  -6       3848.12       3790.94        68.26 o                         
   4   5  -6       2828.53       2811.29        64.73 o                         
   5   5  -6      16378.57      15907.38       239.16 o                         
   6   5  -6       3842.09       3814.74        78.16 o                         
   7   5  -6      21147.78      20778.56       306.43 o                         
   8   5  -6       3438.24       3387.69        72.40 o                         
   9   5  -6        830.02        931.63        37.43 o                         
  10   5  -6       5545.91       5559.20       103.48 o                         
  11   5  -6        960.51        968.46        35.19 o                         
  12   5  -6       1567.84       1596.84        42.61 o                         
  13   5  -6      17302.70      17177.83       268.85 o                         
  14   5  -6        332.05        460.46        30.64 o                         
  15   5  -6      12737.86      12824.25       207.51 o                         
  16   5  -6       1618.07       1602.01        43.19 o                         
  17   5  -6        779.58        821.83        33.09 o                         
  18   5  -6      11358.79      11374.76       185.36 o                         
  19   5  -6        283.78        314.25        29.26 o                         
  20   5  -6       1314.00       1417.27        50.42 o                         
  21   5  -6       9572.98       9700.89       175.13 o                         
   0   6  -6       9793.71       9426.27       278.52 o                         
   1   6  -6       4443.53       4303.42       108.20 o                         
   2   6  -6      14548.21      14224.56       277.61 o                         
   3   6  -6       2647.82       2603.37        78.39 o                         
   4   6  -6       6033.62       5656.52       132.81 o                         
   5   6  -6        495.77        427.76        38.07 o                         
   6   6  -6      16290.09      15284.37       305.46 o                         
   7   6  -6       8220.11       8290.93       178.35 o                         
   8   6  -6       1413.12       1420.90        59.33 o                         
   9   6  -6        327.03        360.84        36.22 o                         
  10   6  -6        248.68        251.36        34.08 o                         
  11   6  -6       2176.26       2253.94        75.64 o                         
  12   6  -6      12199.65      11972.68       296.91 o                         
  13   6  -6       1913.19       1914.34        72.13 o                         
  14   6  -6       3887.61       3892.80       103.45 o                         
  15   6  -6       4670.67       4863.75       113.05 o                         
  16   6  -6       5947.15       5906.13       152.04 o                         
  17   6  -6       1207.18       1193.09        61.94 o                         
  18   6  -6       4323.88       4405.06       127.46 o                         
   0   7  -6      21142.09      20311.23       552.61 o                         
   1   7  -6       1976.24       2095.05        73.61 o                         
   2   7  -6         72.57        110.34        32.43 o                         
   3   7  -6      12217.91      12203.19       245.88 o                         
   4   7  -6       4271.30       4250.22       112.25 o                         
   5   7  -6       9561.44       9683.15       203.78 o                         
   6   7  -6       1477.64       1494.91        64.04 o                         
   7   7  -6        536.66        539.38        44.16 o                         
   8   7  -6       5556.79       5357.14       134.46 o                         
   9   7  -6       2367.51       2299.40        96.30 o                         
  10   7  -6       2606.83       2657.29        87.00 o                         
  11   7  -6       5742.39       5628.57       139.13 o                         
  12   7  -6         16.70         56.28        39.06 o                         
  13   7  -6       3953.11       3825.83       130.78 o                         
  14   7  -6       5985.78       6044.65       179.10 o                         
   0   8  -6        361.96        333.36        73.98 o                         
   1   8  -6       3463.62       3301.76       123.36 o                         
   2   8  -6       2362.63       2377.84       102.07 o                         
   3   8  -6       4959.67       5226.91       166.00 o                         
   4   8  -6       9318.34       8846.22       278.05 o                         
   5   8  -6       1253.44       1259.09       161.14 o                         
   2   0  -5     107415.06     111604.06      1198.91 o                         
   4   0  -5      11687.02      11749.67       137.21 o                         
   6   0  -5      19041.12      19606.75       236.71 o                         
   8   0  -5      19729.02      20679.45       252.14 o                         
  10   0  -5      45599.91      44487.67       647.22 o                         
  12   0  -5      15858.45      15254.78       165.14 o                         
  14   0  -5       2486.97       2631.09        42.79 o                         
  16   0  -5      10236.77      10253.39       144.44 o                         
  18   0  -5       3811.62       3755.67        68.69 o                         
  20   0  -5        575.31        546.60        28.35 o                         
  22   0  -5       4539.07       4437.11        86.49 o                         
  24   0  -5       1178.77       1240.18        47.47 o                         
  26   0  -5      26088.32      26833.05       752.29 o                         
  28   0  -5       2026.12       2145.54       107.45 o                         
   1   1  -5      12451.18      12854.62       108.96 o                         
   2   1  -5        999.60        900.97        13.06 o                         
   3   1  -5      10316.12      10523.60        85.07 o                         
   4   1  -5       1119.42       1441.44        16.55 o                         
   5   1  -5       7713.36       7900.57        64.25 o                         
   6   1  -5      28969.67      28892.20       214.37 o                         
   7   1  -5      14279.46      14231.88       113.20 o                         
   8   1  -5      54135.58      54451.60       421.27 o                         
   9   1  -5       1756.69       1881.00        21.91 o                         
  10   1  -5      12439.77      12596.21        99.39 o                         
  11   1  -5       4896.20       5224.87        45.68 o                         
  12   1  -5       3313.67       3253.32        32.68 o                         
  13   1  -5       1986.62       1941.66        26.39 o                         
  14   1  -5       9444.64       9278.98        85.99 o                         
  15   1  -5       9192.26       9114.34        88.92 o                         
  16   1  -5      21105.74      20829.03       195.39 o                         
  17   1  -5       5511.48       5530.80        68.64 o                         
  18   1  -5        852.23        919.72        24.50 o                         
  19   1  -5       2171.16       2305.94        39.73 o                         
  20   1  -5      20552.66      20028.65       214.90 o                         
  21   1  -5       1894.98       1957.59        39.05 o                         
  22   1  -5       1847.81       1843.64        39.49 o                         
  23   1  -5       3331.56       3254.80        59.46 o                         
  24   1  -5       1757.39       1758.76        44.26 o                         
  25   1  -5       7099.94       6959.18       121.18 o                         
  26   1  -5        639.95        655.39        37.48 o                         
  27   1  -5       1490.94       1685.54        55.17 o                         
  28   1  -5      10452.71      10988.95       180.29 o                         
   1   2  -5        173.59        234.06         9.07 o                         
   2   2  -5      10511.37      10777.77       105.72 o                         
   3   2  -5       3645.64       3925.15        44.65 o                         
   4   2  -5      16977.45      17709.58       166.16 o                         
   5   2  -5       2450.19       2546.76        29.61 o                         
   6   2  -5       8289.20       8585.42        76.57 o                         
   7   2  -5       6160.26       6285.09        57.26 o                         
   8   2  -5        127.53        215.83         8.21 o                         
   9   2  -5       2046.41       1933.11        23.93 o                         
  10   2  -5      15270.95      15222.65       130.42 o                         
  11   2  -5      18381.94      18439.91       156.59 o                         
  12   2  -5      38476.02      37572.68       321.24 o                         
  13   2  -5      11445.31      11480.48       106.06 o                         
  14   2  -5       5906.45       5930.43        64.16 o                         
  15   2  -5       6264.49       6330.45        67.32 o                         
  16   2  -5       9365.57       9219.40        95.50 o                         
  17   2  -5       3990.26       4045.36        52.81 o                         
  18   2  -5        306.23        386.81        18.23 o                         
  19   2  -5      14535.25      14269.13       155.41 o                         
  20   2  -5       6961.66       6860.25        85.16 o                         
  21   2  -5       7805.13       7807.12        96.77 o                         
  22   2  -5        145.13        192.26        18.81 o                         
  23   2  -5       1731.22       1890.09        41.45 o                         
  24   2  -5      20745.73      20871.29       271.49 o                         
  25   2  -5       1987.28       2060.65        57.11 o                         
  26   2  -5       3288.25       3437.22        80.68 o                         
  27   2  -5       4884.16       4909.59       106.25 o                         
   1   3  -5       5331.93       5326.16        76.10 o                         
   2   3  -5      24185.94      24612.88       293.41 o                         
   3   3  -5        232.29        300.50        16.19 o                         
   4   3  -5       8639.59       9068.84       113.05 o                         
   5   3  -5       7366.01       7580.09        92.72 o                         
   6   3  -5      48171.07      47801.15       485.18 o                         
   7   3  -5         37.61         89.62         9.52 o                         
   8   3  -5      10153.81      10013.93       108.84 o                         
   9   3  -5       6858.70       7018.44        75.77 o                         
  10   3  -5       1139.82       1108.33        18.57 o                         
  11   3  -5       1240.54       1275.25        20.22 o                         
  12   3  -5      21758.79      22309.85       198.64 o                         
  13   3  -5       5491.05       5499.94        59.40 o                         
  14   3  -5      13225.16      13200.39       126.05 o                         
  15   3  -5       3247.55       3150.63        43.74 o                         
  16   3  -5       1569.33       1597.48        31.77 o                         
  17   3  -5       1387.98       1525.87        32.11 o                         
  18   3  -5       5502.34       5413.78        71.05 o                         
  19   3  -5       3436.19       3384.60        52.62 o                         
  20   3  -5       4281.97       4365.49        67.12 o                         
  21   3  -5       1444.77       1557.79        38.37 o                         
  22   3  -5      10187.83      10166.73       142.29 o                         
  23   3  -5       1936.50       2031.64        48.25 o                         
  24   3  -5       3637.15       3643.16        70.67 o                         
  25   3  -5        130.76        134.39        25.29 o                         
  26   3  -5       3370.08       3484.97        79.90 o                         
   1   4  -5      15606.52      15698.93       194.65 o                         
   2   4  -5       1566.91       1475.29        34.37 o                         
   3   4  -5      19197.92      19200.48       232.54 o                         
   4   4  -5       7651.84       7682.05       105.56 o                         
   5   4  -5      16480.78      16242.41       203.49 o                         
   6   4  -5      11796.72      11967.29       153.87 o                         
   7   4  -5      10118.14      10262.00       128.99 o                         
   8   4  -5       2619.83       2736.51        44.01 o                         
   9   4  -5      10308.39      10177.98       123.95 o                         
  10   4  -5      10863.67      10913.04       123.94 o                         
  11   4  -5       9921.53      10106.25       111.91 o                         
  12   4  -5       8380.40       8365.07        91.57 o                         
  13   4  -5       1722.34       1777.83        27.57 o                         
  14   4  -5       6113.65       6045.34        68.05 o                         
  15   4  -5       1025.18       1077.01        23.90 o                         
  16   4  -5       2644.78       2637.82        43.42 o                         
  17   4  -5       1117.39       1140.60        28.51 o                         
  18   4  -5        879.42        891.06        26.91 o                         
  19   4  -5       1650.20       1735.79        40.98 o                         
  20   4  -5       2456.53       2332.36        54.07 o                         
  21   4  -5       3231.37       3333.04        67.01 o                         
  22   4  -5        251.98        309.56        26.68 o                         
  23   4  -5       1247.61       1302.07        46.57 o                         
  24   4  -5      12026.92      11905.86       202.46 o                         
  25   4  -5       1324.91       1451.54        57.57 o                         
   1   5  -5        445.30        458.46        22.88 o                         
   2   5  -5       6428.86       6469.71        98.61 o                         
   3   5  -5        494.43        521.61        24.23 o                         
   4   5  -5        247.64        272.71        20.10 o                         
   5   5  -5        775.80        791.55        31.14 o                         
   6   5  -5        750.13        800.09        32.35 o                         
   7   5  -5       4601.38       4638.32        95.54 o                         
   8   5  -5      15933.98      15629.97       234.00 o                         
   9   5  -5       7420.97       7377.03       117.00 o                         
  10   5  -5      11988.09      11922.90       168.45 o                         
  11   5  -5       5250.17       5360.94        86.56 o                         
  12   5  -5        288.75        335.98        20.03 o                         
  13   5  -5       7019.31       6915.77       105.26 o                         
  14   5  -5       1906.74       2046.41        40.94 o                         
  15   5  -5      13147.69      13024.04       185.84 o                         
  16   5  -5       6621.76       6651.99       119.99 o                         
  17   5  -5       9720.31       9851.58       148.70 o                         
  18   5  -5         78.16        132.61        21.38 o                         
  19   5  -5       3649.05       3866.44        74.89 o                         
  20   5  -5       5181.89       5277.38        94.93 o                         
  21   5  -5       3240.25       3274.02        76.16 o                         
  22   5  -5        330.75        405.93        50.93 o                         
  23   5  -5       9321.41       9369.16       175.44 o                         
   1   6  -5       1414.11       1448.69        55.56 o                         
   2   6  -5      16355.83      15491.77       302.34 o                         
   3   6  -5       2441.09       2338.24        71.98 o                         
   4   6  -5       1626.71       1567.61        58.59 o                         
   5   6  -5       4300.62       4177.15       104.58 o                         
   6   6  -5        139.44        195.15        30.39 o                         
   7   6  -5        183.39        209.28        30.61 o                         
   8   6  -5      18721.93      18373.73       351.40 o                         
   9   6  -5       5702.42       5468.69       131.79 o                         
  10   6  -5       9074.86       9139.75       173.14 o                         
  11   6  -5        681.05        743.72        32.62 o                         
  12   6  -5        758.66        887.54        37.97 o                         
  13   6  -5       3070.11       3069.74        77.99 o                         
  14   6  -5        596.34        662.61        35.40 o                         
  15   6  -5       1843.67       1835.38        50.62 o                         
  16   6  -5      11762.52      12083.52       205.16 o                         
  17   6  -5       3644.17       3610.63        72.77 o                         
  18   6  -5       1524.21       1647.13        47.64 o                         
  19   6  -5       1879.42       1902.53        57.14 o                         
  20   6  -5       3905.58       3839.46       113.31 o                         
   1   7  -5       9981.23       9527.30       201.65 o                         
   2   7  -5       4866.82       4872.60       118.27 o                         
   3   7  -5       5923.69       5931.82       179.51 o                         
   4   7  -5        638.30        650.59        44.59 o                         
   5   7  -5       8292.78       8090.40       174.02 o                         
   6   7  -5        709.78        796.58        51.15 o                         
   7   7  -5       7786.73       7702.15       170.32 o                         
   8   7  -5       3376.71       3418.35        98.05 o                         
   9   7  -5       5727.45       5606.31       136.43 o                         
  10   7  -5      11142.05      11045.02       229.67 o                         
  11   7  -5       1845.10       1794.03        69.68 o                         
  12   7  -5       1039.35       1041.92        55.69 o                         
  13   7  -5       1523.53       1651.69        68.29 o                         
  14   7  -5       2087.17       2068.38        76.66 o                         
  15   7  -5        934.90        952.77        61.64 o                         
  16   7  -5        747.13        859.92        59.00 o                         
   1   8  -5        189.78        269.99        59.67 o                         
   2   8  -5       3299.26       3079.30       152.64 o                         
   3   8  -5        342.11        323.50        64.32 o                         
   4   8  -5       1441.01       1248.96       100.73 o                         
   5   8  -5       1835.88       1943.35       121.68 o                         
   6   8  -5      11461.26      11456.04       382.86 o                         
   7   8  -5       1145.96       1103.08       123.87 o                         
   8   8  -5       3198.47       3035.14       191.83 o                         
   9   8  -5       1351.38       1628.97       223.62 o                         
  10   8  -5         16.46         84.85        64.67 o                         
   0   0  -4     148975.94     151673.50      2415.94 o                         
   2   0  -4      43865.79      46791.77       702.25 o                         
   4   0  -4       5888.53       6052.06        81.57 o                         
   6   0  -4      71905.70      69943.98       845.17 o                         
   8   0  -4      79547.63      78567.73       821.47 o                         
  10   0  -4       6799.66       7061.86        83.58 o                         
  12   0  -4      25798.19      25801.83       283.69 o                         
  14   0  -4      37274.52      37316.36       423.77 o                         
  16   0  -4      21679.54      21481.54       314.09 o                         
  18   0  -4      23838.73      23393.05       339.10 o                         
  20   0  -4      13025.01      12693.22       197.30 o                         
  22   0  -4      11878.40      12005.40       187.86 o                         
  24   0  -4       5770.61       5810.20       108.55 o                         
  26   0  -4       2936.88       3083.74        80.27 o                         
  28   0  -4       4012.86       4188.23       112.20 o                         
   0   1  -4     103568.97     103120.06      1275.45 o                         
   1   1  -4      29720.96      30686.01       247.36 o                         
   2   1  -4      16765.61      17775.65       138.77 o                         
   3   1  -4      16189.47      16353.00       134.75 o                         
   4   1  -4       7027.09       6954.07        57.08 o                         
   5   1  -4      26514.46      27546.22       201.26 o                         
   6   1  -4      18105.92      17470.78       138.31 o                         
   7   1  -4      19034.99      19407.68       141.98 o                         
   8   1  -4      33204.05      33288.35       250.20 o                         
   9   1  -4      21453.06      22004.50       171.94 o                         
  10   1  -4       8078.16       8106.62        70.28 o                         
  11   1  -4       4378.47       4346.13        43.91 o                         
  12   1  -4       3862.79       3984.96        42.13 o                         
  13   1  -4      20981.92      20714.95       185.49 o                         
  14   1  -4      25511.00      24976.51       262.41 o                         
  15   1  -4      12826.35      12782.07       123.66 o                         
  16   1  -4       6143.95       6032.91        63.64 o                         
  17   1  -4       5124.34       5174.11        55.21 o                         
  18   1  -4      25506.34      25077.14       235.73 o                         
  19   1  -4       2235.39       2238.61        35.86 o                         
  20   1  -4       8170.32       8134.36        92.12 o                         
  21   1  -4       5507.34       5523.78        71.11 o                         
  22   1  -4       8491.13       8277.50        98.77 o                         
  23   1  -4       5340.18       5246.02        71.84 o                         
  24   1  -4       2030.24       2002.44        43.14 o                         
  25   1  -4        281.96        304.08        21.93 o                         
  26   1  -4       3010.26       3041.05        72.79 o                         
  27   1  -4       3635.92       3843.58        90.72 o                         
  28   1  -4       3560.16       3753.23        85.29 o                         
  29   1  -4       1079.36       1237.43        50.52 o                         
   0   2  -4       6527.36       6086.36       131.71 o                         
   1   2  -4      30587.10      31018.85       321.17 o                         
   2   2  -4      20043.08      20507.08       238.44 o                         
   3   2  -4       8381.36       9188.65        91.37 o                         
   4   2  -4      53683.32      53550.61       483.27 o                         
   5   2  -4      14776.54      15228.46       134.39 o                         
   6   2  -4        388.54        446.59        10.54 o                         
   7   2  -4      34360.30      33780.33       273.46 o                         
   8   2  -4       1377.94       1448.14        17.87 o                         
   9   2  -4      28424.12      28460.48       221.07 o                         
  10   2  -4      20322.96      20508.18       168.82 o                         
  11   2  -4       2634.83       2807.10        32.23 o                         
  12   2  -4       5172.00       5093.20        50.38 o                         
  13   2  -4      14448.08      14624.73       131.72 o                         
  14   2  -4      22023.47      22292.03       194.51 o                         
  15   2  -4      13982.89      13690.29       130.74 o                         
  16   2  -4       9825.29       9785.89       100.42 o                         
  17   2  -4       7482.38       7421.97        85.11 o                         
  18   2  -4      13421.33      12884.21       137.29 o                         
  19   2  -4       4899.60       4805.63        63.68 o                         
  20   2  -4       4413.19       4386.15        60.26 o                         
  21   2  -4       9068.15       9000.80       105.91 o                         
  22   2  -4      11726.25      11620.82       136.02 o                         
  23   2  -4       4806.86       4978.34        75.69 o                         
  24   2  -4       1566.43       1712.11        41.85 o                         
  25   2  -4        898.21        991.11        34.78 o                         
  26   2  -4        859.70        894.94        42.99 o                         
  27   2  -4       3130.69       3170.51        79.99 o                         
  28   2  -4        293.41        328.61        37.62 o                         
   0   3  -4       1908.58       1913.29        49.62 o                         
   1   3  -4       7591.10       7582.00       133.47 o                         
   2   3  -4      53286.02      52121.84       611.17 o                         
   3   3  -4       2691.23       2775.26        94.15 o                         
   4   3  -4      84234.68      85754.69       981.57 o                         
   5   3  -4        234.52        373.09        21.94 o                         
   6   3  -4       4667.79       4776.03        58.73 o                         
   7   3  -4       9454.57       9306.00        97.41 o                         
   8   3  -4       9984.79      10208.06        93.28 o                         
   9   3  -4        754.95        873.71        15.74 o                         
  10   3  -4      26118.74      25654.24       232.40 o                         
  11   3  -4       4439.67       4462.62        48.33 o                         
  12   3  -4      16891.16      17129.23       153.87 o                         
  13   3  -4       1393.90       1359.90        23.13 o                         
  14   3  -4      15547.17      15650.78       143.04 o                         
  15   3  -4       3812.31       3668.83        46.06 o                         
  16   3  -4      24048.83      23382.95       238.32 o                         
  17   3  -4        273.79        333.90        15.62 o                         
  18   3  -4       9093.16       8955.25       101.98 o                         
  19   3  -4        577.14        620.68        21.47 o                         
  20   3  -4       6688.11       6641.33        84.33 o                         
  21   3  -4       2155.51       2339.91        45.19 o                         
  22   3  -4      12343.13      12395.44       152.05 o                         
  23   3  -4        253.71        287.34        23.08 o                         
  24   3  -4       3667.26       3681.14        70.63 o                         
  25   3  -4       1421.42       1545.81        49.67 o                         
  26   3  -4       6076.86       5768.48       124.00 o                         
  27   3  -4         38.83         62.97        29.48 o                         
   0   4  -4       7120.28       6852.24       132.82 o                         
   1   4  -4      10021.64      10121.54       129.15 o                         
   2   4  -4      13004.63      12622.31       160.55 o                         
   3   4  -4      30166.62      30709.87       361.96 o                         
   4   4  -4      34114.50      34219.10       413.34 o                         
   5   4  -4      20129.27      20507.09       248.65 o                         
   6   4  -4       1753.27       1762.49        30.35 o                         
   7   4  -4       4571.91       4732.27        61.41 o                         
   8   4  -4       1400.58       1463.55        37.07 o                         
   9   4  -4      19676.47      20053.79       196.98 o                         
  10   4  -4      19401.18      19482.20       184.68 o                         
  11   4  -4      19569.61      19537.14       181.92 o                         
  12   4  -4       4224.56       4273.66        48.78 o                         
  13   4  -4       6110.24       6146.68        69.26 o                         
  14   4  -4      10850.53      10911.11       111.69 o                         
  15   4  -4        523.33        619.39        19.94 o                         
  16   4  -4       7469.55       7488.04        93.16 o                         
  17   4  -4      12856.40      12783.50       146.82 o                         
  18   4  -4       8776.12       8496.05       108.14 o                         
  19   4  -4       9142.05       9235.00       122.20 o                         
  20   4  -4       3790.56       3818.25        72.15 o                         
  21   4  -4        585.68        627.83        31.07 o                         
  22   4  -4       7408.90       7432.48       119.46 o                         
  23   4  -4       2298.65       2357.11        57.19 o                         
  24   4  -4       1784.31       1945.14        56.75 o                         
  25   4  -4       4134.96       4168.56       100.37 o                         
  26   4  -4        662.23        781.97        45.88 o                         
   0   5  -4      35271.78      34572.00       633.48 o                         
   1   5  -4       1180.68       1133.18        33.71 o                         
   2   5  -4       8142.82       8065.98       116.67 o                         
   3   5  -4      44563.32      43345.58       546.42 o                         
   4   5  -4        238.40        230.05        26.10 o                         
   5   5  -4      21397.31      21176.44       277.47 o                         
   6   5  -4       4789.13       4581.15        80.21 o                         
   7   5  -4        786.50        805.70        25.96 o                         
   8   5  -4       5081.88       5020.16        80.96 o                         
   9   5  -4       8326.92       8383.42       122.18 o                         
  10   5  -4       4404.21       4568.66        68.16 o                         
  11   5  -4      25655.44      25555.90       295.22 o                         
  12   5  -4       4683.27       4921.40        69.04 o                         
  13   5  -4      10390.92      10418.96       125.91 o                         
  14   5  -4       1404.13       1486.19        32.82 o                         
  15   5  -4       2105.02       2130.19        40.81 o                         
  16   5  -4       2558.89       2638.20        47.91 o                         
  17   5  -4      12395.79      12300.36       160.12 o                         
  18   5  -4      11681.40      11508.06       165.17 o                         
  19   5  -4       6305.09       6559.45       106.00 o                         
  20   5  -4       2374.37       2467.22        55.78 o                         
  21   5  -4       2268.54       2354.89        55.77 o                         
  22   5  -4        376.72        401.31        28.62 o                         
  23   5  -4       2797.21       2826.32        69.17 o                         
  24   5  -4       1695.61       1837.46        63.27 o                         
   0   6  -4      20628.70      20537.84       546.73 o                         
   1   6  -4        369.59        454.79        41.51 o                         
   2   6  -4      12221.25      11821.62       235.92 o                         
   3   6  -4      11635.98      11252.89       223.77 o                         
   4   6  -4      11484.54      11135.67       225.50 o                         
   5   6  -4       2211.52       2120.14        67.09 o                         
   6   6  -4      16137.97      15626.02       301.11 o                         
   7   6  -4       4216.04       4309.22        93.65 o                         
   8   6  -4      10166.88      10162.96       174.14 o                         
   9   6  -4       1719.00       1758.24        49.05 o                         
  10   6  -4       7784.16       7722.58       139.26 o                         
  11   6  -4       7785.49       7724.84       140.48 o                         
  12   6  -4      10774.69      10771.82       171.30 o                         
  13   6  -4         60.89        102.43        16.09 o                         
  14   6  -4       2313.59       2337.48        48.81 o                         
  15   6  -4       2081.55       2151.14        51.99 o                         
  16   6  -4       5812.45       5776.78       102.92 o                         
  17   6  -4       4084.52       4267.68        82.75 o                         
  18   6  -4      15522.29      15482.42       234.66 o                         
  19   6  -4       2137.82       2182.43        57.76 o                         
  20   6  -4       4103.70       4218.20        86.48 o                         
  21   6  -4       1446.36       1560.57        56.18 o                         
   0   7  -4      16663.01      16174.78       435.74 o                         
   1   7  -4      11486.22      11429.70       228.62 o                         
   2   7  -4       7402.83       7146.87       155.70 o                         
   3   7  -4       3708.79       3521.33        95.55 o                         
   4   7  -4       7253.75       7434.12       160.78 o                         
   5   7  -4       4182.43       4402.13       108.61 o                         
   6   7  -4        981.72       1096.99        52.09 o                         
   7   7  -4       5598.49       5685.54       133.38 o                         
   8   7  -4       4391.10       4416.52       100.51 o                         
   9   7  -4       6867.95       6651.87       137.99 o                         
  10   7  -4       8432.09       8280.05       163.57 o                         
  11   7  -4        414.54        511.25        53.11 o                         
  12   7  -4       2682.84       2764.29        73.24 o                         
  13   7  -4       5392.72       5415.85       116.47 o                         
  14   7  -4       1537.20       1671.34        61.20 o                         
  15   7  -4       5991.70       6311.38       130.59 o                         
  16   7  -4       1991.52       2055.93        65.65 o                         
  17   7  -4       1623.69       1626.62        55.14 o                         
   0   8  -4       2192.64       2347.98       179.77 o                         
   1   8  -4       9700.89       9566.46       445.04 o                         
   2   8  -4       4069.90       3941.50       176.70 o                         
   3   8  -4        787.27        905.74        84.48 o                         
   4   8  -4       9633.17       9657.22       333.28 o                         
   5   8  -4       2642.01       2535.84       243.35 o                         
   6   8  -4        650.14        717.43       143.60 o                         
   7   8  -4       8194.73       8347.87       297.64 o                         
   8   8  -4       1540.29       1523.60       107.73 o                         
   9   8  -4       6359.55       6502.87       248.80 o                         
  10   8  -4        241.18        306.99        62.01 o                         
  11   8  -4        216.21        155.53        55.74 o                         
  12   8  -4        220.64        235.46        63.58 o                         
   2   0  -3       8740.94       8844.82       119.49 o                         
   4   0  -3        283.49        409.70        12.04 o                         
   6   0  -3      18485.08      18397.17       226.67 o                         
   8   0  -3      96333.96      95709.41      1002.59 o                         
  10   0  -3      49109.07      49695.25       515.33 o                         
  12   0  -3      11706.72      11593.97       131.47 o                         
  14   0  -3       4375.15       4359.74        59.20 o                         
  16   0  -3      57632.66      56590.63       676.32 o                         
  18   0  -3       6745.89       6726.15       104.41 o                         
  20   0  -3      42171.52      41765.55       715.44 o                         
  22   0  -3       7354.23       7335.88       126.53 o                         
  24   0  -3       7488.90       7304.67       127.61 o                         
  26   0  -3       3772.57       3758.92        83.11 o                         
  28   0  -3      21027.95      21378.32       405.00 o                         
  30   0  -3       6088.41       6184.95       149.75 o                         
   1   1  -3       5335.38       5809.31        52.58 o                         
   2   1  -3      73252.91      74283.86       578.05 o                         
   3   1  -3      14406.18      15870.08       128.87 o                         
   4   1  -3      32990.73      34848.42       266.78 o                         
   5   1  -3        166.20        241.32         6.16 o                         
   6   1  -3       4339.93       4475.97        36.07 o                         
   7   1  -3      20033.55      21234.22       160.10 o                         
   8   1  -3       8542.48       8460.71        73.44 o                         
   9   1  -3       3304.83       3276.99        34.33 o                         
  10   1  -3      65364.95      64638.26       526.85 o                         
  11   1  -3      18982.41      19422.41       161.97 o                         
  12   1  -3      27139.58      26178.25       224.88 o                         
  13   1  -3       5877.12       5923.97        54.80 o                         
  14   1  -3        689.55        776.97        15.59 o                         
  15   1  -3       9643.76       9616.25        86.50 o                         
  16   1  -3       7734.91       7530.83        73.62 o                         
  17   1  -3       5192.17       5077.85        55.68 o                         
  18   1  -3       1111.58       1137.56        23.67 o                         
  19   1  -3      11964.50      11596.76       119.13 o                         
  20   1  -3         56.60        126.56        13.36 o                         
  21   1  -3       7273.78       7035.16        87.69 o                         
  22   1  -3       2265.59       2322.06        40.95 o                         
  23   1  -3       4609.96       4605.35        63.93 o                         
  24   1  -3       8530.76       8188.63       104.47 o                         
  25   1  -3       5501.72       5499.86        74.38 o                         
  26   1  -3      14208.40      14122.35       168.65 o                         
  27   1  -3       2535.93       2667.60        58.20 o                         
  28   1  -3       3247.55       3390.67        75.16 o                         
  29   1  -3       5265.76       4955.56       101.65 o                         
  30   1  -3       1593.67       1767.78        65.15 o                         
   1   2  -3      33811.39      35829.09       411.22 o                         
   2   2  -3      34695.56      35401.61       367.68 o                         
   3   2  -3      27586.47      29371.38       271.51 o                         
   4   2  -3      10286.13      11075.65       101.89 o                         
   5   2  -3      13141.73      13385.77       110.47 o                         
   6   2  -3      81688.03      81590.30       665.73 o                         
   7   2  -3      18926.96      19639.93       155.18 o                         
   8   2  -3      25083.27      24338.35       193.39 o                         
   9   2  -3       7511.91       7275.41        61.53 o                         
  10   2  -3        890.98        986.45        16.60 o                         
  11   2  -3       6542.32       6498.90        64.27 o                         
  12   2  -3      11275.38      11122.22       104.31 o                         
  13   2  -3       3133.27       3074.76        37.49 o                         
  14   2  -3      14210.61      13800.63       135.04 o                         
  15   2  -3       8138.38       7977.93        85.26 o                         
  16   2  -3       3236.94       3087.38        41.66 o                         
  17   2  -3       5684.09       5677.19        65.86 o                         
  18   2  -3        463.85        532.19        17.32 o                         
  19   2  -3       1890.25       1897.80        32.81 o                         
  20   2  -3       4779.38       4734.15        60.33 o                         
  21   2  -3       3521.71       3557.68        50.74 o                         
  22   2  -3       7692.60       7489.55        92.75 o                         
  23   2  -3       4337.09       4187.61        61.61 o                         
  24   2  -3       1189.86       1297.88        37.92 o                         
  25   2  -3       9535.95       9186.84       130.95 o                         
  26   2  -3       1550.39       1686.60        46.80 o                         
  27   2  -3       2061.55       2018.17        66.07 o                         
  28   2  -3       3944.86       4054.30       110.21 o                         
  29   2  -3       4134.51       4288.86       126.36 o                         
   1   3  -3       6932.02       7087.88        85.69 o                         
   2   3  -3       2263.60       2461.04        37.93 o                         
   3   3  -3       2519.98       2455.03        34.25 o                         
   4   3  -3      24633.69      24858.76       244.01 o                         
   5   3  -3      12708.12      12838.99       131.30 o                         
   6   3  -3      37243.09      37702.89       365.19 o                         
   7   3  -3        148.62        206.21         7.82 o                         
   8   3  -3       1437.22       1533.24        21.59 o                         
   9   3  -3       8908.83       9010.67        84.69 o                         
  10   3  -3       6458.62       6149.07        60.86 o                         
  11   3  -3        172.79        232.09        10.19 o                         
  12   3  -3      59683.23      58382.89       500.54 o                         
  13   3  -3       4359.44       4341.69        49.50 o                         
  14   3  -3      13394.09      13163.28       123.99 o                         
  15   3  -3       2944.76       2931.51        37.41 o                         
  16   3  -3      13817.13      13719.57       131.52 o                         
  17   3  -3       3107.63       3001.96        43.91 o                         
  18   3  -3       5154.76       4992.92        67.12 o                         
  19   3  -3       3995.98       3878.27        55.10 o                         
  20   3  -3      13274.87      12898.35       148.07 o                         
  21   3  -3        143.64        184.04        17.42 o                         
  22   3  -3       4036.52       4083.50        62.32 o                         
  23   3  -3       2001.04       2127.56        48.70 o                         
  24   3  -3      26057.35      25683.26       364.34 o                         
  25   3  -3        185.26        213.57        25.97 o                         
  26   3  -3       5232.44       5314.29       111.82 o                         
  27   3  -3       1338.37       1488.26        58.65 o                         
  28   3  -3       2438.82       2524.03        75.80 o                         
   1   4  -3       1263.77       1188.40        27.09 o                         
   2   4  -3       4233.29       4310.90        61.77 o                         
   3   4  -3       3848.30       4000.40        53.91 o                         
   4   4  -3       6740.14       6794.84        77.02 o                         
   5   4  -3       6521.21       6486.49        75.37 o                         
   6   4  -3      31434.44      31972.14       327.13 o                         
   7   4  -3       7254.39       7485.67        80.67 o                         
   8   4  -3       9135.25       9134.18        90.07 o                         
   9   4  -3       7913.92       7748.91        77.27 o                         
  10   4  -3       2459.26       2419.14        31.16 o                         
  11   4  -3       7679.16       7750.48        77.17 o                         
  12   4  -3      16239.77      16453.21       152.91 o                         
  13   4  -3      11421.50      11119.47       109.88 o                         
  14   4  -3       8828.68       8758.51        96.45 o                         
  15   4  -3      13797.40      13758.33       150.60 o                         
  16   4  -3       1121.28       1177.09        28.75 o                         
  17   4  -3       7723.54       7328.63        96.13 o                         
  18   4  -3       1289.72       1346.85        33.96 o                         
  19   4  -3      10539.76      10373.41       130.64 o                         
  20   4  -3       3340.82       3270.21        57.03 o                         
  21   4  -3       6196.28       6100.71        95.22 o                         
  22   4  -3       3016.52       3061.98        60.90 o                         
  23   4  -3       6788.01       6793.99       106.47 o                         
  24   4  -3       3762.10       3724.49        71.20 o                         
  25   4  -3       4702.26       4676.39        93.45 o                         
  26   4  -3       3068.88       3043.76        75.16 o                         
  27   4  -3       3722.39       3824.10        97.57 o                         
   1   5  -3      10700.84      10654.35       144.52 o                         
   2   5  -3      10225.48      10245.67       124.32 o                         
   3   5  -3      14911.91      14827.13       175.89 o                         
   4   5  -3       6401.06       6376.18        79.63 o                         
   5   5  -3      11813.62      11426.53       149.73 o                         
   6   5  -3        745.12        835.95        23.72 o                         
   7   5  -3       6247.45       6421.96        83.78 o                         
   8   5  -3      10798.49      11129.11       126.80 o                         
   9   5  -3       6268.77       6289.39        73.12 o                         
  10   5  -3      19316.11      19330.00       195.38 o                         
  11   5  -3       6191.35       6302.61        71.91 o                         
  12   5  -3       1862.55       1891.29        31.08 o                         
  13   5  -3       8319.42       8060.35        93.35 o                         
  14   5  -3        540.31        615.19        21.30 o                         
  15   5  -3        975.15       1007.70        28.57 o                         
  16   5  -3       4933.38       4859.07        73.96 o                         
  17   5  -3       1551.71       1568.46        37.34 o                         
  18   5  -3         48.39        118.64        19.77 o                         
  19   5  -3       5130.04       5065.84        90.15 o                         
  20   5  -3       1851.73       1889.57        48.70 o                         
  21   5  -3       5514.64       5274.65        92.84 o                         
  22   5  -3       1020.90       1054.39        39.28 o                         
  23   5  -3        892.43        940.50        38.40 o                         
  24   5  -3        712.57        750.22        41.76 o                         
  25   5  -3       1954.21       2000.13        67.38 o                         
   1   6  -3       7675.35       7759.10       118.89 o                         
   2   6  -3       7708.84       7659.14       119.36 o                         
   3   6  -3       3642.20       3654.40        72.48 o                         
   4   6  -3       1116.18       1115.10        35.57 o                         
   5   6  -3       4946.01       4790.24        90.57 o                         
   6   6  -3        492.02        516.39        26.19 o                         
   7   6  -3       1789.41       1777.08        53.05 o                         
   8   6  -3      14928.14      15034.40       213.66 o                         
   9   6  -3       5151.94       5378.22        85.13 o                         
  10   6  -3      23449.73      23352.39       298.10 o                         
  11   6  -3        547.43        674.50        31.98 o                         
  12   6  -3       2190.83       2322.98        39.92 o                         
  13   6  -3       4625.02       4619.90        68.79 o                         
  14   6  -3       1422.01       1401.03        34.54 o                         
  15   6  -3        799.44        848.68        26.40 o                         
  16   6  -3       6854.13       6776.50       104.70 o                         
  17   6  -3        876.83        995.57        34.05 o                         
  18   6  -3       2022.20       2082.30        49.83 o                         
  19   6  -3       1492.64       1557.30        45.95 o                         
  20   6  -3       8110.56       7994.10       130.81 o                         
  21   6  -3        898.15        906.09        39.67 o                         
  22   6  -3       1943.28       1904.36        67.11 o                         
   1   7  -3        706.77        754.27        31.35 o                         
   2   7  -3        712.73        766.68        36.08 o                         
   3   7  -3       1548.77       1570.66        45.09 o                         
   4   7  -3       2128.43       2225.63        54.74 o                         
   5   7  -3       3704.29       3800.00        78.70 o                         
   6   7  -3       5398.30       5491.66       103.34 o                         
   7   7  -3       4145.21       4236.69        91.53 o                         
   8   7  -3       7395.99       7599.11       154.87 o                         
   9   7  -3       6316.54       6353.88       168.31 o                         
  10   7  -3       3630.07       3815.01        78.31 o                         
  11   7  -3       5976.12       5975.43       104.15 o                         
  12   7  -3       2585.97       2607.72        65.15 o                         
  13   7  -3       4320.69       4355.12        93.60 o                         
  14   7  -3       1722.83       1869.91        65.81 o                         
  15   7  -3       6470.01       6599.04       140.49 o                         
  16   7  -3       3995.75       4065.31        98.41 o                         
  17   7  -3       4595.33       4644.64       110.62 o                         
  18   7  -3        878.78        973.90        48.39 o                         
  19   7  -3       8799.85       8937.86       186.96 o                         
   1   8  -3       6739.42       6751.81       246.47 o                         
   2   8  -3        579.52        594.12        71.31 o                         
   3   8  -3       3857.87       3980.21       171.29 o                         
   4   8  -3       3993.82       3936.38       256.50 o                         
   5   8  -3       3608.61       3641.76       167.34 o                         
   6   8  -3       5212.86       5275.16       166.08 o                         
   7   8  -3       4319.78       4373.81       144.09 o                         
   8   8  -3         35.28         31.64        36.98 o                         
   9   8  -3       4052.87       4243.87       144.47 o                         
  10   8  -3       1833.03       1976.69       114.15 o                         
  11   8  -3        878.40       1063.87        57.13 o                         
  12   8  -3      15859.91      15391.34       356.65 o                         
  13   8  -3       1503.74       1770.45        65.46 o                         
  14   8  -3       1719.41       1760.39        64.33 o                         
   1   9  -3        505.81        527.42        75.17 o                         
   2   9  -3       7317.67       7237.89       277.47 o                         
   0   0  -2      78940.30      88693.33      2231.18 o                         
   2   0  -2      27106.57      27433.50       339.70 o                         
   4   0  -2     121104.51     120518.07      1851.75 o                         
   6   0  -2      23057.31      23022.25       242.57 o                         
   8   0  -2      30048.04      31190.58       319.38 o                         
  10   0  -2     121375.95     114656.41      1233.82 o                         
  12   0  -2      23433.55      22887.93       258.55 o                         
  14   0  -2       2567.88       2752.74        45.64 o                         
  16   0  -2       4018.61       4040.39        65.81 o                         
  18   0  -2     122043.00     116646.70      1563.01 o                         
  20   0  -2       6587.37       6396.20       106.97 o                         
  22   0  -2       1052.70       1069.23        67.74 o                         
  24   0  -2       2867.59       2908.07        68.51 o                         
  26   0  -2      18212.01      18190.09       276.52 o                         
  28   0  -2        683.28        816.38        57.97 o                         
  30   0  -2       3338.67       3562.14       112.87 o                         
   0   1  -2     107247.95     110372.05      2445.69 o                         
   1   1  -2      46304.21      47921.46       447.75 o                         
   2   1  -2      78387.92      80561.57       729.51 o                         
   3   1  -2      27404.57      28062.91       223.24 o                         
   4   1  -2      36124.53      35255.88       289.88 o                         
   5   1  -2      13354.92      13493.80       109.22 o                         
   6   1  -2       8739.27       8653.50        71.80 o                         
   7   1  -2       4958.45       4693.35        43.09 o                         
   8   1  -2      14053.03      13575.07       112.62 o                         
   9   1  -2      46373.29      45451.19       362.12 o                         
  10   1  -2      18939.24      18328.61       149.45 o                         
  11   1  -2      22431.77      22356.44       182.53 o                         
  12   1  -2      44406.64      43805.41       331.75 o                         
  13   1  -2       8318.48       8407.39        73.64 o                         
  14   1  -2       8153.47       7741.70        72.83 o                         
  15   1  -2       3134.66       3178.67        36.02 o                         
  16   1  -2      12725.53      12691.40       114.01 o                         
  17   1  -2      26422.02      25820.69       236.16 o                         
  18   1  -2      13331.34      12950.04       127.73 o                         
  19   1  -2      14908.75      14639.04       142.22 o                         
  20   1  -2       7896.72       7895.55        86.85 o                         
  21   1  -2       2430.44       2435.28        40.43 o                         
  22   1  -2       3767.35       3677.25        54.17 o                         
  23   1  -2       1939.65       1985.14        38.25 o                         
  24   1  -2      11041.35      10952.15       126.76 o                         
  25   1  -2       4145.94       4341.96        63.75 o                         
  26   1  -2       1719.94       1794.88        39.13 o                         
  27   1  -2       3658.96       3689.75        63.45 o                         
  28   1  -2       2280.35       2422.93        60.76 o                         
  29   1  -2         24.83         85.85        25.07 o                         
  30   1  -2       1588.83       1589.26        53.01 o                         
   0   2  -2      28018.18      28849.44       420.96 o                         
   1   2  -2       9876.66       9965.81       106.26 o                         
   2   2  -2      39030.34      39972.14       374.20 o                         
   3   2  -2      70932.67      70934.32       634.34 o                         
   4   2  -2      68990.02      68450.98       562.70 o                         
   5   2  -2      69336.91      69953.74       614.05 o                         
   6   2  -2      18752.14      18120.53       142.33 o                         
   7   2  -2       3298.41       3657.22        33.91 o                         
   8   2  -2      27094.57      26193.42       204.88 o                         
   9   2  -2      11558.07      11632.69        97.82 o                         
  10   2  -2        300.71        471.48        11.65 o                         
  11   2  -2      28431.01      26910.61       247.81 o                         
  12   2  -2       1187.33       1291.60        22.43 o                         
  13   2  -2      16234.51      15788.05       146.00 o                         
  14   2  -2      14042.88      13918.06       126.20 o                         
  15   2  -2       5446.20       5658.69        58.73 o                         
  16   2  -2      19836.04      19553.41       180.42 o                         
  17   2  -2       5931.08       5859.04        61.95 o                         
  18   2  -2       7890.11       7465.65        79.34 o                         
  19   2  -2       4934.43       4833.40        60.04 o                         
  20   2  -2      11828.14      11737.03       122.18 o                         
  21   2  -2       2260.87       2326.19        38.98 o                         
  22   2  -2       3711.85       3754.95        54.58 o                         
  23   2  -2       6089.32       6104.06        81.22 o                         
  24   2  -2        731.32        740.06        26.04 o                         
  25   2  -2       3425.05       3407.04        60.20 o                         
  26   2  -2         16.66         66.80        18.86 o                         
  27   2  -2       2613.84       2605.49        62.97 o                         
  28   2  -2       2879.69       3004.90        75.19 o                         
  29   2  -2          2.45         18.83        29.67 o                         
   0   3  -2      47737.81      47242.06       633.79 o                         
   1   3  -2       2507.13       2692.91        32.67 o                         
   2   3  -2      16850.49      17056.44       162.38 o                         
   3   3  -2      11679.11      11734.25       114.40 o                         
   4   3  -2      73492.85      74246.10       631.05 o                         
   5   3  -2       6869.72       7082.88        64.63 o                         
   6   3  -2      32440.69      32297.41       268.39 o                         
   7   3  -2       6765.59       6684.19        60.78 o                         
   8   3  -2      26165.88      25801.57       220.09 o                         
   9   3  -2        625.13        668.45        13.56 o                         
  10   3  -2       4630.74       4673.39        47.85 o                         
  11   3  -2       9334.73       9026.07        85.80 o                         
  12   3  -2       4912.36       4903.36        52.19 o                         
  13   3  -2        105.14        233.84        11.30 o                         
  14   3  -2      85372.67      83728.82       851.51 o                         
  15   3  -2       1386.19       1520.23        26.60 o                         
  16   3  -2       6791.42       6835.99        74.56 o                         
  17   3  -2       1261.53       1274.51        27.11 o                         
  18   3  -2        400.95        443.40        18.96 o                         
  19   3  -2        922.24        916.64        25.67 o                         
  20   3  -2       7738.73       7475.80        93.68 o                         
  21   3  -2        776.83        836.14        27.19 o                         
  22   3  -2      39659.03      38474.50       483.86 o                         
  23   3  -2         29.68         97.04        19.89 o                         
  24   3  -2         93.87        132.42        23.38 o                         
  25   3  -2       2042.81       2151.00        55.85 o                         
  26   3  -2       1987.10       2128.99        61.24 o                         
  27   3  -2         27.66         85.55        27.29 o                         
  28   3  -2        617.64        620.55        43.48 o                         
  29   3  -2        694.96        682.55        46.09 o                         
   0   4  -2      15698.21      15525.97       232.88 o                         
   1   4  -2      15521.30      15431.66       161.80 o                         
   2   4  -2      36812.38      36511.38       344.64 o                         
   3   4  -2       2146.72       2309.86        28.41 o                         
   4   4  -2      18399.83      18722.53       177.66 o                         
   5   4  -2      21781.70      22141.24       201.23 o                         
   6   4  -2      17323.81      16818.05       156.11 o                         
   7   4  -2      24736.59      24749.90       223.09 o                         
   8   4  -2      14995.15      14918.21       137.87 o                         
   9   4  -2       5260.53       5155.67        50.97 o                         
  10   4  -2       1021.83       1121.58        18.94 o                         
  11   4  -2       1559.22       1612.70        23.93 o                         
  12   4  -2       4208.90       4250.56        48.05 o                         
  13   4  -2      35904.04      35403.29       336.93 o                         
  14   4  -2      11383.99      11208.14       111.58 o                         
  15   4  -2      19935.60      19492.63       201.82 o                         
  16   4  -2      17260.01      17043.86       182.82 o                         
  17   4  -2       4210.10       4163.13        60.50 o                         
  18   4  -2       1842.23       1924.37        37.49 o                         
  19   4  -2       3591.86       3545.91        59.45 o                         
  20   4  -2      10382.46      10126.89       132.52 o                         
  21   4  -2      14460.83      14201.17       191.18 o                         
  22   4  -2       2286.81       2597.28        55.45 o                         
  23   4  -2       9506.65       9026.18       134.64 o                         
  24   4  -2       1019.49       1087.19        40.89 o                         
  25   4  -2       1773.67       1793.52        56.96 o                         
  26   4  -2        127.91        154.88        27.36 o                         
  27   4  -2       1683.20       1604.82        62.04 o                         
   0   5  -2      31802.02      31327.17       457.40 o                         
   1   5  -2      50664.07      50815.84       513.66 o                         
   2   5  -2      11308.61      11101.31       116.92 o                         
   3   5  -2       2859.22       2661.86        36.82 o                         
   4   5  -2       1371.52       1377.78        24.00 o                         
   5   5  -2       5095.08       5147.71        55.10 o                         
   6   5  -2       8657.48       8765.58        90.39 o                         
   7   5  -2      54054.74      52494.49       520.42 o                         
   8   5  -2       5225.18       5250.17        59.78 o                         
   9   5  -2      20770.98      20946.32       207.96 o                         
  10   5  -2       1302.01       1460.44        24.84 o                         
  11   5  -2         53.41         96.77        10.86 o                         
  12   5  -2       8923.53       8906.42        98.16 o                         
  13   5  -2       6420.63       6225.02        76.76 o                         
  14   5  -2        196.24        264.67        17.47 o                         
  15   5  -2      13317.08      12811.57       165.35 o                         
  16   5  -2       4351.41       4336.05        69.07 o                         
  17   5  -2       2357.47       2503.43        48.82 o                         
  18   5  -2      12498.19      12201.12       161.54 o                         
  19   5  -2       2329.98       2384.88        56.00 o                         
  20   5  -2       5844.69       5880.33        99.47 o                         
  21   5  -2       6477.49       6339.86        99.83 o                         
  22   5  -2        128.56        150.98        20.74 o                         
  23   5  -2       1435.26       1415.80        41.34 o                         
  24   5  -2       3070.33       3054.83        71.79 o                         
  25   5  -2         86.19        125.41        24.99 o                         
   0   6  -2      73957.66      73078.64      1183.08 o                         
   1   6  -2      10628.71      10784.41       132.18 o                         
   2   6  -2       5565.01       5682.30        74.11 o                         
   3   6  -2       3946.12       3829.40        56.39 o                         
   4   6  -2       3062.21       2996.50        52.09 o                         
   5   6  -2          1.25         -7.03        11.44 o                         
   6   6  -2       5468.33       5481.67        77.46 o                         
   7   6  -2      11746.45      11671.95       140.55 o                         
   8   6  -2      23964.24      23596.61       255.73 o                         
   9   6  -2       2139.81       2318.84        36.68 o                         
  10   6  -2      14869.59      15176.41       165.47 o                         
  11   6  -2       3210.71       3311.40        51.73 o                         
  12   6  -2       5600.77       5527.19        78.82 o                         
  13   6  -2       3074.01       3030.21        51.92 o                         
  14   6  -2       3344.08       3257.34        55.15 o                         
  15   6  -2       4484.13       4495.44        70.61 o                         
  16   6  -2       1951.78       2013.84        47.38 o                         
  17   6  -2        475.67        564.88        29.07 o                         
  18   6  -2      24922.86      25290.36       365.25 o                         
  19   6  -2        363.92        514.32        31.32 o                         
  20   6  -2       2058.35       2041.49        59.42 o                         
  21   6  -2       2966.12       3085.19        79.21 o                         
  22   6  -2        915.51        986.09        49.27 o                         
  23   6  -2        344.75        380.97        41.38 o                         
   0   7  -2       6075.06       6017.56       151.66 o                         
   1   7  -2       2869.78       2791.94        66.53 o                         
   2   7  -2      13280.28      12949.58       198.93 o                         
   3   7  -2       5393.26       5377.38        92.31 o                         
   4   7  -2       1595.15       1511.92        34.75 o                         
   5   7  -2       2507.08       2587.39        50.33 o                         
   6   7  -2      12499.39      12293.95       180.65 o                         
   7   7  -2        242.63        282.72        20.45 o                         
   8   7  -2       2789.28       2819.24        57.92 o                         
   9   7  -2      12343.44      12535.53       204.53 o                         
  10   7  -2        572.87        769.26        33.94 o                         
  11   7  -2       8286.07       8229.82       144.18 o                         
  12   7  -2       6223.89       6396.33       125.65 o                         
  13   7  -2       1850.25       1941.66        56.87 o                         
  14   7  -2       3504.95       3564.21        83.84 o                         
  15   7  -2       2501.66       2699.20        71.34 o                         
  16   7  -2       5667.76       5806.72       121.81 o                         
  17   7  -2      10910.61      11100.56       207.37 o                         
  18   7  -2       5541.17       5505.79       120.80 o                         
  19   7  -2       5457.07       5623.60       167.86 o                         
   0   8  -2       2016.08       1804.88        98.31 o                         
   1   8  -2       1485.52       1522.49        75.07 o                         
   2   8  -2       6067.18       5757.18       188.91 o                         
   3   8  -2      17013.09      17424.36       380.86 o                         
   4   8  -2       5065.11       5370.94       139.68 o                         
   5   8  -2      11754.99      11978.21       246.00 o                         
   6   8  -2        119.73        193.18        26.96 o                         
   7   8  -2        520.39        522.61        30.56 o                         
   8   8  -2        266.58        316.16        27.71 o                         
   9   8  -2       2132.06       2212.30        62.31 o                         
  10   8  -2       2321.48       2375.50        67.35 o                         
  11   8  -2       9701.78       9798.19       191.90 o                         
  12   8  -2        454.87        561.30        40.09 o                         
  13   8  -2       3591.05       3784.88        94.46 o                         
  14   8  -2       9176.15       9357.61       190.55 o                         
  15   8  -2        621.53        701.63        42.66 o                         
   0   9  -2        127.61        -74.54        67.96 o                         
   1   9  -2        176.75        154.51       114.00 o                         
   2   9  -2       2591.82       2264.71       131.74 o                         
   3   9  -2       3493.87       3985.33       179.82 o                         
   4   9  -2      26697.95      27241.38       834.79 o                         
   5   9  -2       2395.73       2816.26       146.34 o                         
   6   9  -2        414.88        564.78        56.91 o                         
   2   0  -1      83484.52      77196.91      4082.38 o                         
   4   0  -1       4736.23       4361.14        60.45 o                         
   6   0  -1      25141.12      24169.82       263.89 o                         
   8   0  -1      30068.75      29263.54       318.05 o                         
  10   0  -1     117748.44     111495.38      1203.55 o                         
  12   0  -1      20119.41      19639.12       295.25 o                         
  14   0  -1      11679.50      11374.97       156.03 o                         
  16   0  -1       6773.90       6666.05       102.04 o                         
  18   0  -1       7558.42       7321.41       117.30 o                         
  20   0  -1      34422.31      33805.34       501.86 o                         
  22   0  -1       2028.58       1932.92        49.89 o                         
  24   0  -1       7710.89       7413.92       131.30 o                         
  26   0  -1       7258.75       7351.49       131.23 o                         
  28   0  -1      24582.71      24378.98       366.67 o                         
  30   0  -1       3387.44       3217.77       116.95 o                         
   1   1  -1      16568.38      16300.69       178.05 o                         
   2   1  -1      27708.06      27381.36       274.22 o                         
   3   1  -1      28931.10      29178.90       256.06 o                         
   4   1  -1       8434.76       8600.09        74.91 o                         
   5   1  -1        581.37        685.02         9.69 o                         
   6   1  -1      59139.41      57836.10       478.68 o                         
   7   1  -1      13149.52      13304.05       108.34 o                         
   8   1  -1      74155.20      72193.01       565.38 o                         
   9   1  -1       3434.66       3561.58        31.73 o                         
  10   1  -1      21494.08      21160.03       163.51 o                         
  11   1  -1      28184.30      27687.03       218.36 o                         
  12   1  -1      16594.04      15729.65       127.08 o                         
  13   1  -1       7560.27       7448.23        68.62 o                         
  14   1  -1       2725.12       2634.79        31.39 o                         
  15   1  -1       1153.45       1300.74        21.30 o                         
  16   1  -1      26795.76      25826.95       221.10 o                         
  17   1  -1        205.79        320.34        14.57 o                         
  18   1  -1       1319.64       1354.41        26.14 o                         
  19   1  -1      11833.44      11826.06       119.05 o                         
  20   1  -1      11112.62      10850.66       115.29 o                         
  21   1  -1      12670.92      12649.34       136.64 o                         
  22   1  -1       8184.51       7980.10        94.57 o                         
  23   1  -1        986.43        999.73        27.80 o                         
  24   1  -1       1711.38       1649.00        35.99 o                         
  25   1  -1        557.40        639.33        24.96 o                         
  26   1  -1      11265.81      11329.00       138.14 o                         
  27   1  -1       4172.29       4291.31        70.07 o                         
  28   1  -1       4963.89       5109.69        92.70 o                         
  29   1  -1      10002.75      10275.51       167.13 o                         
  30   1  -1       6154.80       6500.18       119.19 o                         
   1   2  -1       8929.12       9113.66        79.49 o                         
   2   2  -1      21610.42      21453.99       172.03 o                         
   3   2  -1       6053.19       6145.18        52.85 o                         
   4   2  -1      21165.61      20956.56       161.03 o                         
   5   2  -1       8539.88       8361.30        67.91 o                         
   6   2  -1      35679.59      35764.00       282.61 o                         
   7   2  -1      24680.97      24934.63       199.36 o                         
   8   2  -1      17898.65      17688.40       149.42 o                         
   9   2  -1       5396.39       5260.81        50.20 o                         
  10   2  -1       9310.90       8789.72        80.55 o                         
  11   2  -1       3059.66       3074.75        32.63 o                         
  12   2  -1      77074.02      76439.07       617.16 o                         
  13   2  -1       6614.64       6395.09        60.06 o                         
  14   2  -1       8191.69       8160.66        74.11 o                         
  15   2  -1      22040.43      21666.37       185.71 o                         
  16   2  -1      13985.28      13810.66       121.59 o                         
  17   2  -1      15928.12      15630.21       146.91 o                         
  18   2  -1        455.46        558.72        17.30 o                         
  19   2  -1       4506.99       4413.90        53.15 o                         
  20   2  -1       7345.97       7064.07        83.19 o                         
  21   2  -1       1606.77       1708.22        35.08 o                         
  22   2  -1       8071.67       8041.52        96.21 o                         
  23   2  -1       9345.34       9219.97       111.31 o                         
  24   2  -1      12161.27      12088.93       150.87 o                         
  25   2  -1      10913.49      10902.08       140.19 o                         
  26   2  -1       6721.39       6756.96       100.70 o                         
  27   2  -1       2635.91       2722.01        61.25 o                         
  28   2  -1         45.13         62.33        22.26 o                         
  29   2  -1        397.51        385.32        32.35 o                         
  30   2  -1       6996.93       7136.57       136.71 o                         
   1   3  -1       8479.79       8523.78        76.34 o                         
   2   3  -1      27288.71      27140.55       232.72 o                         
   3   3  -1        693.49        717.28        12.30 o                         
   4   3  -1       9957.58      10035.52        83.60 o                         
   5   3  -1      14450.97      14887.18       120.09 o                         
   6   3  -1     105194.13     105177.28       824.88 o                         
   7   3  -1        150.85        198.65         7.32 o                         
   8   3  -1       8889.48       8581.04        77.29 o                         
   9   3  -1      10155.54       9917.05        87.88 o                         
  10   3  -1      12393.60      12307.87       107.71 o                         
  11   3  -1        241.64        258.21        12.20 o                         
  12   3  -1      18771.53      18659.79       178.88 o                         
  13   3  -1       6365.52       6235.57        67.29 o                         
  14   3  -1      32259.12      31372.63       285.05 o                         
  15   3  -1       3520.65       3499.32        41.50 o                         
  16   3  -1      19038.19      18933.42       180.32 o                         
  17   3  -1       2596.88       2588.28        36.19 o                         
  18   3  -1       2180.90       2179.09        37.55 o                         
  19   3  -1       5644.53       5613.36        70.13 o                         
  20   3  -1        494.01        510.63        20.68 o                         
  21   3  -1        629.30        676.58        25.58 o                         
  22   3  -1       3852.66       3817.39        65.19 o                         
  23   3  -1       3357.74       3462.28        62.78 o                         
  24   3  -1      27977.82      27456.78       336.94 o                         
  25   3  -1        120.22        179.97        22.31 o                         
  26   3  -1       1108.51       1060.13        39.63 o                         
  27   3  -1       1584.09       1553.23        54.40 o                         
  28   3  -1       5434.60       5381.27       120.65 o                         
  29   3  -1         42.95         67.11        30.92 o                         
   1   4  -1      24815.30      25489.51       224.45 o                         
   2   4  -1       1893.85       1665.97        21.48 o                         
   3   4  -1      20737.79      21387.88       187.96 o                         
   4   4  -1      15543.46      15730.61       136.44 o                         
   5   4  -1      20954.40      20639.88       170.50 o                         
   6   4  -1      14306.69      14589.28       123.01 o                         
   7   4  -1      16317.65      16709.72       142.35 o                         
   8   4  -1      11577.43      11605.87       103.62 o                         
   9   4  -1      10194.56       9864.66        91.12 o                         
  10   4  -1       5107.61       5081.30        50.88 o                         
  11   4  -1       3758.55       3854.82        41.97 o                         
  12   4  -1      29879.92      29121.01       253.12 o                         
  13   4  -1       5297.55       5261.86        56.31 o                         
  14   4  -1       2788.48       2815.99        37.78 o                         
  15   4  -1      14329.10      14045.44       150.83 o                         
  16   4  -1       4980.57       4786.94        66.48 o                         
  17   4  -1       8072.43       8158.03       101.65 o                         
  18   4  -1       1658.11       1698.83        37.45 o                         
  19   4  -1       1152.08       1173.14        32.31 o                         
  20   4  -1       3092.74       3004.42        54.54 o                         
  21   4  -1        125.88        160.29        19.83 o                         
  22   4  -1       8976.17       8721.44       136.28 o                         
  23   4  -1       6966.83       6805.07       114.29 o                         
  24   4  -1       3464.30       3460.89        71.42 o                         
  25   4  -1       6359.09       6432.03       122.06 o                         
  26   4  -1       6144.97       6288.48       150.16 o                         
  27   4  -1       1627.68       1692.79        57.49 o                         
   1   5  -1       7237.14       7207.36        77.54 o                         
   2   5  -1       9070.65       9084.72        96.40 o                         
   3   5  -1       9015.86       9052.29        97.15 o                         
   4   5  -1       2425.59       2425.81        30.66 o                         
   5   5  -1       8223.94       8091.38        81.99 o                         
   6   5  -1       1922.33       1941.63        26.19 o                         
   7   5  -1       2614.72       2714.27        33.85 o                         
   8   5  -1      22527.61      22522.06       206.05 o                         
   9   5  -1      11795.52      11398.37       111.91 o                         
  10   5  -1      16875.72      16608.78       164.69 o                         
  11   5  -1      13871.59      13908.86       140.53 o                         
  12   5  -1       1408.98       1407.85        27.49 o                         
  13   5  -1       9812.43       9546.75       122.96 o                         
  14   5  -1        701.75        792.22        25.50 o                         
  15   5  -1       4211.04       4172.50        63.06 o                         
  16   5  -1       8131.90       8006.95       107.11 o                         
  17   5  -1       3748.29       3780.94        60.62 o                         
  18   5  -1        102.34        148.73        17.33 o                         
  19   5  -1       9817.17       9726.20       138.34 o                         
  20   5  -1       3906.21       3868.75        70.22 o                         
  21   5  -1       9842.40       9830.32       140.60 o                         
  22   5  -1       1100.01       1258.24        41.21 o                         
  23   5  -1       5398.60       5319.75       102.50 o                         
  24   5  -1          4.37         84.84        29.91 o                         
  25   5  -1        927.88       1011.02        53.77 o                         
  26   5  -1       5203.69       5220.30       136.61 o                         
   1   6  -1       5321.24       5218.30        64.06 o                         
   2   6  -1      18697.59      18774.09       199.81 o                         
   3   6  -1       2251.54       2165.61        34.13 o                         
   4   6  -1        192.57        191.69        12.58 o                         
   5   6  -1       7254.24       7227.67        83.09 o                         
   6   6  -1        271.40        336.81        13.43 o                         
   7   6  -1        242.47        281.85        13.62 o                         
   8   6  -1      13697.05      13684.77       151.33 o                         
   9   6  -1       6819.15       6746.56        84.12 o                         
  10   6  -1      29210.82      28459.69       340.19 o                         
  11   6  -1       1336.76       1333.50        31.41 o                         
  12   6  -1        622.70        698.19        24.43 o                         
  13   6  -1       4993.04       4844.41        74.72 o                         
  14   6  -1       3557.31       3447.57        62.55 o                         
  15   6  -1       1562.41       1530.72        40.00 o                         
  16   6  -1       3740.50       3614.61        74.51 o                         
  17   6  -1       2687.92       2774.88        66.83 o                         
  18   6  -1       2655.47       2709.48        70.53 o                         
  19   6  -1       2888.62       3099.85        77.90 o                         
  20   6  -1      14062.56      14174.36       243.98 o                         
  21   6  -1        731.60        810.99        44.99 o                         
  22   6  -1        798.59        829.74        50.77 o                         
  23   6  -1       2323.31       2330.55        82.17 o                         
   1   7  -1      10426.56      10340.59       139.77 o                         
   2   7  -1       4723.32       4703.79        70.86 o                         
   3   7  -1       6891.38       6760.84        93.15 o                         
   4   7  -1       3404.58       3467.37        56.95 o                         
   5   7  -1       6360.18       6277.26       104.23 o                         
   6   7  -1        835.05        920.40        31.29 o                         
   7   7  -1       6293.21       6225.54       106.17 o                         
   8   7  -1      11971.94      11646.76       174.19 o                         
   9   7  -1       4962.63       5219.63        88.33 o                         
  10   7  -1       4991.94       5015.97        83.28 o                         
  11   7  -1       7405.83       7588.25       121.59 o                         
  12   7  -1       5221.84       5360.88        97.99 o                         
  13   7  -1       3100.10       3219.23        73.53 o                         
  14   7  -1        132.48        144.90        24.07 o                         
  15   7  -1        768.43        829.59        38.22 o                         
  16   7  -1       4693.66       4708.14        98.96 o                         
  17   7  -1        884.12        978.08        42.94 o                         
  18   7  -1        839.22        880.39        42.05 o                         
  19   7  -1       3964.17       4015.72        98.49 o                         
  20   7  -1          9.44         54.15        31.25 o                         
   1   8  -1       1610.31       1640.06        53.06 o                         
   2   8  -1       3289.25       3221.54        73.43 o                         
   3   8  -1        525.48        542.87        31.09 o                         
   4   8  -1       2718.01       2741.92        71.97 o                         
   5   8  -1       2329.47       2562.20        70.14 o                         
   6   8  -1      12436.36      12598.26       236.99 o                         
   7   8  -1       5101.24       5206.41       115.98 o                         
   8   8  -1       2813.28       2957.22        78.20 o                         
   9   8  -1       1960.68       2015.72        58.63 o                         
  10   8  -1        626.27        663.86        36.45 o                         
  11   8  -1       1130.34       1138.34        49.36 o                         
  12   8  -1       5817.61       6021.58       133.13 o                         
  13   8  -1       1986.46       2236.74        69.83 o                         
  14   8  -1       3449.28       3529.01        93.89 o                         
  15   8  -1       5658.02       5931.51       135.28 o                         
   1   9  -1        435.71        423.19        85.73 o                         
   2   9  -1       2185.07       2126.29        83.12 o                         
   3   9  -1        436.77        515.65        82.91 o                         
   4   9  -1       2888.82       3013.21       150.94 o                         
   5   9  -1        832.57       1132.50        56.72 o                         
   6   9  -1       9445.48       9684.15       237.03 o                         
   7   9  -1        288.26        358.53        35.30 o                         
   4   0   0      18015.22      17804.43       315.00 o                         
   6   0   0       5191.27       4633.77        51.16 o                         
   8   0   0     142863.52     130163.97      1497.46 o                         
  10   0   0      27379.69      28142.32       305.01 o                         
  12   0   0       3584.33       3386.74        49.16 o                         
  14   0   0      51071.23      49016.50       574.59 o                         
  16   0   0       1150.04       1338.07        34.32 o                         
  18   0   0      36418.16      36436.08       511.93 o                         
  20   0   0        179.23        304.50        36.82 o                         
  22   0   0       9462.24       9283.85       146.32 o                         
  24   0   0       5811.05       5574.32       105.69 o                         
  26   0   0       5686.24       5771.07       111.55 o                         
  28   0   0      16026.70      15831.89       296.12 o                         
  30   0   0        315.78        219.31        45.64 o                         
   1   1   0      85969.06      85295.98      1332.94 o                         
   3   1   0       1402.25       1582.79        18.43 o                         
   4   1   0       5802.12       5185.74        49.82 o                         
   5   1   0         83.60        126.98         5.58 o                         
   6   1   0     183336.81     179106.97      1350.59 o                         
   7   1   0     100638.96      98532.66       726.53 o                         
   8   1   0       4931.44       4766.71        42.17 o                         
   9   1   0      69669.12      68402.88       516.16 o                         
  10   1   0      17071.43      16979.31       137.96 o                         
  11   1   0       4349.66       4180.22        41.70 o                         
  12   1   0      10351.50      10148.66        87.17 o                         
  13   1   0        111.99        172.00        11.25 o                         
  14   1   0      17884.42      17108.55       148.98 o                         
  15   1   0       1676.19       1641.06        25.26 o                         
  16   1   0      26481.36      26104.47       227.07 o                         
  17   1   0      14151.88      14525.25       132.73 o                         
  18   1   0      44796.68      42941.39       405.55 o                         
  19   1   0      12774.67      12707.48       129.55 o                         
  20   1   0      22890.44      22470.59       221.83 o                         
  21   1   0       1355.64       1546.20        32.37 o                         
  22   1   0       5253.34       5245.11        69.71 o                         
  23   1   0        138.64        187.24        16.98 o                         
  24   1   0       2152.11       2047.81        40.15 o                         
  25   1   0       1064.04       1189.99        32.74 o                         
  26   1   0       4481.59       4470.64        73.12 o                         
  27   1   0       8242.20       8069.98       113.02 o                         
  28   1   0        440.59        626.24        31.63 o                         
  29   1   0        769.03        838.82        42.73 o                         
  30   1   0       4734.99       4948.06       109.62 o                         
   0   2   0      40005.69      40277.62       465.55 o                         
   1   2   0      21555.46      22029.87       183.79 o                         
   2   2   0      88647.06      87787.51       715.12 o                         
   3   2   0      21575.74      22039.35       188.10 o                         
   4   2   0          0.51         61.86         6.37 o                         
   5   2   0      44993.45      45031.96       360.07 o                         
   6   2   0       2186.72       2406.40        25.15 o                         
   7   2   0      43886.42      43220.71       366.64 o                         
   8   2   0         38.95         54.44         5.99 o                         
   9   2   0       1548.43       1846.52        21.78 o                         
  10   2   0      10861.00       9760.22        81.21 o                         
  11   2   0       1927.32       1956.12        23.30 o                         
  12   2   0      15129.12      14618.93       125.00 o                         
  13   2   0      70010.38      68877.40       566.57 o                         
  14   2   0      23504.08      22533.69       192.98 o                         
  15   2   0      30445.32      29387.99       267.36 o                         
  16   2   0      20793.37      20518.71       178.26 o                         
  17   2   0       1628.52       1693.03        27.98 o                         
  18   2   0       3502.59       3391.56        44.20 o                         
  19   2   0        266.12        346.16        16.18 o                         
  20   2   0       9526.85       9277.67       104.33 o                         
  21   2   0      16663.62      16479.55       175.79 o                         
  22   2   0      20586.45      19914.07       214.96 o                         
  23   2   0      11458.24      11794.12       144.36 o                         
  24   2   0       4775.75       5096.35        78.01 o                         
  25   2   0        313.56        394.87        24.40 o                         
  26   2   0       3988.89       4041.36        68.21 o                         
  27   2   0        184.13        166.11        22.80 o                         
  28   2   0         34.71         41.39        22.00 o                         
  29   2   0       2676.25       2752.83        68.87 o                         
  30   2   0         65.62        128.30        27.71 o                         
   0   3   0       8214.89       8850.29       104.35 o                         
   1   3   0       9786.69       9726.93        80.31 o                         
   2   3   0         26.00         86.30         5.95 o                         
   3   3   0       1917.46       1866.69        23.71 o                         
   4   3   0     204300.25     199510.14      1566.51 o                         
   5   3   0        208.93        338.24         9.77 o                         
   6   3   0       6108.60       6441.40        60.41 o                         
   7   3   0      12899.68      12489.47       116.29 o                         
   8   3   0        189.82        291.03         9.24 o                         
   9   3   0         98.82        171.80         7.98 o                         
  10   3   0      11807.09      11249.94       104.25 o                         
  11   3   0       6875.09       6578.56        64.15 o                         
  12   3   0      23348.31      22978.89       194.66 o                         
  13   3   0       4644.20       4754.03        47.90 o                         
  14   3   0      40686.05      40329.55       331.25 o                         
  15   3   0       4698.31       4491.08        48.53 o                         
  16   3   0       5880.77       5927.58        66.95 o                         
  17   3   0        165.70        176.94        13.10 o                         
  18   3   0      19776.04      19251.15       191.62 o                         
  19   3   0        744.81        762.12        24.75 o                         
  20   3   0        198.47        215.60        17.67 o                         
  21   3   0       2352.00       2351.64        47.58 o                         
  22   3   0      20034.88      19526.61       245.69 o                         
  23   3   0        719.37        798.83        30.41 o                         
  24   3   0       1808.28       1827.25        44.61 o                         
  25   3   0       1652.91       1658.81        46.28 o                         
  26   3   0        209.63        255.51        26.16 o                         
  27   3   0         35.32         49.98        23.28 o                         
  28   3   0        893.45        979.28        42.14 o                         
  29   3   0        437.43        472.32        36.86 o                         
   0   4   0       7001.04       7267.09        91.87 o                         
   1   4   0       1831.97       1603.49        19.30 o                         
   2   4   0      49887.07      50347.82       421.98 o                         
   3   4   0      49169.14      48142.33       404.72 o                         
   4   4   0        125.46         96.98         7.94 o                         
   5   4   0      59966.36      59189.52       525.78 o                         
   6   4   0      14346.11      14297.52       127.81 o                         
   7   4   0       2741.36       2694.39        32.30 o                         
   8   4   0       3934.63       4208.57        44.77 o                         
   9   4   0        415.84        537.83        13.43 o                         
  10   4   0      12702.89      12384.82       120.53 o                         
  11   4   0      21361.62      20889.10       196.83 o                         
  12   4   0      12024.27      11974.33       121.16 o                         
  13   4   0      17859.85      17686.71       178.29 o                         
  14   4   0       6754.72       6556.88        73.80 o                         
  15   4   0        893.99        968.89        21.86 o                         
  16   4   0      19352.19      18762.11       194.19 o                         
  17   4   0       1424.67       1433.68        31.36 o                         
  18   4   0        722.64        763.90        24.58 o                         
  19   4   0        741.06        781.40        25.70 o                         
  20   4   0      10057.12      10044.65       132.16 o                         
  21   4   0        390.22        460.78        23.95 o                         
  22   4   0       8106.42       8088.39       113.15 o                         
  23   4   0       4337.78       4324.37        82.54 o                         
  24   4   0       5690.54       5648.16       100.12 o                         
  25   4   0       3585.86       3751.52        93.12 o                         
  26   4   0       2776.02       2962.60       103.03 o                         
  27   4   0        592.40        651.53        48.09 o                         
  28   4   0          1.89          6.86        35.91 o                         
   0   5   0      23096.03      22936.78       307.38 o                         
   1   5   0      13438.22      13389.29       130.74 o                         
   2   5   0      10256.90       9996.35        95.77 o                         
   3   5   0      23236.42      22438.51       208.88 o                         
   4   5   0        172.49        155.04        15.29 o                         
   5   5   0       3910.24       4016.26        45.21 o                         
   6   5   0      22527.29      22928.86       209.49 o                         
   7   5   0        523.82        617.74        14.91 o                         
   8   5   0        810.16        847.56        18.25 o                         
   9   5   0      23460.88      23445.26       230.90 o                         
  10   5   0       4908.97       5095.94        59.00 o                         
  11   5   0      39952.91      39415.29       381.88 o                         
  12   5   0       6149.56       6274.84        75.72 o                         
  13   5   0       1000.15       1041.03        26.83 o                         
  14   5   0         67.21        124.06        14.22 o                         
  15   5   0        390.53        432.59        19.50 o                         
  16   5   0       8630.42       8365.97       107.58 o                         
  17   5   0      24302.20      23900.80       273.22 o                         
  18   5   0      12685.89      12831.56       162.18 o                         
  19   5   0      19185.87      18470.33       233.27 o                         
  20   5   0       5141.66       5245.09        94.39 o                         
  21   5   0       1643.64       1772.26        56.29 o                         
  22   5   0        197.69        208.27        29.13 o                         
  23   5   0        449.44        483.85        43.88 o                         
  24   5   0       2455.33       2445.61        84.21 o                         
  25   5   0       8752.02       9109.41       219.29 o                         
  26   5   0       1573.99       1644.72        71.90 o                         
   0   6   0      88099.09      88073.41      1205.21 o                         
   1   6   0        265.95        349.40        15.68 o                         
   2   6   0        297.85        349.41        19.29 o                         
   3   6   0       9678.90       9452.71       106.51 o                         
   4   6   0       4332.22       4083.18        53.03 o                         
   5   6   0       4479.49       4328.18        57.24 o                         
   6   6   0        220.57        194.68        13.58 o                         
   7   6   0       3151.12       3194.30        49.51 o                         
   8   6   0      22560.25      22529.76       305.62 o                         
   9   6   0       2804.22       3085.19        58.10 o                         
  10   6   0      26156.02      25508.71       331.68 o                         
  11   6   0       8371.68       8465.13       123.19 o                         
  12   6   0         84.03        112.73        17.15 o                         
  13   6   0        206.46        236.18        20.34 o                         
  14   6   0       1374.08       1348.51        38.86 o                         
  15   6   0       3042.79       3005.89        61.70 o                         
  16   6   0          2.99         43.68        20.96 o                         
  17   6   0       7363.11       7338.61       132.90 o                         
  18   6   0      34183.09      33971.48       504.23 o                         
  19   6   0       3521.16       3698.28        80.49 o                         
  20   6   0        589.50        689.86        35.62 o                         
  21   6   0       1446.24       1522.54        56.11 o                         
  22   6   0        476.27        448.71        37.02 o                         
  23   6   0         94.21        113.54        34.55 o                         
   0   7   0       4773.38       4772.68       153.48 o                         
   1   7   0      21325.01      21262.97       334.92 o                         
   2   7   0      17558.06      17108.01       273.26 o                         
   3   7   0       3905.23       3935.18       105.23 o                         
   4   7   0       2589.92       2459.73        71.37 o                         
   5   7   0        902.70        995.67        34.33 o                         
   6   7   0      13290.78      13329.83       196.18 o                         
   7   7   0      15524.21      15715.18       229.81 o                         
   8   7   0         17.03        106.27        20.72 o                         
   9   7   0      14600.08      14500.78       215.18 o                         
  10   7   0       1873.29       1834.55        48.51 o                         
  11   7   0       1260.55       1368.33        45.42 o                         
  12   7   0      11859.92      12134.06       206.86 o                         
  13   7   0         14.05         66.78        21.32 o                         
  14   7   0        195.14        208.27        24.72 o                         
  15   7   0       1531.74       1611.38        50.30 o                         
  16   7   0       8741.98       8766.24       153.25 o                         
  17   7   0       2591.78       2543.05        65.62 o                         
  18   7   0        403.16        452.82        36.81 o                         
  19   7   0       1764.79       1721.04        67.52 o                         
  20   7   0       3857.46       4077.42       111.15 o                         
   0   8   0        151.97        164.88        37.27 o                         
   1   8   0       5560.50       5445.75       120.81 o                         
   2   8   0       4978.15       5068.54       114.54 o                         
   3   8   0       2264.86       2295.09        66.75 o                         
   4   8   0      16314.52      15887.30       280.04 o                         
   5   8   0       6284.89       6477.24       129.46 o                         
   6   8   0        723.37        834.87        41.45 o                         
   7   8   0      10211.95      10479.22       211.26 o                         
   8   8   0       3319.08       3278.08        86.29 o                         
   9   8   0         35.24         39.28        21.22 o                         
  10   8   0         35.67         85.41        22.56 o                         
  11   8   0        293.92        275.60        35.86 o                         
  12   8   0         54.96         93.83        27.61 o                         
  13   8   0      10431.73      10391.44       200.42 o                         
  14   8   0       1443.63       1733.41        61.50 o                         
  15   8   0      10894.92      11353.25       235.06 o                         
   0   9   0       6179.62       6396.12       241.83 o                         
   1   9   0       1288.73       1359.38        82.91 o                         
   2   9   0        548.75        468.76        44.55 o                         
   3   9   0          3.21         60.60        30.47 o                         
   4   9   0       9861.06       9665.82       215.26 o                         
   5   9   0       1899.80       2011.07        80.21 o                         
   6   9   0       4449.99       4431.16       131.51 o                         
   7   9   0       2441.35       2741.69        96.64 o                         
   2   0   1      78850.97      74955.95      1924.97 o                         
   4   0   1       4701.39       4293.75        65.61 o                         
   6   0   1      24697.21      23204.41       250.26 o                         
   8   0   1      30133.87      29116.45       321.41 o                         
  10   0   1     118220.85     112010.97      1246.58 o                         
  12   0   1      20242.05      19825.95       232.08 o                         
  14   0   1      11775.36      11423.82       150.66 o                         
  16   0   1       6940.00       6821.98        98.37 o                         
  18   0   1       7730.61       7496.01       113.45 o                         
  20   0   1      34361.45      34192.14       443.70 o                         
  22   0   1       1881.14       1850.46        54.95 o                         
  24   0   1       7751.55       7612.61       132.74 o                         
  26   0   1       7014.65       6981.56       153.66 o                         
  28   0   1      24836.74      24606.56       464.94 o                         
  30   0   1       3321.44       3257.69       140.50 o                         
   1   1   1      16399.01      16630.81       159.72 o                         
   2   1   1      28019.61      27739.56       245.63 o                         
   3   1   1      28947.86      28914.59       257.97 o                         
   4   1   1       9092.90       9373.28        67.22 o                         
   5   1   1        421.17        515.73         8.69 o                         
   6   1   1      59361.58      58740.87       443.13 o                         
   7   1   1      12930.33      12887.79       104.54 o                         
   8   1   1      72988.94      72031.59       562.41 o                         
   9   1   1       3111.53       3226.19        33.86 o                         
  10   1   1      21071.21      20967.25       175.87 o                         
  11   1   1      28319.22      28072.79       230.81 o                         
  12   1   1      16680.34      15568.45       130.05 o                         
  13   1   1       7448.04       7342.00        69.30 o                         
  14   1   1       2724.40       2672.05        31.86 o                         
  15   1   1       1177.22       1328.51        22.91 o                         
  16   1   1      26504.51      25170.32       233.08 o                         
  17   1   1        226.96        327.31        14.34 o                         
  18   1   1       1306.00       1383.16        27.52 o                         
  19   1   1      12077.66      12008.99       122.89 o                         
  20   1   1      11010.33      10595.28       115.33 o                         
  21   1   1      12768.64      12722.80       134.21 o                         
  22   1   1       8244.25       8219.66        95.58 o                         
  23   1   1        950.59        955.55        28.19 o                         
  24   1   1       1675.86       1681.46        39.23 o                         
  25   1   1        502.19        623.05        29.36 o                         
  26   1   1      11119.20      11213.61       146.27 o                         
  27   1   1       4189.72       4341.83        72.85 o                         
  28   1   1       4984.79       5222.58        91.32 o                         
  29   1   1       9807.15       9898.36       185.23 o                         
  30   1   1       6064.09       6259.50       131.11 o                         
   1   2   1       9012.67       9296.91        78.09 o                         
   2   2   1      21682.34      21511.97       178.00 o                         
   3   2   1       6229.90       6383.74        54.73 o                         
   4   2   1      20598.72      20471.92       163.09 o                         
   5   2   1       8780.36       8742.41        71.13 o                         
   6   2   1      36107.40      36240.08       275.62 o                         
   7   2   1      24635.93      24581.89       202.39 o                         
   8   2   1      17335.13      16869.52       146.51 o                         
   9   2   1       5244.57       5181.71        50.98 o                         
  10   2   1       9624.99       8935.73        83.22 o                         
  11   2   1       2788.77       2811.45        34.12 o                         
  12   2   1      78530.99      77488.35       814.54 o                         
  13   2   1       6373.50       6284.44        61.64 o                         
  14   2   1       8228.65       8216.93        76.20 o                         
  15   2   1      21673.48      21545.13       189.76 o                         
  16   2   1      13823.19      13809.13       131.44 o                         
  17   2   1      15930.15      15706.43       150.96 o                         
  18   2   1        423.57        538.80        18.64 o                         
  19   2   1       4354.86       4216.94        56.05 o                         
  20   2   1       7222.32       7074.86        82.46 o                         
  21   2   1       1593.20       1655.06        36.28 o                         
  22   2   1       8126.05       7933.18       107.19 o                         
  23   2   1       9252.44       9190.64       121.35 o                         
  24   2   1      11931.49      11838.92       156.66 o                         
  25   2   1      11005.61      10862.19       141.30 o                         
  26   2   1       6861.70       6956.49        99.62 o                         
  27   2   1       2675.11       2731.87        56.96 o                         
  28   2   1         42.47         63.36        23.31 o                         
  29   2   1        370.91        429.71        33.85 o                         
  30   2   1       6947.51       6920.48       134.45 o                         
   1   3   1       8526.90       8510.55        78.04 o                         
   2   3   1      27068.61      26954.32       242.45 o                         
   3   3   1        806.78        850.74        15.97 o                         
   4   3   1       9848.10      10024.74        90.72 o                         
   5   3   1      14381.96      14786.95       132.84 o                         
   6   3   1     106090.04     107214.55       897.23 o                         
   7   3   1        177.10        213.20         8.01 o                         
   8   3   1       8924.91       8728.36        77.48 o                         
   9   3   1      10099.33       9842.34        93.26 o                         
  10   3   1      11958.12      11648.88       109.43 o                         
  11   3   1        266.92        305.25        11.75 o                         
  12   3   1      18938.49      19045.28       165.31 o                         
  13   3   1       6339.71       6184.33        62.15 o                         
  14   3   1      31977.04      31440.96       274.76 o                         
  15   3   1       3562.60       3622.01        45.33 o                         
  16   3   1      19675.86      19404.17       185.25 o                         
  17   3   1       2626.23       2632.04        39.22 o                         
  18   3   1       2414.89       2436.49        39.69 o                         
  19   3   1       5537.22       5337.00        74.04 o                         
  20   3   1        604.49        658.18        25.67 o                         
  21   3   1        641.51        673.95        27.13 o                         
  22   3   1       3891.15       3912.99        66.35 o                         
  23   3   1       3341.46       3490.79        63.09 o                         
  24   3   1      27817.31      27312.56       350.89 o                         
  25   3   1        120.11        201.66        22.93 o                         
  26   3   1       1110.19       1148.93        43.62 o                         
  27   3   1       1572.30       1674.83        51.74 o                         
  28   3   1       5472.12       5487.63       122.27 o                         
  29   3   1         41.99        110.52        29.53 o                         
   1   4   1      24851.83      25709.19       235.54 o                         
   2   4   1       1979.14       1730.17        22.49 o                         
   3   4   1      20830.12      21078.55       196.73 o                         
   4   4   1      15592.61      15878.31       148.62 o                         
   5   4   1      21004.34      20603.60       192.16 o                         
   6   4   1      14435.94      14584.05       140.31 o                         
   7   4   1      16286.91      16500.24       151.73 o                         
   8   4   1      11476.81      11382.47       110.85 o                         
   9   4   1      10357.22       9991.21        97.21 o                         
  10   4   1       5237.03       5209.12        54.60 o                         
  11   4   1       3734.26       3891.25        43.45 o                         
  12   4   1      30079.47      29814.96       268.07 o                         
  13   4   1       5396.70       5355.20        58.78 o                         
  14   4   1       2766.02       2819.74        40.15 o                         
  15   4   1      14312.52      14387.27       150.77 o                         
  16   4   1       4939.49       4762.67        71.75 o                         
  17   4   1       7996.88       7962.26       100.80 o                         
  18   4   1       1618.25       1636.57        36.48 o                         
  19   4   1       1215.15       1204.06        32.12 o                         
  20   4   1       3033.82       3032.87        53.84 o                         
  21   4   1        138.48        160.62        20.11 o                         
  22   4   1       9209.76       8930.35       127.00 o                         
  23   4   1       7251.81       7121.52       114.55 o                         
  24   4   1       3228.70       3182.32        82.03 o                         
  25   4   1       6560.47       6750.72       134.54 o                         
  26   4   1       6019.97       6209.24       137.14 o                         
  27   4   1       1639.64       1821.09        75.85 o                         
   1   5   1       7305.72       7270.24        75.05 o                         
   2   5   1       9114.30       9293.25        95.06 o                         
   3   5   1       9259.06       9441.15        95.86 o                         
   4   5   1       2515.88       2557.08        32.36 o                         
   5   5   1       8354.07       8365.58        86.77 o                         
   6   5   1       1918.72       1992.63        29.42 o                         
   7   5   1       2683.08       2830.88        38.72 o                         
   8   5   1      22083.05      22260.91       281.54 o                         
   9   5   1      11947.75      11786.45       129.13 o                         
  10   5   1      16890.61      16880.97       181.44 o                         
  11   5   1      13906.61      14180.53       155.05 o                         
  12   5   1       1459.79       1472.22        31.84 o                         
  13   5   1       9798.51       9819.99       126.83 o                         
  14   5   1        696.35        785.31        24.52 o                         
  15   5   1       4180.79       4123.73        66.47 o                         
  16   5   1       8217.90       8176.84       117.19 o                         
  17   5   1       3759.21       3756.49        66.49 o                         
  18   5   1         96.62        144.46        20.57 o                         
  19   5   1       9880.12       9848.80       148.07 o                         
  20   5   1       3907.30       4005.38        87.69 o                         
  21   5   1       9729.34       9650.28       180.85 o                         
  22   5   1       1127.39       1269.19        52.52 o                         
  23   5   1       5352.78       5359.73       135.30 o                         
  24   5   1          2.74         20.47        35.51 o                         
  25   5   1        856.51        960.00        57.56 o                         
  26   5   1       5275.95       5438.76       150.33 o                         
   1   6   1       5319.75       5398.52        66.13 o                         
   2   6   1      18546.09      18850.62       192.70 o                         
   3   6   1       2306.40       2178.46        42.65 o                         
   4   6   1        193.51        216.18        18.72 o                         
   5   6   1       7252.76       7101.68        99.95 o                         
   6   6   1        288.31        328.22        18.81 o                         
   7   6   1        258.14        294.01        18.08 o                         
   8   6   1      13683.27      13966.75       186.29 o                         
   9   6   1       6838.06       6883.07       105.77 o                         
  10   6   1      29672.22      28763.05       424.20 o                         
  11   6   1       1359.10       1437.08        41.97 o                         
  12   6   1        610.28        745.68        31.45 o                         
  13   6   1       4958.37       5053.82        90.04 o                         
  14   6   1       3356.59       3248.32        68.31 o                         
  15   6   1       1577.53       1491.81        47.87 o                         
  16   6   1       3672.66       3659.95        77.78 o                         
  17   6   1       2654.97       2725.29        68.48 o                         
  18   6   1       2673.56       2667.47        63.53 o                         
  19   6   1       2828.16       3041.20        75.52 o                         
  20   6   1      14166.52      13942.39       245.27 o                         
  21   6   1        728.41        755.84        49.80 o                         
  22   6   1        829.70        823.70        52.62 o                         
  23   6   1       2337.32       2547.34        86.08 o                         
   1   7   1      10288.40      10272.68       206.32 o                         
   2   7   1       4706.54       4586.98       147.72 o                         
   3   7   1       6851.68       6841.88       145.08 o                         
   4   7   1       3545.61       3390.42        80.84 o                         
   5   7   1       6253.77       6021.59       116.62 o                         
   6   7   1        813.29        853.96        38.25 o                         
   7   7   1       6306.93       6170.07       118.41 o                         
   8   7   1      11812.40      11687.68       201.38 o                         
   9   7   1       4965.11       5137.30       118.00 o                         
  10   7   1       4989.38       5076.05       119.50 o                         
  11   7   1       7455.43       7358.80       162.58 o                         
  12   7   1       5194.57       5094.07       123.98 o                         
  13   7   1       3151.02       3168.19        89.61 o                         
  14   7   1        131.88        171.26        27.91 o                         
  15   7   1        793.00        761.14        41.95 o                         
  16   7   1       4768.78       4548.01       108.59 o                         
  17   7   1        907.64       1050.58        49.61 o                         
  18   7   1        791.41        828.20        61.44 o                         
  19   7   1       3981.46       3973.06       110.46 o                         
  20   7   1          7.14         26.80        32.01 o                         
   1   8   1       1696.77       1687.97        58.00 o                         
   2   8   1       3287.45       3213.90        85.45 o                         
   3   8   1        569.42        612.46        38.03 o                         
   4   8   1       2661.91       2727.05        77.97 o                         
   5   8   1       2378.21       2590.72        76.18 o                         
   6   8   1      12355.47      12238.06       228.29 o                         
   7   8   1       5107.42       5250.57       106.73 o                         
   8   8   1       2831.82       2941.02        77.34 o                         
   9   8   1       1975.84       2013.99        62.00 o                         
  10   8   1        622.30        662.46        41.20 o                         
  11   8   1       1089.53       1109.79        52.17 o                         
  12   8   1       5900.34       5797.70       138.90 o                         
  13   8   1       1914.05       1996.96        78.87 o                         
  14   8   1       3411.40       3422.96       120.61 o                         
  15   8   1       5662.77       5658.59       171.71 o                         
   1   9   1        437.63        501.82        47.12 o                         
   2   9   1       2235.44       2506.37        90.93 o                         
   3   9   1        444.52        495.25        48.32 o                         
   4   9   1       2890.29       2816.32        91.93 o                         
   5   9   1        838.92       1120.18        71.26 o                         
   6   9   1       9705.49       9872.19       222.84 o                         
   7   9   1        277.00        422.31        45.90 o                         
   0   0   2      81283.95      88906.66      1696.89 o                         
   2   0   2      27076.45      27549.46       288.72 o                         
   4   0   2     120638.04     123067.89      1491.72 o                         
   6   0   2      23282.38      23006.32       287.30 o                         
   8   0   2      29895.89      31085.79       367.21 o                         
  10   0   2     122476.55     114766.84      1496.80 o                         
  12   0   2      23376.87      23297.27       279.70 o                         
  14   0   2       2547.76       2789.72        51.86 o                         
  16   0   2       4010.66       3941.69        72.62 o                         
  18   0   2     122446.01     118237.79      1621.38 o                         
  20   0   2       6489.10       6432.85       108.56 o                         
  22   0   2       1108.39       1069.65        40.56 o                         
  24   0   2       2954.92       3032.11        74.78 o                         
  26   0   2      18620.10      17628.12       386.56 o                         
  28   0   2        654.56        615.28        49.05 o                         
  30   0   2       3311.32       3311.78       124.00 o                         
   0   1   2     108083.98     116900.90      1694.16 o                         
   1   1   2      46305.92      49594.86       370.07 o                         
   2   1   2      78060.44      79269.48       632.21 o                         
   3   1   2      27327.15      28029.90       219.66 o                         
   4   1   2      36612.02      35655.11       276.40 o                         
   5   1   2      13332.82      13525.26       108.26 o                         
   6   1   2       8828.50       8793.01        70.53 o                         
   7   1   2       4918.96       4667.31        42.66 o                         
   8   1   2      14217.15      13944.28       143.97 o                         
   9   1   2      46599.76      46094.62       374.24 o                         
  10   1   2      18998.31      18165.21       153.60 o                         
  11   1   2      22604.44      22634.25       188.22 o                         
  12   1   2      44318.92      43262.95       376.11 o                         
  13   1   2       8078.15       8245.08        84.25 o                         
  14   1   2       8109.87       7748.19        81.85 o                         
  15   1   2       3094.07       3103.37        40.54 o                         
  16   1   2      12649.61      12586.97       127.91 o                         
  17   1   2      26825.55      26636.92       250.24 o                         
  18   1   2      13313.21      13090.95       142.51 o                         
  19   1   2      15023.52      14505.49       149.83 o                         
  20   1   2       8126.12       7862.99        92.12 o                         
  21   1   2       2378.07       2379.31        40.34 o                         
  22   1   2       3727.06       3637.34        56.54 o                         
  23   1   2       1874.45       1925.21        42.94 o                         
  24   1   2      11079.05      11123.79       142.16 o                         
  25   1   2       4175.50       4335.96        71.70 o                         
  26   1   2       1684.98       1739.54        46.62 o                         
  27   1   2       3644.99       3806.24        76.32 o                         
  28   1   2       2420.91       2451.80        64.70 o                         
  29   1   2         31.33         58.47        24.28 o                         
  30   1   2       1665.13       1688.47        61.50 o                         
   0   2   2      28293.94      29149.44       553.62 o                         
   1   2   2       9806.70       9843.19       106.12 o                         
   2   2   2      39043.32      39519.21       312.33 o                         
   3   2   2      71148.09      70123.87       580.47 o                         
   4   2   2      69157.14      68952.52       600.06 o                         
   5   2   2      69790.32      69744.48       610.44 o                         
   6   2   2      18773.81      17889.25       154.83 o                         
   7   2   2       3191.13       3468.18        36.61 o                         
   8   2   2      27060.45      26412.23       220.38 o                         
   9   2   2      11413.43      11482.45       101.76 o                         
  10   2   2        261.76        423.92        11.39 o                         
  11   2   2      28818.05      27685.37       239.76 o                         
  12   2   2       1222.03       1373.28        21.92 o                         
  13   2   2      16390.11      16184.59       154.65 o                         
  14   2   2      13736.56      13665.85       135.95 o                         
  15   2   2       5354.32       5610.98        65.45 o                         
  16   2   2      19697.68      19644.29       226.58 o                         
  17   2   2       5853.24       5767.15        68.83 o                         
  18   2   2       7755.72       7486.57        82.89 o                         
  19   2   2       4876.67       4930.88        62.00 o                         
  20   2   2      11731.84      11478.69       126.98 o                         
  21   2   2       2221.61       2288.23        45.57 o                         
  22   2   2       3563.43       3541.87        60.94 o                         
  23   2   2       6293.65       6286.00        90.13 o                         
  24   2   2        718.72        713.99        29.35 o                         
  25   2   2       3479.74       3573.98        63.11 o                         
  26   2   2         28.44         42.59        18.80 o                         
  27   2   2       2594.16       2524.49        57.12 o                         
  28   2   2       2884.06       2885.98        71.91 o                         
  29   2   2          1.87         76.72        28.26 o                         
   0   3   2      47138.41      46085.12       543.34 o                         
   1   3   2       2502.19       2711.61        27.70 o                         
   2   3   2      16687.74      16645.16       139.46 o                         
   3   3   2      11675.88      11394.45       105.48 o                         
   4   3   2      73610.62      74336.25       647.64 o                         
   5   3   2       6869.69       7088.43        68.00 o                         
   6   3   2      32821.85      32453.56       280.10 o                         
   7   3   2       6768.51       6685.46        63.98 o                         
   8   3   2      25653.94      25741.83       221.24 o                         
   9   3   2        599.32        643.46        14.14 o                         
  10   3   2       4542.61       4666.06        50.96 o                         
  11   3   2       9363.37       9175.02        90.76 o                         
  12   3   2       5100.94       5128.21        58.28 o                         
  13   3   2         95.71        192.65        12.29 o                         
  14   3   2      85058.10      81909.97       804.59 o                         
  15   3   2       1393.15       1469.00        29.32 o                         
  16   3   2       6753.91       6598.69        82.20 o                         
  17   3   2       1271.38       1271.69        28.89 o                         
  18   3   2        457.18        453.50        19.56 o                         
  19   3   2        902.65        894.52        28.16 o                         
  20   3   2       7721.93       7626.56       102.43 o                         
  21   3   2        807.20        909.57        30.22 o                         
  22   3   2      39548.56      38860.84       448.34 o                         
  23   3   2         30.48        154.40        20.51 o                         
  24   3   2        107.36        139.35        21.75 o                         
  25   3   2       2064.25       2111.73        51.87 o                         
  26   3   2       1992.78       2031.71        60.14 o                         
  27   3   2         29.92         33.10        27.46 o                         
  28   3   2        632.25        721.42        48.70 o                         
  29   3   2        698.13        735.73        53.24 o                         
   0   4   2      15899.01      15633.84       188.45 o                         
   1   4   2      15152.15      15242.76       133.63 o                         
   2   4   2      36656.07      36374.44       308.72 o                         
   3   4   2       2130.88       2221.82        26.35 o                         
   4   4   2      18280.09      18592.79       175.72 o                         
   5   4   2      22053.46      22204.73       208.06 o                         
   6   4   2      17452.26      17130.08       164.39 o                         
   7   4   2      24506.95      24362.47       239.74 o                         
   8   4   2      15067.82      15276.31       148.21 o                         
   9   4   2       5003.76       4942.37        54.44 o                         
  10   4   2       1038.91       1137.59        20.65 o                         
  11   4   2       1517.60       1604.01        27.25 o                         
  12   4   2       4318.84       4308.03        55.37 o                         
  13   4   2      35829.45      35493.55       371.12 o                         
  14   4   2      11429.71      11437.17       125.44 o                         
  15   4   2      19917.80      19673.56       218.12 o                         
  16   4   2      17098.17      16946.90       204.85 o                         
  17   4   2       4187.58       4109.62        65.12 o                         
  18   4   2       1767.89       1786.17        41.68 o                         
  19   4   2       3571.24       3611.93        61.76 o                         
  20   4   2      10191.02      10000.90       139.62 o                         
  21   4   2      14464.91      14119.02       194.30 o                         
  22   4   2       2300.98       2483.24        56.97 o                         
  23   4   2       9659.97       9343.38       162.99 o                         
  24   4   2       1102.49       1110.43        52.08 o                         
  25   4   2       1712.99       1887.48        66.54 o                         
  26   4   2        116.95        146.12        33.67 o                         
  27   4   2       1640.33       1621.07        64.96 o                         
   0   5   2      31828.64      31631.56       473.61 o                         
   1   5   2      51138.24      50318.68       555.38 o                         
   2   5   2      11348.82      11046.09       134.73 o                         
   3   5   2       2769.73       2549.97        56.18 o                         
   4   5   2       1475.63       1494.57        30.76 o                         
   5   5   2       4954.52       4990.25        57.58 o                         
   6   5   2       8580.20       8570.61        93.16 o                         
   7   5   2      53606.73      52631.19       578.92 o                         
   8   5   2       5161.38       5283.11        66.35 o                         
   9   5   2      20801.38      21259.35       214.44 o                         
  10   5   2       1302.81       1466.70        27.63 o                         
  11   5   2         67.59        135.07        14.38 o                         
  12   5   2       8780.45       8777.86       121.11 o                         
  13   5   2       6213.06       5956.04        89.52 o                         
  14   5   2        212.88        228.84        18.02 o                         
  15   5   2      13244.80      13051.67       191.32 o                         
  16   5   2       4375.41       4367.58        81.82 o                         
  17   5   2       2450.14       2492.56        55.23 o                         
  18   5   2      12392.41      12322.97       182.49 o                         
  19   5   2       2345.83       2344.07        55.53 o                         
  20   5   2       5979.27       6017.77       108.65 o                         
  21   5   2       6295.31       6416.27       115.47 o                         
  22   5   2        135.36        161.67        28.34 o                         
  23   5   2       1366.28       1452.88        60.95 o                         
  24   5   2       3029.37       3124.20       107.03 o                         
  25   5   2         82.63         94.07        35.63 o                         
   0   6   2      73447.43      72369.95      1593.99 o                         
   1   6   2      10561.15      10318.36       197.01 o                         
   2   6   2       5544.51       5680.95       109.24 o                         
   3   6   2       3987.58       3876.95       133.39 o                         
   4   6   2       3008.92       2895.42        72.19 o                         
   5   6   2          1.16         -8.69        17.32 o                         
   6   6   2       5434.90       5333.50       113.25 o                         
   7   6   2      11789.78      11664.85       215.28 o                         
   8   6   2      24020.69      23642.87       409.21 o                         
   9   6   2       2125.69       2245.59        61.48 o                         
  10   6   2      15125.60      15171.42       256.12 o                         
  11   6   2       3221.98       3312.88        75.51 o                         
  12   6   2       5402.35       5256.34       107.94 o                         
  13   6   2       2999.66       2965.62        67.16 o                         
  14   6   2       3215.06       3113.90        70.43 o                         
  15   6   2       4507.53       4434.34        96.92 o                         
  16   6   2       2025.03       2090.87        60.01 o                         
  17   6   2        476.46        569.36        36.43 o                         
  18   6   2      24936.71      24862.96       457.17 o                         
  19   6   2        354.11        432.86        40.10 o                         
  20   6   2       2117.34       2152.44        71.59 o                         
  21   6   2       2988.95       3175.53       103.13 o                         
  22   6   2        815.42        780.32        49.29 o                         
  23   6   2        338.67        385.19        41.64 o                         
   0   7   2       6110.11       5971.22       189.76 o                         
   1   7   2       2821.05       2832.77        78.25 o                         
   2   7   2      13315.66      13018.13       255.94 o                         
   3   7   2       5419.39       5348.23       107.82 o                         
   4   7   2       1641.69       1596.02        49.39 o                         
   5   7   2       2367.76       2372.28        67.62 o                         
   6   7   2      12349.18      12227.42       227.26 o                         
   7   7   2        235.01        332.68        44.08 o                         
   8   7   2       2662.92       2704.11        79.34 o                         
   9   7   2      12312.51      12176.67       229.00 o                         
  10   7   2        544.25        682.68        38.75 o                         
  11   7   2       8251.77       8339.68       179.97 o                         
  12   7   2       6269.10       6311.26       146.96 o                         
  13   7   2       1870.81       1821.02        67.74 o                         
  14   7   2       3588.76       3554.64       100.16 o                         
  15   7   2       2534.21       2617.38        84.51 o                         
  16   7   2       5625.75       5564.16       171.39 o                         
  17   7   2      11200.13      10969.19       287.53 o                         
  18   7   2       5494.78       5511.93       171.91 o                         
  19   7   2       5518.74       5866.12       178.90 o                         
   0   8   2       1964.04       1863.79        91.87 o                         
   1   8   2       1398.36       1338.97        69.04 o                         
   2   8   2       6070.80       6050.69       137.32 o                         
   3   8   2      17130.89      16840.81       331.47 o                         
   4   8   2       5050.32       5037.67       124.19 o                         
   5   8   2      11745.85      11971.04       243.29 o                         
   6   8   2        133.45        202.23        28.51 o                         
   7   8   2        542.87        522.29        33.64 o                         
   8   8   2        264.37        296.36        39.46 o                         
   9   8   2       2089.25       2115.39        67.03 o                         
  10   8   2       2422.04       2465.45        78.96 o                         
  11   8   2       9785.84       9401.67       301.88 o                         
  12   8   2        474.58        558.74        53.70 o                         
  13   8   2       3595.28       3702.86       127.89 o                         
  14   8   2       9371.40       9350.28       249.42 o                         
  15   8   2        562.96        658.85        60.24 o                         
   0   9   2        125.19        -73.83        50.36 o                         
   1   9   2        181.71        114.89        42.19 o                         
   2   9   2       2582.01       2478.84        97.49 o                         
   3   9   2       3527.23       3994.36       161.70 o                         
   4   9   2      26952.15      26834.89       708.18 o                         
   5   9   2       2424.66       2856.19       107.07 o                         
   6   9   2        442.06        525.26        56.43 o                         
   2   0   3       8488.15       8652.18        98.62 o                         
   4   0   3        270.32        421.43        19.02 o                         
   6   0   3      18531.63      18370.51       236.85 o                         
   8   0   3      96505.62      91307.88      1173.71 o                         
  10   0   3      50030.75      51732.59       640.41 o                         
  12   0   3      11504.25      11488.19       173.44 o                         
  14   0   3       4029.99       3827.63        68.13 o                         
  16   0   3      56830.03      55048.94       712.30 o                         
  18   0   3       6704.81       6948.92       124.59 o                         
  20   0   3      42162.59      41651.95       663.35 o                         
  22   0   3       7495.16       7330.02       154.62 o                         
  24   0   3       7292.12       6955.86       177.76 o                         
  26   0   3       3843.68       3790.08       107.59 o                         
  28   0   3      21050.71      20989.28       445.32 o                         
  30   0   3       6048.06       5892.54       265.71 o                         
   1   1   3       5353.85       5990.77        52.13 o                         
   2   1   3      73719.01      74743.45       591.64 o                         
   3   1   3      14646.92      15976.04       129.69 o                         
   4   1   3      32972.37      34664.61       309.14 o                         
   5   1   3        160.42        264.39         8.15 o                         
   6   1   3       4212.64       4383.98        41.03 o                         
   7   1   3      20044.20      20808.17       176.42 o                         
   8   1   3       8293.68       8344.74        76.70 o                         
   9   1   3       3213.18       3230.00        37.54 o                         
  10   1   3      64663.33      63957.05       599.29 o                         
  11   1   3      19125.20      19395.94       201.10 o                         
  12   1   3      27071.66      25974.03       249.76 o                         
  13   1   3       5906.10       5988.92        66.96 o                         
  14   1   3        720.70        814.82        20.52 o                         
  15   1   3       9482.70       9281.33       103.23 o                         
  16   1   3       8039.20       7815.55        89.71 o                         
  17   1   3       5186.17       5027.47        63.99 o                         
  18   1   3       1069.21       1139.37        27.06 o                         
  19   1   3      11944.24      11766.61       128.36 o                         
  20   1   3         48.33        107.01        15.86 o                         
  21   1   3       7234.46       6879.43       100.66 o                         
  22   1   3       2308.85       2378.30        49.56 o                         
  23   1   3       4452.17       4504.66        72.58 o                         
  24   1   3       8550.94       8450.02       121.40 o                         
  25   1   3       5407.45       5362.04        95.86 o                         
  26   1   3      14145.23      13658.47       209.88 o                         
  27   1   3       2542.40       2675.23        63.29 o                         
  28   1   3       3187.04       3279.68        78.22 o                         
  29   1   3       5525.29       5425.52       111.33 o                         
  30   1   3       1545.64       1676.98        62.27 o                         
   1   2   3      33848.57      35566.20       392.41 o                         
   2   2   3      34494.53      35977.60       344.67 o                         
   3   2   3      27308.03      29223.63       249.30 o                         
   4   2   3      10158.18      10904.98        96.90 o                         
   5   2   3      13213.94      13472.15       120.03 o                         
   6   2   3      81424.76      81082.91       682.54 o                         
   7   2   3      18966.19      19691.11       170.20 o                         
   8   2   3      25291.01      24855.75       203.52 o                         
   9   2   3       7499.22       7211.74        66.07 o                         
  10   2   3        866.73       1011.68        21.06 o                         
  11   2   3       6543.92       6643.07        70.97 o                         
  12   2   3      11389.61      11369.47       114.49 o                         
  13   2   3       3098.01       3097.78        42.60 o                         
  14   2   3      14433.48      14453.19       145.10 o                         
  15   2   3       8250.11       8225.90        92.42 o                         
  16   2   3       3278.62       3102.47        46.75 o                         
  17   2   3       5732.58       5698.10        73.50 o                         
  18   2   3        458.82        515.32        20.88 o                         
  19   2   3       1824.24       1879.60        38.55 o                         
  20   2   3       4811.81       4758.44        71.15 o                         
  21   2   3       3375.91       3417.23        59.48 o                         
  22   2   3       7885.47       7777.47       102.09 o                         
  23   2   3       4498.61       4438.25        70.82 o                         
  24   2   3       1231.24       1302.61        37.61 o                         
  25   2   3       9669.24       9451.02       134.52 o                         
  26   2   3       1451.58       1563.06        46.64 o                         
  27   2   3       2014.79       1961.71        61.50 o                         
  28   2   3       3887.04       4046.23        98.34 o                         
  29   2   3       3967.40       3955.81       105.42 o                         
   1   3   3       6977.26       7029.20        93.34 o                         
   2   3   3       2470.93       2650.11        35.46 o                         
   3   3   3       2561.82       2520.56        29.74 o                         
   4   3   3      24610.40      24897.72       226.53 o                         
   5   3   3      12654.01      13074.28       121.88 o                         
   6   3   3      37764.45      39016.75       347.07 o                         
   7   3   3        127.74        188.89        10.88 o                         
   8   3   3       1497.41       1600.72        22.44 o                         
   9   3   3       8835.04       8701.20        89.37 o                         
  10   3   3       6384.99       6144.26        68.74 o                         
  11   3   3        185.05        248.98        12.34 o                         
  12   3   3      59380.36      58219.46       571.81 o                         
  13   3   3       4385.75       4477.24        59.70 o                         
  14   3   3      13251.07      12895.41       152.05 o                         
  15   3   3       2906.19       2924.74        49.20 o                         
  16   3   3      14184.51      13751.29       166.57 o                         
  17   3   3       3110.10       3023.22        55.70 o                         
  18   3   3       5367.24       5299.85        81.68 o                         
  19   3   3       4005.46       3955.32        70.70 o                         
  20   3   3      13332.84      13315.84       167.12 o                         
  21   3   3        146.11        185.54        19.99 o                         
  22   3   3       3855.26       3824.89        66.20 o                         
  23   3   3       1953.71       2054.46        48.47 o                         
  24   3   3      26061.52      25556.02       330.59 o                         
  25   3   3        187.46        191.35        25.90 o                         
  26   3   3       5281.36       5459.09       135.24 o                         
  27   3   3       1333.06       1436.26        66.83 o                         
  28   3   3       2352.28       2366.56        91.46 o                         
   1   4   3       1337.07       1320.05        19.31 o                         
   2   4   3       4203.98       4209.28        47.89 o                         
   3   4   3       3894.30       4049.16        47.20 o                         
   4   4   3       6687.30       6639.80        70.79 o                         
   5   4   3       6580.36       6543.60        67.58 o                         
   6   4   3      31119.84      31310.41       300.51 o                         
   7   4   3       7182.75       7368.75        84.73 o                         
   8   4   3       8941.05       8946.77       100.19 o                         
   9   4   3       8023.78       7767.76        88.35 o                         
  10   4   3       2418.65       2383.00        36.95 o                         
  11   4   3       7605.46       7767.71        92.02 o                         
  12   4   3      16639.44      16642.19       186.87 o                         
  13   4   3      11505.71      11259.33       132.43 o                         
  14   4   3       9063.30       8962.05       125.45 o                         
  15   4   3      13758.06      13605.40       209.97 o                         
  16   4   3       1096.84       1173.84        39.51 o                         
  17   4   3       7693.63       7706.72       121.57 o                         
  18   4   3       1312.39       1380.36        44.32 o                         
  19   4   3      10477.65      10370.24       153.65 o                         
  20   4   3       3370.70       3375.53        70.63 o                         
  21   4   3       6037.44       5954.98       102.80 o                         
  22   4   3       3053.08       3118.79        67.35 o                         
  23   4   3       6843.77       6843.26       119.72 o                         
  24   4   3       3845.16       3850.10        93.70 o                         
  25   4   3       4711.87       4622.79       121.80 o                         
  26   4   3       3084.43       3076.74        89.45 o                         
  27   4   3       3784.45       3956.01       105.16 o                         
   1   5   3      10513.35      10249.79       122.51 o                         
   2   5   3      10250.02      10244.58       124.59 o                         
   3   5   3      14862.54      15155.75       182.27 o                         
   4   5   3       6467.57       6416.64        85.82 o                         
   5   5   3      11849.00      11757.63       154.42 o                         
   6   5   3        786.89        883.06        24.99 o                         
   7   5   3       6262.43       6506.81        85.90 o                         
   8   5   3      10907.01      11143.42       138.46 o                         
   9   5   3       6342.77       6266.31        85.35 o                         
  10   5   3      19240.92      18977.17       266.32 o                         
  11   5   3       6260.07       6156.33       100.09 o                         
  12   5   3       1793.38       1808.95        52.16 o                         
  13   5   3       8335.97       8145.33       138.77 o                         
  14   5   3        511.49        571.59        30.67 o                         
  15   5   3        893.44       1015.45        38.59 o                         
  16   5   3       4879.98       4758.55        89.17 o                         
  17   5   3       1564.16       1573.70        46.04 o                         
  18   5   3         43.48        114.60        22.43 o                         
  19   5   3       5332.19       5325.71        94.89 o                         
  20   5   3       1819.51       1811.17        55.91 o                         
  21   5   3       5556.46       5374.17       113.15 o                         
  22   5   3        993.19       1122.72        48.84 o                         
  23   5   3        883.31        942.14        47.13 o                         
  24   5   3        704.47        844.41        45.13 o                         
  25   5   3       1952.01       2030.81        67.38 o                         
   1   6   3       7567.77       7339.78       139.33 o                         
   2   6   3       7556.32       7434.51       149.26 o                         
   3   6   3       3660.20       3489.80        84.47 o                         
   4   6   3       1046.05       1058.87        42.75 o                         
   5   6   3       4957.28       4787.67       104.79 o                         
   6   6   3        469.36        480.07        31.50 o                         
   7   6   3       1824.19       1883.30        57.63 o                         
   8   6   3      14906.09      14284.32       267.86 o                         
   9   6   3       5231.97       5381.21       117.27 o                         
  10   6   3      23512.13      22855.56       378.32 o                         
  11   6   3        545.52        608.79        31.13 o                         
  12   6   3       2314.30       2296.84        61.64 o                         
  13   6   3       4615.49       4567.58        98.03 o                         
  14   6   3       1415.28       1420.02        48.97 o                         
  15   6   3        799.73        840.34        47.35 o                         
  16   6   3       6782.81       6489.12       156.82 o                         
  17   6   3        855.52        958.03        53.91 o                         
  18   6   3       2042.55       2099.35        85.31 o                         
  19   6   3       1531.82       1675.43        87.20 o                         
  20   6   3       8116.77       7917.39       228.01 o                         
  21   6   3        915.32       1012.06        73.01 o                         
  22   6   3       1883.70       1967.02        90.39 o                         
   1   7   3        767.49        835.47        42.79 o                         
   2   7   3        764.06        840.47        37.74 o                         
   3   7   3       1610.87       1587.48        50.45 o                         
   4   7   3       2168.87       2103.60        59.93 o                         
   5   7   3       3650.83       3735.35        91.46 o                         
   6   7   3       5441.70       5174.77       117.46 o                         
   7   7   3       4129.68       4015.10       105.71 o                         
   8   7   3       7409.44       7167.19       163.69 o                         
   9   7   3       6248.55       6112.39       133.00 o                         
  10   7   3       3525.75       3713.62        94.29 o                         
  11   7   3       6134.31       5947.92       130.92 o                         
  12   7   3       2653.43       2605.39        82.67 o                         
  13   7   3       4308.84       4249.85       114.59 o                         
  14   7   3       1748.23       1741.14        76.70 o                         
  15   7   3       6415.26       6421.33       190.54 o                         
  16   7   3       3939.66       3629.94       133.04 o                         
  17   7   3       4571.21       4496.18       152.70 o                         
  18   7   3        861.15       1012.14        72.67 o                         
  19   7   3       8705.03       8725.98       247.81 o                         
   1   8   3       6645.62       6511.56       151.28 o                         
   2   8   3        628.70        695.95        52.94 o                         
   3   8   3       3817.29       3923.98       104.46 o                         
   4   8   3       3934.76       3884.08       104.49 o                         
   5   8   3       3666.51       3870.49        97.00 o                         
   6   8   3       5241.54       5283.57       120.98 o                         
   7   8   3       4393.49       4255.29       104.45 o                         
   8   8   3         26.36         24.85        30.39 o                         
   9   8   3       4103.07       4288.83       123.58 o                         
  10   8   3       1830.76       1857.90        77.42 o                         
  11   8   3        871.63        939.90        93.03 o                         
  12   8   3      15806.70      15781.64       383.76 o                         
  13   8   3       1433.26       1540.25        84.50 o                         
  14   8   3       1749.06       1809.21        90.31 o                         
   1   9   3        492.02        577.20        56.11 o                         
   2   9   3       7275.82       7411.81       206.33 o                         
   0   0   4     151179.53     164026.73      2577.74 o                         
   2   0   4      44101.60      45543.00       558.25 o                         
   4   0   4       6075.84       6415.20        82.96 o                         
   6   0   4      71193.40      71410.65       849.42 o                         
   8   0   4      80275.03      80218.62      1174.11 o                         
  10   0   4       6951.83       7335.94       112.46 o                         
  12   0   4      24837.75      24690.85       360.76 o                         
  14   0   4      36872.72      36553.12       520.59 o                         
  16   0   4      21833.01      21851.08       332.46 o                         
  18   0   4      23764.20      23063.72       340.41 o                         
  20   0   4      13174.95      12927.21       241.20 o                         
  22   0   4      11630.39      11475.94       266.39 o                         
  24   0   4       5792.37       5866.32       157.38 o                         
  26   0   4       2905.52       3058.18        95.93 o                         
  28   0   4       4113.41       4200.27       120.53 o                         
   0   1   4     102688.60     104422.20      1305.19 o                         
   1   1   4      29953.73      31605.88       280.33 o                         
   2   1   4      16452.69      17751.53       166.00 o                         
   3   1   4      16242.82      16824.82       146.14 o                         
   4   1   4       6947.19       6818.67        64.19 o                         
   5   1   4      25812.42      26565.21       238.71 o                         
   6   1   4      18503.63      18189.70       163.08 o                         
   7   1   4      19221.86      19352.86       177.82 o                         
   8   1   4      33028.57      32875.91       298.26 o                         
   9   1   4      21499.24      22230.00       221.23 o                         
  10   1   4       8308.51       8421.75        89.84 o                         
  11   1   4       4381.08       4385.38        53.52 o                         
  12   1   4       3860.80       3923.83        50.50 o                         
  13   1   4      20777.42      20898.14       212.39 o                         
  14   1   4      26029.21      25372.99       261.16 o                         
  15   1   4      12768.30      12832.65       138.22 o                         
  16   1   4       6263.61       6178.93        76.94 o                         
  17   1   4       5256.13       5135.75        74.60 o                         
  18   1   4      25505.52      24898.51       287.14 o                         
  19   1   4       2368.88       2398.05        46.34 o                         
  20   1   4       7980.02       8175.45       113.55 o                         
  21   1   4       5431.90       5543.29        88.87 o                         
  22   1   4       8501.67       8363.07       136.29 o                         
  23   1   4       5273.66       5323.65       102.79 o                         
  24   1   4       2068.67       2093.13        59.35 o                         
  25   1   4        277.30        271.03        26.42 o                         
  26   1   4       2927.71       2942.06        67.02 o                         
  27   1   4       3572.02       3591.65        77.06 o                         
  28   1   4       3524.65       3632.22        89.29 o                         
  29   1   4       1075.30       1164.10        61.05 o                         
   0   2   4       6669.46       6308.31        83.17 o                         
   1   2   4      29721.30      30964.44       269.60 o                         
   2   2   4      20143.54      20787.70       193.85 o                         
   3   2   4       8479.23       9340.10        88.27 o                         
   4   2   4      53206.41      53676.33       470.66 o                         
   5   2   4      14809.26      15194.19       147.78 o                         
   6   2   4        379.81        435.41        11.47 o                         
   7   2   4      34339.57      33810.03       325.79 o                         
   8   2   4       1400.81       1474.80        21.83 o                         
   9   2   4      28367.54      28784.99       259.04 o                         
  10   2   4      20450.53      20577.56       189.32 o                         
  11   2   4       2629.53       2773.34        38.71 o                         
  12   2   4       5203.59       5044.20        63.14 o                         
  13   2   4      14757.69      14615.17       157.81 o                         
  14   2   4      21686.11      21996.46       232.52 o                         
  15   2   4      14055.71      13854.41       155.61 o                         
  16   2   4       9889.37      10025.97       121.21 o                         
  17   2   4       7432.04       7399.86        96.40 o                         
  18   2   4      13470.46      12949.06       169.43 o                         
  19   2   4       4787.99       4721.81        77.45 o                         
  20   2   4       4160.60       4195.39        72.93 o                         
  21   2   4       9096.63       8940.28       124.25 o                         
  22   2   4      12035.67      11822.91       161.29 o                         
  23   2   4       4808.98       4914.00        95.19 o                         
  24   2   4       1652.18       1773.66        54.84 o                         
  25   2   4        867.53        922.25        44.62 o                         
  26   2   4        985.95       1068.34        47.53 o                         
  27   2   4       3055.61       3024.61        94.32 o                         
  28   2   4        275.72        341.00        40.34 o                         
   0   3   4       1861.54       1972.83        51.89 o                         
   1   3   4       7551.97       7499.32       103.41 o                         
   2   3   4      53088.29      53314.00       644.74 o                         
   3   3   4       2660.41       2716.29        52.43 o                         
   4   3   4      84304.75      85157.29       838.26 o                         
   5   3   4        241.42        371.28        15.60 o                         
   6   3   4       4813.36       5000.25        56.40 o                         
   7   3   4       9436.97       9191.23        99.19 o                         
   8   3   4       9463.20       9566.13       114.29 o                         
   9   3   4        751.80        872.83        20.56 o                         
  10   3   4      26092.21      25239.01       269.11 o                         
  11   3   4       4411.03       4426.50        56.83 o                         
  12   3   4      16910.79      16782.22       191.77 o                         
  13   3   4       1486.95       1451.91        31.20 o                         
  14   3   4      15271.18      15216.20       183.55 o                         
  15   3   4       3806.07       3653.07        61.83 o                         
  16   3   4      24560.31      24520.40       294.14 o                         
  17   3   4        318.81        386.79        23.23 o                         
  18   3   4       8887.42       8646.19       148.14 o                         
  19   3   4        627.63        638.90        33.54 o                         
  20   3   4       6423.46       6447.70       113.63 o                         
  21   3   4       2160.77       2247.39        58.46 o                         
  22   3   4      12451.48      12513.39       193.27 o                         
  23   3   4        271.22        327.78        28.65 o                         
  24   3   4       3695.20       3770.92        77.34 o                         
  25   3   4       1416.74       1485.53        63.65 o                         
  26   3   4       5981.94       5840.42       155.07 o                         
  27   3   4         42.91         80.99        48.68 o                         
   0   4   4       7228.04       7147.07       148.25 o                         
   1   4   4       9799.76       9942.25       164.10 o                         
   2   4   4      13071.75      13086.55       235.54 o                         
   3   4   4      30483.04      30418.19       333.76 o                         
   4   4   4      34119.57      34409.21       362.11 o                         
   5   4   4      20335.32      20475.20       242.12 o                         
   6   4   4       1770.24       1814.53        34.06 o                         
   7   4   4       4720.71       4704.56        68.96 o                         
   8   4   4       1348.74       1352.18        30.60 o                         
   9   4   4      19796.23      19929.98       245.93 o                         
  10   4   4      19546.78      19608.76       233.21 o                         
  11   4   4      19571.90      19624.74       234.52 o                         
  12   4   4       4177.53       4197.52        69.97 o                         
  13   4   4       6471.49       6430.27       104.72 o                         
  14   4   4      10337.82      10280.36       178.15 o                         
  15   4   4        506.34        589.81        33.32 o                         
  16   4   4       7549.21       7464.98       143.28 o                         
  17   4   4      12690.84      12484.31       223.18 o                         
  18   4   4       8756.08       8461.32       161.77 o                         
  19   4   4       9049.71       8736.70       170.81 o                         
  20   4   4       3737.24       3811.38        88.23 o                         
  21   4   4        562.89        609.84        35.98 o                         
  22   4   4       7470.47       7418.74       127.61 o                         
  23   4   4       2320.29       2407.01        69.51 o                         
  24   4   4       1774.90       1855.54        65.58 o                         
  25   4   4       4125.45       4487.80       112.29 o                         
  26   4   4        696.33        719.96        57.22 o                         
   0   5   4      35397.57      35746.12       598.89 o                         
   1   5   4       1207.30       1215.68        48.22 o                         
   2   5   4       7882.40       7858.34        96.19 o                         
   3   5   4      44637.77      43165.68       597.88 o                         
   4   5   4        192.22        213.13        24.42 o                         
   5   5   4      21113.54      21075.53       270.12 o                         
   6   5   4       5127.75       5001.33        78.68 o                         
   7   5   4        745.25        763.01        27.99 o                         
   8   5   4       5174.70       5326.46        97.05 o                         
   9   5   4       8631.41       8515.55       166.68 o                         
  10   5   4       4407.00       4500.14        96.86 o                         
  11   5   4      25595.83      25074.46       412.77 o                         
  12   5   4       4632.56       4801.11       103.57 o                         
  13   5   4      10350.52      10273.51       202.51 o                         
  14   5   4       1479.12       1610.99        58.02 o                         
  15   5   4       2178.10       2172.44        69.01 o                         
  16   5   4       2600.02       2568.92        78.19 o                         
  17   5   4      12498.13      12335.82       240.28 o                         
  18   5   4      11839.76      11564.19       229.16 o                         
  19   5   4       6487.35       6734.64       162.29 o                         
  20   5   4       2355.86       2419.43        71.43 o                         
  21   5   4       2207.68       2265.97        79.53 o                         
  22   5   4        399.50        438.38        43.06 o                         
  23   5   4       2817.14       2998.76       121.41 o                         
  24   5   4       1745.39       1893.38        72.32 o                         
   0   6   4      22080.73      21261.67       442.34 o                         
   1   6   4        372.27        321.56        48.82 o                         
   2   6   4      12424.68      12314.52       226.58 o                         
   3   6   4      11752.72      11550.51       257.46 o                         
   4   6   4      11335.23      10640.74       206.27 o                         
   5   6   4       2110.52       2047.53        63.40 o                         
   6   6   4      15923.61      15968.93       287.96 o                         
   7   6   4       4182.48       4150.27        99.25 o                         
   8   6   4      10286.54      10414.03       209.46 o                         
   9   6   4       1710.55       1789.40        59.47 o                         
  10   6   4       7875.63       7750.77       148.57 o                         
  11   6   4       7757.86       7801.96       149.87 o                         
  12   6   4      10611.10      10242.81       192.28 o                         
  13   6   4         55.84         78.47        25.46 o                         
  14   6   4       2227.10       2268.54        78.48 o                         
  15   6   4       2092.79       2149.05        77.00 o                         
  16   6   4       5835.08       5892.41       130.88 o                         
  17   6   4       4096.27       3974.97       120.60 o                         
  18   6   4      15694.90      15420.54       336.37 o                         
  19   6   4       2121.94       2157.38        85.65 o                         
  20   6   4       3995.65       4121.31       125.41 o                         
  21   6   4       1461.20       1737.03        93.35 o                         
   0   7   4      16367.70      15810.56       445.86 o                         
   1   7   4      11562.45      11297.09       204.89 o                         
   2   7   4       7345.65       7073.81       139.95 o                         
   3   7   4       3806.27       3659.35        98.85 o                         
   4   7   4       7348.84       7351.80       153.54 o                         
   5   7   4       4148.30       4182.86       110.46 o                         
   6   7   4       1074.31       1094.09        52.74 o                         
   7   7   4       5582.90       5638.63       136.27 o                         
   8   7   4       4522.20       4444.02       115.49 o                         
   9   7   4       6952.79       6861.85       157.68 o                         
  10   7   4       8427.27       8285.75       170.28 o                         
  11   7   4        425.35        454.31        37.05 o                         
  12   7   4       2746.64       2755.88        95.06 o                         
  13   7   4       5167.19       5142.05       164.00 o                         
  14   7   4       1488.73       1482.60        81.44 o                         
  15   7   4       6030.52       6364.89       189.95 o                         
  16   7   4       2014.59       1962.05        95.90 o                         
  17   7   4       1553.88       1585.46        87.35 o                         
   0   8   4       2289.73       2195.24       133.29 o                         
   1   8   4       9554.76       9233.88       246.52 o                         
   2   8   4       4138.24       4065.16       133.05 o                         
   3   8   4        776.86        825.72        62.34 o                         
   4   8   4       9576.60       9231.50       247.38 o                         
   5   8   4       2728.68       2700.94       126.26 o                         
   6   8   4        636.67        614.23        57.16 o                         
   7   8   4       8051.80       7946.05       221.81 o                         
   8   8   4       1510.57       1533.37        80.51 o                         
   9   8   4       6369.12       6103.72       163.20 o                         
  10   8   4        189.79        185.91        39.75 o                         
  11   8   4        223.52        251.96        42.02 o                         
  12   8   4        221.71        278.05        48.60 o                         
   2   0   5     107229.58     109529.39      1330.75 o                         
   4   0   5      11832.71      12354.83       148.33 o                         
   6   0   5      19282.38      20164.85       280.91 o                         
   8   0   5      19089.02      19840.14       379.14 o                         
  10   0   5      46024.47      45057.68       621.17 o                         
  12   0   5      16181.11      15749.17       253.03 o                         
  14   0   5       2611.59       2793.33        64.59 o                         
  16   0   5      10199.71      10306.60       206.98 o                         
  18   0   5       3795.38       3723.57        91.65 o                         
  20   0   5        606.40        598.76        45.75 o                         
  22   0   5       4508.95       4358.38       127.07 o                         
  24   0   5       1134.59       1199.12        66.77 o                         
  26   0   5      26233.37      26247.83       742.04 o                         
  28   0   5       2036.12       2187.63       143.98 o                         
   1   1   5      12643.82      13353.12       122.36 o                         
   2   1   5       1019.12        967.86        15.52 o                         
   3   1   5      10419.04      10631.25        95.20 o                         
   4   1   5       1194.96       1499.04        19.50 o                         
   5   1   5       7764.85       8018.66        78.85 o                         
   6   1   5      29065.09      28714.62       271.80 o                         
   7   1   5      14435.98      14280.04       145.94 o                         
   8   1   5      54105.37      54679.14       517.85 o                         
   9   1   5       1754.30       1840.09        28.29 o                         
  10   1   5      12601.38      12672.76       139.41 o                         
  11   1   5       4989.76       5140.18        65.54 o                         
  12   1   5       3352.35       3222.03        46.72 o                         
  13   1   5       2024.09       2023.17        36.00 o                         
  14   1   5       9253.83       9124.79       114.98 o                         
  15   1   5       8942.25       8925.20       118.07 o                         
  16   1   5      21139.58      20752.46       248.39 o                         
  17   1   5       5331.30       5416.72        86.82 o                         
  18   1   5        850.90        878.90        32.76 o                         
  19   1   5       2213.74       2297.74        53.51 o                         
  20   1   5      20611.59      19936.05       296.27 o                         
  21   1   5       1985.34       2046.78        56.25 o                         
  22   1   5       1810.97       1858.92        54.88 o                         
  23   1   5       3328.00       3503.50        78.20 o                         
  24   1   5       1737.05       1782.17        59.31 o                         
  25   1   5       7213.60       7264.67       148.50 o                         
  26   1   5        614.83        630.02        49.18 o                         
  27   1   5       1500.43       1478.48        65.01 o                         
  28   1   5      10453.35      10322.79       225.54 o                         
   1   2   5        199.28        282.14         8.18 o                         
   2   2   5      10381.04      10759.45       108.80 o                         
   3   2   5       3760.81       4079.96        47.79 o                         
   4   2   5      17220.21      17880.89       180.69 o                         
   5   2   5       2484.58       2586.51        34.39 o                         
   6   2   5       8189.56       8494.14        96.83 o                         
   7   2   5       6292.30       6612.93        77.49 o                         
   8   2   5        131.03        191.23        11.37 o                         
   9   2   5       2057.89       1993.30        31.92 o                         
  10   2   5      15267.67      15309.00       161.79 o                         
  11   2   5      18158.79      18414.34       188.90 o                         
  12   2   5      38275.69      37658.74       382.24 o                         
  13   2   5      11536.71      11339.16       134.80 o                         
  14   2   5       5953.54       6067.88        79.60 o                         
  15   2   5       6401.69       6521.69        92.93 o                         
  16   2   5       9236.48       8968.96       128.85 o                         
  17   2   5       4054.63       4058.02        70.61 o                         
  18   2   5        336.08        400.82        25.50 o                         
  19   2   5      14775.99      14562.73       212.33 o                         
  20   2   5       7101.33       7038.33       147.15 o                         
  21   2   5       7736.06       7609.59       143.09 o                         
  22   2   5        179.83        185.42        31.96 o                         
  23   2   5       1743.40       1933.31        88.08 o                         
  24   2   5      20797.36      20254.32       399.49 o                         
  25   2   5       1994.62       2080.01        80.22 o                         
  26   2   5       3224.54       3478.18       111.97 o                         
  27   2   5       4881.80       4954.35       169.78 o                         
   1   3   5       5436.10       5670.69        88.52 o                         
   2   3   5      24393.51      24578.89       336.11 o                         
   3   3   5        257.44        367.88        13.65 o                         
   4   3   5       8536.85       8915.40        99.58 o                         
   5   3   5       7312.07       7575.52        91.08 o                         
   6   3   5      48116.26      47536.15       544.66 o                         
   7   3   5         48.00         93.03        10.30 o                         
   8   3   5      10184.99       9972.32       124.99 o                         
   9   3   5       6781.68       7040.03        88.88 o                         
  10   3   5       1097.68       1097.94        27.13 o                         
  11   3   5       1197.05       1215.35        29.77 o                         
  12   3   5      21891.44      22520.46       266.37 o                         
  13   3   5       5558.12       5656.35        90.56 o                         
  14   3   5      13346.28      13168.15       186.59 o                         
  15   3   5       3236.99       3205.37        62.74 o                         
  16   3   5       1487.66       1546.45        46.70 o                         
  17   3   5       1407.58       1521.77        52.52 o                         
  18   3   5       5342.19       5142.89       112.20 o                         
  19   3   5       3402.18       3482.97        86.15 o                         
  20   3   5       4203.80       4276.23       101.19 o                         
  21   3   5       1384.72       1460.87        57.42 o                         
  22   3   5      10092.56      10118.91       222.75 o                         
  23   3   5       1927.05       1992.87        86.20 o                         
  24   3   5       3693.76       3469.10       147.92 o                         
  25   3   5        135.27        174.86        45.35 o                         
  26   3   5       3435.62       3285.59       110.92 o                         
   1   4   5      15584.04      15606.04       270.83 o                         
   2   4   5       1564.99       1441.66        39.87 o                         
   3   4   5      19086.18      18628.12       267.76 o                         
   4   4   5       7835.62       7870.02       106.11 o                         
   5   4   5      16391.42      16476.21       197.17 o                         
   6   4   5      11865.86      11962.80       160.29 o                         
   7   4   5      10070.33      10266.46       140.34 o                         
   8   4   5       2547.71       2600.95        49.21 o                         
   9   4   5      10158.25      10089.32       140.64 o                         
  10   4   5      10728.69      10905.98       164.77 o                         
  11   4   5       9715.54       9793.71       161.97 o                         
  12   4   5       8315.66       8404.20       140.63 o                         
  13   4   5       1680.61       1600.83        53.77 o                         
  14   4   5       6086.65       6008.63       132.70 o                         
  15   4   5       1090.31       1119.98        44.63 o                         
  16   4   5       2601.74       2685.02        71.25 o                         
  17   4   5       1182.74       1257.18        48.83 o                         
  18   4   5        913.64        972.89        44.56 o                         
  19   4   5       1601.79       1651.93        59.10 o                         
  20   4   5       2541.82       2526.83        73.26 o                         
  21   4   5       3170.31       3247.47        87.85 o                         
  22   4   5        261.87        298.25        40.19 o                         
  23   4   5       1255.93       1465.93        79.29 o                         
  24   4   5      12172.70      12559.59       348.86 o                         
  25   4   5       1330.05       1488.67       110.70 o                         
   1   5   5        432.48        469.97        30.89 o                         
   2   5   5       6139.38       6062.82       103.98 o                         
   3   5   5        493.83        536.64        26.02 o                         
   4   5   5        315.95        383.07        22.15 o                         
   5   5   5        676.42        718.92        28.81 o                         
   6   5   5        776.62        790.71        30.84 o                         
   7   5   5       4516.49       4613.59       105.40 o                         
   8   5   5      15779.35      15363.81       355.45 o                         
   9   5   5       7379.39       7335.86       151.84 o                         
  10   5   5      12145.20      12013.02       238.53 o                         
  11   5   5       5275.90       5196.13       111.44 o                         
  12   5   5        301.47        301.24        29.36 o                         
  13   5   5       6989.26       7152.71       139.93 o                         
  14   5   5       1894.39       2006.29        68.02 o                         
  15   5   5      13085.10      12867.27       250.26 o                         
  16   5   5       6663.80       6871.65       150.63 o                         
  17   5   5       9624.13       9636.99       201.13 o                         
  18   5   5         71.23        123.03        31.69 o                         
  19   5   5       3578.33       3563.82       135.26 o                         
  20   5   5       5109.55       5219.25       171.83 o                         
  21   5   5       3317.59       3423.10       132.92 o                         
  22   5   5        318.91        389.20        49.24 o                         
  23   5   5       9198.89       9121.86       255.10 o                         
   1   6   5       1352.41       1325.87        61.13 o                         
   2   6   5      16239.33      16162.03       291.08 o                         
   3   6   5       2352.70       2387.58        70.79 o                         
   4   6   5       1704.67       1615.88        57.53 o                         
   5   6   5       4360.17       4268.49       101.36 o                         
   6   6   5        136.28        153.88        27.20 o                         
   7   6   5        203.55        222.22        31.86 o                         
   8   6   5      18504.91      18607.41       336.08 o                         
   9   6   5       5830.23       5831.25       128.11 o                         
  10   6   5       9102.77       8891.40       183.07 o                         
  11   6   5        686.41        706.62        42.67 o                         
  12   6   5        788.70        932.31        44.35 o                         
  13   6   5       3056.46       3025.72        80.63 o                         
  14   6   5        569.13        612.03        45.56 o                         
  15   6   5       1821.99       1914.05        92.48 o                         
  16   6   5      11683.45      11587.03       368.33 o                         
  17   6   5       3584.60       3463.96       131.69 o                         
  18   6   5       1498.35       1670.82        90.93 o                         
  19   6   5       1862.15       1818.57        81.50 o                         
  20   6   5       3891.93       3831.66       180.26 o                         
   1   7   5      10066.37       9762.76       194.24 o                         
   2   7   5       4794.65       4661.72       112.86 o                         
   3   7   5       6128.02       6050.59       134.49 o                         
   4   7   5        612.76        692.23        59.64 o                         
   5   7   5       8199.37       7767.47       178.14 o                         
   6   7   5        778.83        900.14        50.81 o                         
   7   7   5       7851.11       7571.39       174.75 o                         
   8   7   5       3370.90       3468.81       101.21 o                         
   9   7   5       5741.75       5697.63       186.95 o                         
  10   7   5      11003.91      10889.45       253.71 o                         
  11   7   5       1807.41       1709.27        76.58 o                         
  12   7   5       1060.67       1148.11        64.45 o                         
  13   7   5       1523.18       1614.66        84.27 o                         
  14   7   5       2096.68       1974.15        99.36 o                         
  15   7   5        920.59        969.55        71.22 o                         
  16   7   5        786.79        779.19        71.83 o                         
   1   8   5        186.87        248.40        44.19 o                         
   2   8   5       3284.64       3122.56       115.57 o                         
   3   8   5        339.18        458.65        52.32 o                         
   4   8   5       1415.21       1500.26        80.24 o                         
   5   8   5       1835.31       2105.63       141.42 o                         
   6   8   5      11572.68      10561.56       283.92 o                         
   7   8   5       1161.41       1255.90        76.42 o                         
   8   8   5       3161.86       3206.94       131.45 o                         
   9   8   5       1429.04       1646.93        77.24 o                         
  10   8   5          9.61        108.99        38.37 o                         
   0   0   6      55486.69      58846.85      1072.60 o                         
   2   0   6      47072.97      47127.79       620.62 o                         
   4   0   6      66873.94      68391.92       926.57 o                         
   6   0   6      33957.80      34941.78       478.92 o                         
   8   0   6       5349.47       5410.01        94.87 o                         
  10   0   6      15026.19      14568.97       262.98 o                         
  12   0   6      51640.01      51524.36       807.08 o                         
  14   0   6       3445.68       3394.41        87.99 o                         
  16   0   6      12628.27      12256.79       270.03 o                         
  18   0   6      10523.95      10700.81       234.88 o                         
  20   0   6      10499.27      10236.84       242.95 o                         
  22   0   6       1167.30       1261.80        65.25 o                         
  24   0   6      13963.39      13199.47       489.30 o                         
  26   0   6       2533.26       2602.37       211.56 o                         
   0   1   6      36723.60      37963.39       476.42 o                         
   1   1   6       1072.39       1053.09        20.69 o                         
   2   1   6       1890.08       1847.10        25.17 o                         
   3   1   6      34729.86      36403.82       386.92 o                         
   4   1   6      38046.77      38128.04       345.49 o                         
   5   1   6      37638.02      38854.12       426.14 o                         
   6   1   6       4882.01       5068.06        62.41 o                         
   7   1   6       1049.21       1096.13        22.43 o                         
   8   1   6       5251.31       5544.72        68.32 o                         
   9   1   6       3307.33       3356.20        47.33 o                         
  10   1   6      33514.47      32612.88       358.57 o                         
  11   1   6      10191.50      10186.88       128.52 o                         
  12   1   6       1720.66       1827.36        37.36 o                         
  13   1   6      18647.47      18158.63       230.70 o                         
  14   1   6       2083.77       2199.82        44.12 o                         
  15   1   6       5775.35       5806.06        97.18 o                         
  16   1   6        797.66        917.03        33.08 o                         
  17   1   6       1335.03       1503.33        45.88 o                         
  18   1   6      39368.84      38182.95       536.49 o                         
  19   1   6       1193.78       1248.36        46.14 o                         
  20   1   6       2182.35       2202.09        62.31 o                         
  21   1   6       3216.21       3329.56        84.56 o                         
  22   1   6       1182.85       1322.55        57.02 o                         
  23   1   6       6955.97       6968.42       162.28 o                         
  24   1   6       1197.90       1286.94        63.56 o                         
  25   1   6        921.56        986.84        58.26 o                         
  26   1   6       6581.47       6644.00       174.60 o                         
  27   1   6       1698.15       1675.14        90.42 o                         
   0   2   6      30996.03      30687.73       436.83 o                         
   1   2   6      23104.68      23901.88       239.48 o                         
   2   2   6       6559.97       6752.37        71.20 o                         
   3   2   6      13661.29      13573.73       148.00 o                         
   4   2   6      17436.43      17876.55       204.87 o                         
   5   2   6       4435.42       4525.75        60.02 o                         
   6   2   6       5342.17       5212.56        69.94 o                         
   7   2   6       5340.45       5563.42        74.84 o                         
   8   2   6       8676.11       8559.72       107.15 o                         
   9   2   6      31325.58      31542.10       349.51 o                         
  10   2   6       1381.08       1464.58        33.11 o                         
  11   2   6      17117.32      16728.86       200.37 o                         
  12   2   6       1470.44       1499.46        34.30 o                         
  13   2   6        741.69        951.26        32.63 o                         
  14   2   6      31619.86      31334.73       432.90 o                         
  15   2   6        126.63        180.64        20.41 o                         
  16   2   6       3486.77       3640.96        79.47 o                         
  17   2   6      21013.65      20381.71       347.05 o                         
  18   2   6        967.54       1184.40        53.44 o                         
  19   2   6      11301.20      11097.13       230.30 o                         
  20   2   6       3692.67       3782.25       102.89 o                         
  21   2   6        597.80        636.77        45.98 o                         
  22   2   6      16810.41      16878.43       334.57 o                         
  23   2   6        163.28        255.08        37.71 o                         
  24   2   6        226.62        208.98        38.36 o                         
  25   2   6       4194.51       4192.40       142.19 o                         
  26   2   6        746.50        796.70        66.38 o                         
   0   3   6      27372.21      28492.40       518.78 o                         
   1   3   6       1596.03       1649.76        34.62 o                         
   2   3   6      38522.43      38677.39       442.32 o                         
   3   3   6       6204.05       5938.87        77.56 o                         
   4   3   6      15318.32      15560.18       197.35 o                         
   5   3   6       1831.30       1813.58        37.17 o                         
   6   3   6      18843.67      18669.98       253.73 o                         
   7   3   6       3186.57       3307.47        58.98 o                         
   8   3   6      36189.89      35969.50       471.45 o                         
   9   3   6        433.86        518.16        20.26 o                         
  10   3   6      10657.44      11029.62       144.32 o                         
  11   3   6       6173.67       6143.06       102.07 o                         
  12   3   6       3438.63       3449.57        73.21 o                         
  13   3   6        278.91        316.92        26.59 o                         
  14   3   6       8044.06       7873.82       147.18 o                         
  15   3   6       1522.46       1580.35        53.41 o                         
  16   3   6      22744.79      22317.26       373.86 o                         
  17   3   6       1252.62       1302.97        54.06 o                         
  18   3   6       2756.82       2737.63        84.23 o                         
  19   3   6       1235.40       1245.04        64.30 o                         
  20   3   6      10605.72      10136.66       244.67 o                         
  21   3   6        871.49       1007.62        62.42 o                         
  22   3   6       5490.56       5584.36       157.22 o                         
  23   3   6         67.40        105.13        43.65 o                         
  24   3   6       1137.79       1179.94       145.83 o                         
  25   3   6       1216.31       1332.57        94.62 o                         
   0   4   6      28241.34      27724.64       946.91 o                         
   1   4   6      30826.39      30559.92       446.96 o                         
   2   4   6       1518.01       1435.69        41.32 o                         
   3   4   6       1493.52       1353.91        44.36 o                         
   4   4   6      17721.28      18115.00       247.54 o                         
   5   4   6       1463.20       1680.59        40.81 o                         
   6   4   6       3960.11       4095.70        73.12 o                         
   7   4   6      21990.00      22036.89       307.48 o                         
   8   4   6       5283.67       5269.40       120.50 o                         
   9   4   6      13781.38      13851.24       229.32 o                         
  10   4   6         99.78        160.79        23.25 o                         
  11   4   6       3184.11       3161.52        72.86 o                         
  12   4   6        792.77        802.24        39.64 o                         
  13   4   6       3106.17       3209.55        79.52 o                         
  14   4   6      22890.50      23111.97       443.13 o                         
  15   4   6       6320.68       6187.36       168.74 o                         
  16   4   6       1141.51       1234.02        55.63 o                         
  17   4   6       4121.57       4226.05       107.43 o                         
  18   4   6       2933.47       2724.34        92.60 o                         
  19   4   6       2938.79       2831.22       104.36 o                         
  20   4   6       1157.85       1217.26        78.00 o                         
  21   4   6       3131.69       3151.13       173.54 o                         
  22   4   6      11444.44      12031.49       618.24 o                         
  23   4   6        648.17        690.09        96.80 o                         
   0   5   6      15872.12      15625.54       375.74 o                         
   1   5   6      10026.16       9699.80       170.04 o                         
   2   5   6       2273.30       2127.50        58.10 o                         
   3   5   6       3756.53       3564.54        81.01 o                         
   4   5   6       2859.04       2911.32        78.07 o                         
   5   5   6      16354.41      15660.31       289.94 o                         
   6   5   6       3788.08       3850.55        95.23 o                         
   7   5   6      21205.34      20859.99       371.65 o                         
   8   5   6       3412.96       3444.11       114.94 o                         
   9   5   6        851.04        967.83        46.46 o                         
  10   5   6       5551.63       5663.89       126.73 o                         
  11   5   6        976.03       1095.00        46.45 o                         
  12   5   6       1599.58       1695.72        58.06 o                         
  13   5   6      17404.95      17403.13       298.54 o                         
  14   5   6        341.65        453.60        39.22 o                         
  15   5   6      12831.22      13105.76       253.81 o                         
  16   5   6       1612.15       1690.52        65.65 o                         
  17   5   6        795.34        788.23        49.34 o                         
  18   5   6      11276.96      11137.70       299.54 o                         
  19   5   6        284.90        277.41        61.36 o                         
  20   5   6       1297.37       1452.57       123.23 o                         
  21   5   6       9653.54       9269.24       373.59 o                         
   0   6   6       9575.88       9465.80       227.14 o                         
   1   6   6       4493.60       4256.82        89.40 o                         
   2   6   6      14549.72      14134.75       250.79 o                         
   3   6   6       2625.58       2477.85       104.05 o                         
   4   6   6       5911.59       5776.35       129.72 o                         
   5   6   6        504.83        531.68        38.97 o                         
   6   6   6      16225.81      16161.81       306.22 o                         
   7   6   6       8204.61       8160.48       171.10 o                         
   8   6   6       1461.70       1478.07        58.06 o                         
   9   6   6        339.55        314.87        33.88 o                         
  10   6   6        271.39        325.32        34.97 o                         
  11   6   6       2203.29       2172.24        68.45 o                         
  12   6   6      12161.21      11805.52       232.95 o                         
  13   6   6       1871.83       1892.34        81.66 o                         
  14   6   6       3948.13       4041.55       139.43 o                         
  15   6   6       4685.08       4716.54       158.83 o                         
  16   6   6       5929.69       6133.20       224.04 o                         
  17   6   6       1203.68       1167.74        79.20 o                         
  18   6   6       4400.68       4360.37       154.56 o                         
   0   7   6      20979.57      20694.98       522.43 o                         
   1   7   6       1949.97       1917.81        69.60 o                         
   2   7   6         73.19         62.53        42.64 o                         
   3   7   6      12096.05      11778.65       235.10 o                         
   4   7   6       4312.68       4242.79       141.53 o                         
   5   7   6       9370.41       9184.83       251.38 o                         
   6   7   6       1527.35       1544.14        83.54 o                         
   7   7   6        515.39        536.45        58.74 o                         
   8   7   6       5638.31       5487.17       169.53 o                         
   9   7   6       2389.31       2264.27        99.64 o                         
  10   7   6       2552.74       2661.51       162.65 o                         
  11   7   6       5697.76       5454.05       154.63 o                         
  12   7   6         17.93         32.16        35.41 o                         
  13   7   6       3986.70       3851.86       123.46 o                         
  14   7   6       5992.87       6092.90       189.72 o                         
   0   8   6        346.51        427.59        80.21 o                         
   1   8   6       3478.87       3515.02       178.79 o                         
   2   8   6       2399.22       2320.29       103.63 o                         
   3   8   6       5057.44       5412.24       169.52 o                         
   4   8   6       9283.98       9228.19       250.62 o                         
   5   8   6       1235.76       1324.64        79.92 o                         
   2   0   7       9482.66      10280.96       169.02 o                         
   4   0   7       5069.84       4940.27        91.64 o                         
   6   0   7       2401.38       2380.34        58.64 o                         
   8   0   7      50922.35      51232.55       768.47 o                         
  10   0   7       8408.07       8585.65       214.72 o                         
  12   0   7       4851.01       4734.13       116.95 o                         
  14   0   7       1050.44       1075.42        51.55 o                         
  16   0   7      43594.82      43308.05       857.50 o                         
  18   0   7       1234.69       1264.21        62.02 o                         
  20   0   7       7490.53       7183.85       204.05 o                         
  22   0   7       7639.56       7434.16       294.04 o                         
  24   0   7      10388.48      10884.91       513.00 o                         
   1   1   7       2268.13       2382.22        37.19 o                         
   2   1   7      28478.74      28894.46       323.11 o                         
   3   1   7       4176.50       4331.31        58.22 o                         
   4   1   7       1782.88       1751.03        30.98 o                         
   5   1   7       1332.34       1472.80        27.91 o                         
   6   1   7       8493.11       8687.83       110.27 o                         
   7   1   7      11335.87      11514.53       146.85 o                         
   8   1   7       5520.60       5761.07        82.45 o                         
   9   1   7       1322.86       1393.36        30.99 o                         
  10   1   7      32766.00      32952.14       401.82 o                         
  11   1   7       2161.50       2281.58        49.54 o                         
  12   1   7       6636.26       6527.77       107.36 o                         
  13   1   7        289.19        331.58        24.22 o                         
  14   1   7       3180.32       3323.28        76.56 o                         
  15   1   7      12668.41      12628.40       216.75 o                         
  16   1   7       2564.86       2609.99        69.18 o                         
  17   1   7       8585.31       8389.62       168.98 o                         
  18   1   7       1432.09       1423.32        59.04 o                         
  19   1   7        551.32        635.92        43.33 o                         
  20   1   7       4833.10       4960.52       124.29 o                         
  21   1   7        186.56        168.74        33.04 o                         
  22   1   7       1358.74       1368.26        64.57 o                         
  23   1   7       5301.37       5210.58       147.66 o                         
  24   1   7       4038.66       4408.64       159.81 o                         
  25   1   7       7295.03       7135.69       211.88 o                         
   1   2   7       9694.06      10038.49       138.45 o                         
   2   2   7      11968.26      12426.68       162.08 o                         
   3   2   7       9423.47       9686.18       136.33 o                         
   4   2   7       4135.40       4194.39        69.24 o                         
   5   2   7       2876.48       2950.43        50.84 o                         
   6   2   7      36615.21      36625.67       490.51 o                         
   7   2   7       3981.13       4186.66        72.37 o                         
   8   2   7       7380.64       7278.06       114.13 o                         
   9   2   7       5782.76       5984.44       101.25 o                         
  10   2   7       2973.91       3153.19        63.20 o                         
  11   2   7      12326.43      12549.74       181.96 o                         
  12   2   7       9457.09       9243.77       155.21 o                         
  13   2   7       1313.67       1419.22        50.28 o                         
  14   2   7       8251.11       8216.99       175.93 o                         
  15   2   7         19.24         63.64        25.00 o                         
  16   2   7       5917.81       5890.98       137.59 o                         
  17   2   7        981.96       1071.42        51.40 o                         
  18   2   7        902.02        945.48        50.48 o                         
  19   2   7       4389.85       4297.95       116.19 o                         
  20   2   7       1803.00       1996.99        74.40 o                         
  21   2   7       6790.73       6647.41       158.80 o                         
  22   2   7       1138.23       1331.99        64.90 o                         
  23   2   7       1976.30       1922.75        84.81 o                         
  24   2   7       4471.71       4657.11       152.41 o                         
  25   2   7         48.17         51.18        53.26 o                         
   1   3   7       3203.22       3167.36        53.90 o                         
   2   3   7       4307.72       4360.97        74.60 o                         
   3   3   7       2198.67       2233.07        51.37 o                         
   4   3   7      11700.30      11618.89       210.02 o                         
   5   3   7       6061.39       5893.90       108.70 o                         
   6   3   7      15164.58      15287.23       260.05 o                         
   7   3   7         57.54         89.16        22.32 o                         
   8   3   7       3201.65       3380.31        82.98 o                         
   9   3   7       5286.14       5241.41       117.39 o                         
  10   3   7       1081.44       1112.92        47.27 o                         
  11   3   7        333.52        432.27        31.45 o                         
  12   3   7      43068.95      43735.50       722.58 o                         
  13   3   7       2004.80       2069.65        73.75 o                         
  14   3   7       1183.99       1214.24        72.66 o                         
  15   3   7       1267.18       1297.52        86.39 o                         
  16   3   7       2266.77       2275.71       121.19 o                         
  17   3   7       2089.40       2002.04        91.98 o                         
  18   3   7       1835.27       1932.60        93.91 o                         
  19   3   7       1828.86       1918.43        95.77 o                         
  20   3   7      12228.59      12293.17       636.29 o                         
  21   3   7        358.87        480.61        51.18 o                         
  22   3   7       9047.96       9369.12       275.92 o                         
  23   3   7       1653.21       1831.04       107.54 o                         
   1   4   7       3641.10       3497.28        82.22 o                         
   2   4   7       1324.21       1297.06        44.58 o                         
   3   4   7       5923.96       5648.17       109.78 o                         
   4   4   7       2132.75       2167.62        52.65 o                         
   5   4   7       4159.26       4265.52        99.79 o                         
   6   4   7      16433.21      15816.91       286.71 o                         
   7   4   7       3353.52       3260.99        84.93 o                         
   8   4   7       2108.41       2054.02        65.10 o                         
   9   4   7       4338.06       4247.78       103.14 o                         
  10   4   7       4322.30       4317.35       104.36 o                         
  11   4   7      10234.05       9864.35       186.95 o                         
  12   4   7       3637.72       3786.85        97.99 o                         
  13   4   7       8743.47       8532.52       177.84 o                         
  14   4   7       7204.04       7199.56       185.58 o                         
  15   4   7       4689.66       4709.25       152.71 o                         
  16   4   7       1875.67       1838.44        90.26 o                         
  17   4   7       1705.92       1752.62        89.27 o                         
  18   4   7       1331.87       1317.81        81.47 o                         
  19   4   7       9491.40      10160.91       428.60 o                         
  20   4   7        929.57       1086.46       138.12 o                         
  21   4   7       7976.14       7652.40       323.19 o                         
  22   4   7         81.09         66.15        62.08 o                         
   1   5   7       7293.23       7223.04       134.43 o                         
   2   5   7       6106.02       5987.31       117.85 o                         
   3   5   7       7917.40       7754.29       143.91 o                         
   4   5   7        803.34        778.30        43.68 o                         
   5   5   7      11111.62      10539.40       207.45 o                         
   6   5   7        903.51        977.39        47.96 o                         
   7   5   7       6263.25       6313.34       140.29 o                         
   8   5   7       8103.95       7687.42       166.94 o                         
   9   5   7       3854.88       3882.08       100.30 o                         
  10   5   7      10375.99       9956.58       202.61 o                         
  11   5   7        415.59        513.09        39.39 o                         
  12   5   7        285.24        404.37        34.95 o                         
  13   5   7       3787.29       3894.11       102.25 o                         
  14   5   7        534.69        617.69        46.68 o                         
  15   5   7       5121.29       5018.17       150.59 o                         
  16   5   7       2102.90       2155.57       140.24 o                         
  17   5   7       1851.39       1884.24       134.09 o                         
  18   5   7        226.59        232.16        68.66 o                         
  19   5   7       1818.01       1946.16       140.24 o                         
   1   6   7       4353.39       4159.55        94.97 o                         
   2   6   7       9153.98       9085.09       177.62 o                         
   3   6   7        713.66        626.77        43.52 o                         
   4   6   7       1231.84       1140.22        53.90 o                         
   5   6   7       4289.47       4197.54       107.27 o                         
   6   6   7       1073.09       1089.08        52.32 o                         
   7   6   7        659.84        703.51        44.72 o                         
   8   6   7      10955.71      11091.35       221.24 o                         
   9   6   7       3966.63       4191.09       107.89 o                         
  10   6   7       6383.67       6644.13       188.82 o                         
  11   6   7        152.33        187.65        40.26 o                         
  12   6   7        670.39        818.67        58.66 o                         
  13   6   7       3583.16       3631.39       117.78 o                         
  14   6   7        499.80        574.34        59.64 o                         
  15   6   7        508.59        722.66        98.65 o                         
  16   6   7      10460.51      10385.68       511.91 o                         
   1   7   7       1350.36       1411.72        87.65 o                         
   2   7   7        695.86        695.05        61.70 o                         
   3   7   7       1288.12       1280.01        77.22 o                         
   4   7   7        508.52        528.05        56.22 o                         
   5   7   7       2210.24       2250.07       100.32 o                         
   6   7   7       2506.44       2664.98       108.73 o                         
   7   7   7       3900.83       3834.06       135.33 o                         
   8   7   7       3258.27       3202.61       124.29 o                         
   9   7   7       2580.15       2778.50       115.15 o                         
  10   7   7       6457.40       6316.65       202.52 o                         
  11   7   7       2798.37       2774.49       104.20 o                         
   0   0   8       3347.55       3415.82       114.02 o                         
   2   0   8      21740.29      21990.47       380.28 o                         
   4   0   8       4067.19       4201.67        84.32 o                         
   6   0   8      47863.73      46109.11       901.26 o                         
   8   0   8       2949.20       3011.80        77.09 o                         
  10   0   8       8719.79       8383.31       197.95 o                         
  12   0   8      15268.38      15057.20       416.88 o                         
  14   0   8      23597.46      23751.67       628.16 o                         
  16   0   8       8902.88       8874.30       324.94 o                         
  18   0   8      21468.75      21088.00       927.35 o                         
  20   0   8      11878.77      11698.26       570.00 o                         
  22   0   8       8512.61       8113.80       434.08 o                         
  24   0   8       1696.45       1712.21       175.39 o                         
   0   1   8      74982.91      74463.30      1299.34 o                         
   1   1   8        660.66        595.23        30.13 o                         
   2   1   8       4387.50       4318.35        73.49 o                         
   3   1   8       6786.49       6835.26        98.45 o                         
   4   1   8       2274.70       2327.37        45.44 o                         
   5   1   8      22278.60      22248.83       339.30 o                         
   6   1   8       2522.50       2684.80        58.22 o                         
   7   1   8      10050.10      10368.81       175.72 o                         
   8   1   8      21306.93      21043.17       340.82 o                         
   9   1   8       1415.30       1522.51        44.37 o                         
  10   1   8        133.13        233.80        20.96 o                         
  11   1   8       1523.62       1566.76        52.07 o                         
  12   1   8       3371.95       3291.43        89.76 o                         
  13   1   8      16810.29      16659.58       313.33 o                         
  14   1   8      14836.59      14685.23       285.59 o                         
  15   1   8       7323.29       7496.09       161.97 o                         
  16   1   8        514.23        557.12        44.16 o                         
  17   1   8       1441.33       1356.46        59.40 o                         
  18   1   8       3131.28       3217.41       104.26 o                         
  19   1   8        425.70        470.91        50.30 o                         
  20   1   8        549.48        622.55        56.82 o                         
  21   1   8       6904.80       6954.19       233.59 o                         
  22   1   8       5981.86       6012.47       563.43 o                         
  23   1   8       4917.16       4893.35       384.75 o                         
   0   2   8        635.01        787.17        48.09 o                         
   1   2   8      31958.77      32056.14       512.87 o                         
   2   2   8       1256.92       1238.95        54.87 o                         
   3   2   8       2409.82       2253.53        67.17 o                         
   4   2   8      46699.81      45357.36       780.04 o                         
   5   2   8       1533.91       1542.11        54.23 o                         
   6   2   8       1850.84       1728.46        66.82 o                         
   7   2   8      16668.22      15534.95       338.94 o                         
   8   2   8       3318.97       3255.61       112.93 o                         
   9   2   8      17293.86      18094.69       561.99 o                         
  10   2   8       1399.71       1413.69        61.29 o                         
  11   2   8       2444.70       2605.69        88.25 o                         
  12   2   8       2746.65       2819.20        89.52 o                         
  13   2   8        938.59       1092.09        56.19 o                         
  14   2   8       5883.01       5717.67       175.51 o                         
  15   2   8       2886.53       2697.78        84.26 o                         
  16   2   8       3532.39       3450.14        96.10 o                         
  17   2   8       4394.36       4303.45       113.84 o                         
  18   2   8       6673.45       6690.71       156.16 o                         
  19   2   8       3610.16       3619.08       104.60 o                         
  20   2   8       2553.82       2642.96        89.30 o                         
  21   2   8        591.32        607.10        49.05 o                         
  22   2   8       2033.84       2049.74        88.53 o                         
  23   2   8        151.07        183.84        53.29 o                         
   0   3   8       6542.34       6401.67       202.40 o                         
   1   3   8       4269.40       4077.06       106.07 o                         
   2   3   8      28704.03      28394.75       525.48 o                         
   3   3   8       2111.09       2168.31        84.27 o                         
   4   3   8       1085.69        998.71        45.34 o                         
   5   3   8        669.52        619.71        39.60 o                         
   6   3   8       3090.02       3005.79        94.38 o                         
   7   3   8       4885.35       4973.27       134.00 o                         
   8   3   8       9849.96       8995.89       244.70 o                         
   9   3   8        128.99        135.43        35.37 o                         
  10   3   8      23625.51      24001.39       554.26 o                         
  11   3   8       1824.55       1912.90        77.01 o                         
  12   3   8       4304.51       4524.84       126.32 o                         
  13   3   8        441.44        501.17        44.27 o                         
  14   3   8      12414.61      11660.01       313.88 o                         
  15   3   8       2263.16       2322.31       100.39 o                         
  16   3   8       9500.49       9509.47       257.33 o                         
  17   3   8        356.38        442.59        53.41 o                         
  18   3   8       9491.06       9460.59       259.93 o                         
  19   3   8        274.95        339.56        52.61 o                         
  20   3   8       8898.22       8865.46       334.25 o                         
  21   3   8        719.38        911.20       105.98 o                         
   0   4   8       1597.27       1531.40        77.69 o                         
   1   4   8       6990.33       6730.98       134.20 o                         
   2   4   8        967.51        929.50        53.57 o                         
   3   4   8       4344.41       4256.33       109.38 o                         
   4   4   8      28490.54      27054.32       484.05 o                         
   5   4   8         77.08        180.90        31.66 o                         
   6   4   8       1390.98       1399.29        66.71 o                         
   7   4   8       2092.12       2160.70        80.78 o                         
   8   4   8        623.31        697.53        74.36 o                         
   9   4   8      11251.02      11373.77       291.07 o                         
  10   4   8       2004.99       2105.31        92.17 o                         
  11   4   8      12532.83      12225.83       282.57 o                         
  12   4   8       2467.26       2608.54        93.88 o                         
  13   4   8       2216.77       2355.56        95.90 o                         
  14   4   8       5891.69       5694.71       178.99 o                         
  15   4   8       1506.68       1612.96        86.46 o                         
  16   4   8       1993.51       1973.04        96.70 o                         
  17   4   8      11399.08      11244.46       350.41 o                         
  18   4   8       5620.16       5847.27       261.21 o                         
  19   4   8       7293.51       7080.48       300.69 o                         
  20   4   8       1240.83       1496.89       126.28 o                         
   0   5   8      19214.21      18797.63       450.74 o                         
   1   5   8       2152.77       2067.09        71.41 o                         
   2   5   8       2080.27       1886.08        74.58 o                         
   3   5   8      20381.79      19801.21       366.81 o                         
   4   5   8         28.87         74.24        61.07 o                         
   5   5   8      21258.62      20710.01       444.32 o                         
   6   5   8        556.66        642.86        51.16 o                         
   7   5   8       1913.68       1865.63        79.59 o                         
   8   5   8       4991.46       4831.03       156.22 o                         
   9   5   8        744.22        832.80        75.63 o                         
  10   5   8       1246.04       1238.84        74.77 o                         
  11   5   8       9253.11       9503.32       259.24 o                         
  12   5   8       2256.95       2232.15        90.40 o                         
  13   5   8       7167.26       7192.60       234.13 o                         
  14   5   8        585.23        650.70        93.11 o                         
  15   5   8        849.76        861.59        95.78 o                         
  16   5   8        468.97        650.06        87.58 o                         
  17   5   8       1251.33       1309.57       162.23 o                         
   0   6   8       5395.77       5086.39       151.69 o                         
   1   6   8       1041.01       1128.39        87.73 o                         
   2   6   8       8358.33       8027.42       191.92 o                         
   3   6   8       6259.98       6196.74       229.63 o                         
   4   6   8       5384.28       4874.46       187.18 o                         
   5   6   8       2175.32       2409.42       246.49 o                         
   6   6   8      10963.38      11239.02       329.56 o                         
   7   6   8       2292.75       2387.24       203.89 o                         
   8   6   8        952.38       1185.10       106.11 o                         
   9   6   8         41.08        102.86        56.44 o                         
  10   6   8        485.56        572.38        82.84 o                         
  11   6   8       5080.17       4995.73       210.17 o                         
  12   6   8      11324.95      10810.35       336.62 o                         
  13   6   8         58.78        125.70        53.68 o                         
   0   7   8       8541.95       8100.41       432.98 o                         
   1   7   8        190.27        331.46        57.77 o                         
   2   7   8        610.87        571.09        82.84 o                         
   3   7   8       1002.65       1057.58       102.28 o                         
   4   7   8       4687.47       4490.16       213.91 o                         
   5   7   8       4136.11       4182.30       290.48 o                         
   2   0   9      14740.56      15353.65       497.61 o                         
   4   0   9        822.47        798.03        48.11 o                         
   6   0   9      11775.25      11639.23       464.07 o                         
   8   0   9      22913.87      22979.35       876.93 o                         
  10   0   9      10094.04       9819.43       486.70 o                         
  12   0   9       5741.98       5421.62       306.93 o                         
  14   0   9       2658.10       2707.52       186.35 o                         
  16   0   9      16809.22      16017.14       751.97 o                         
  18   0   9        621.96        607.27       107.42 o                         
  20   0   9      11725.94      11606.18       572.20 o                         
   1   1   9       2781.73       2794.33        81.32 o                         
   2   1   9      16634.98      16462.04       403.40 o                         
   3   1   9       2309.37       2367.93        68.92 o                         
   4   1   9       1888.73       1935.63        61.76 o                         
   5   1   9       2278.46       2370.15        72.26 o                         
   6   1   9       5235.20       5378.06       131.82 o                         
   7   1   9       7497.54       7600.60       174.70 o                         
   8   1   9       7188.49       7224.94       148.99 o                         
   9   1   9        110.82        238.75        39.44 o                         
  10   1   9      12837.69      12998.67       275.70 o                         
  11   1   9       4071.62       4173.08       132.90 o                         
  12   1   9       7004.28       6790.30       201.06 o                         
  13   1   9       1695.34       1734.02        81.01 o                         
  14   1   9       1876.34       1918.91       131.40 o                         
  15   1   9       6709.99       6377.50       223.74 o                         
  16   1   9       3821.78       3866.30       171.29 o                         
  17   1   9       3563.42       3439.68       162.75 o                         
  18   1   9       1072.42       1506.44       103.86 o                         
  19   1   9       1034.33       1194.14        98.43 o                         
  20   1   9       5648.76       5699.99       233.30 o                         
  21   1   9       1083.52       1138.66       102.28 o                         
   1   2   9       2690.46       2682.14        96.40 o                         
   2   2   9       5126.00       5049.00       147.96 o                         
   3   2   9       4632.99       4648.92       125.02 o                         
   4   2   9       2629.27       2674.57        85.27 o                         
   5   2   9       2734.24       2499.35        97.18 o                         
   6   2   9      13043.61      13028.67       319.87 o                         
   7   2   9       4191.42       3929.47       127.99 o                         
   8   2   9       8175.88       8132.15       211.80 o                         
   9   2   9       1472.81       1546.96        75.03 o                         
  10   2   9       4171.81       4215.27       119.27 o                         
  11   2   9       7120.58       6956.57       170.07 o                         
  12   2   9       6971.95       7048.66       177.16 o                         
  13   2   9       4093.56       4041.12       136.04 o                         
  14   2   9       4525.24       4411.70       162.96 o                         
  15   2   9       1009.25       1131.30        72.15 o                         
  16   2   9       3488.79       3604.64       226.44 o                         
  17   2   9        121.63        246.21        54.21 o                         
  18   2   9        229.17        331.36        56.65 o                         
  19   2   9       6903.82       6638.37       377.08 o                         
  20   2   9       1665.73       1758.25       173.19 o                         
   1   3   9       2751.10       2763.10       100.47 o                         
   2   3   9       8519.77       7978.52       198.69 o                         
   3   3   9        510.78        521.05        43.65 o                         
   4   3   9       7176.38       7022.84       174.38 o                         
   5   3   9       3384.63       3447.33       119.61 o                         
   6   3   9      11203.99      10924.26       282.40 o                         
   7   3   9        102.64        164.14        41.85 o                         
   8   3   9       1930.13       1924.13        86.84 o                         
   9   3   9       2606.68       2753.91       106.22 o                         
  10   3   9       3261.39       3204.60       116.63 o                         
  11   3   9        426.23        511.21        45.43 o                         
  12   3   9      14606.18      15324.75       329.84 o                         
  13   3   9       2946.69       2960.59       100.90 o                         
  14   3   9       2248.48       2179.32        98.26 o                         
  15   3   9        909.23       1021.13       118.66 o                         
  16   3   9       4076.55       4238.95       144.48 o                         
  17   3   9        725.89        813.40        65.96 o                         
  18   3   9        942.39        951.60        71.90 o                         
  19   3   9       1865.38       1989.18       141.79 o                         
   1   4   9       5047.60       4760.75       135.54 o                         
   2   4   9        603.32        633.49        53.50 o                         
   3   4   9       5346.68       5342.44       146.89 o                         
   4   4   9        963.24        977.86        67.43 o                         
   5   4   9       5243.34       4963.26       154.50 o                         
   6   4   9       8325.46       8316.79       226.90 o                         
   7   4   9       2265.87       2407.22       110.12 o                         
   8   4   9       3803.20       3562.37       128.34 o                         
   9   4   9       5626.12       5765.09       174.30 o                         
  10   4   9       2750.11       2873.20       111.65 o                         
  11   4   9       6221.78       6220.53       221.12 o                         
  12   4   9       2510.96       2528.58        96.33 o                         
  13   4   9       2048.80       2089.06        87.06 o                         
  14   4   9       3313.38       3528.70       131.28 o                         
  15   4   9       3068.42       3198.80       174.39 o                         
  16   4   9       1278.01       1524.27       120.07 o                         
  17   4   9       2604.01       2714.74       164.30 o                         
   1   5   9       4440.82       4240.89       130.42 o                         
   2   5   9       5609.03       5452.29       154.96 o                         
   3   5   9       3109.14       3141.27       119.52 o                         
   4   5   9        329.30        296.30        48.11 o                         
   5   5   9       3441.53       3248.90       122.94 o                         
   6   5   9          4.57        -13.69        33.30 o                         
   7   5   9       3308.84       3197.32       122.90 o                         
   8   5   9       4603.75       4471.40       152.31 o                         
   9   5   9       4903.18       5267.90       229.42 o                         
  10   5   9       5464.75       5391.64       241.05 o                         
  11   5   9        926.28       1072.92        84.75 o                         
  12   5   9        354.99        523.42        65.84 o                         
  13   5   9        836.49        846.41        89.95 o                         
  14   5   9        697.67        778.62        78.01 o                         
   1   6   9       2049.47       2244.94       141.04 o                         
   2   6   9       4646.71       4423.35       210.05 o                         
   3   6   9       1042.04       1007.23        99.18 o                         
   4   6   9        146.68         97.05        57.75 o                         
   5   6   9       3043.89       2911.04       164.30 o                         
   6   6   9        514.78        549.81       112.90 o                         
   7   6   9        218.88        316.41        74.54 o                         
   8   6   9      10390.71      10267.70       383.66 o                         
   6   0  10       4431.88       4617.04       254.31 o                         
   8   0  10      12183.38      11617.14       567.81 o                         
  10   0  10       8069.14       7912.11       399.00 o                         
  12   0  10      15979.86      16194.72       714.70 o                         
  14   0  10       2240.68       2264.67       179.77 o                         
  16   0  10       1648.17       1793.32       162.23 o                         
  18   0  10       4773.79       4818.74       302.54 o                         
  11   1  10       3005.43       2977.18       210.46 o                         
  12   1  10       2336.06       2328.25       179.77 o                         
  13   1  10       4893.94       4974.39       287.19 o                         
  14   1  10       2033.83       1859.09       164.42 o                         
  15   1  10       2040.03       2194.52       179.77 o                         
  16   1  10       2481.56       2551.87       199.50 o                         
  17   1  10       1585.56       1751.67       173.19 o                         
  18   1  10      17225.24      17249.70       565.82 o                         
   0   2  10       7077.37       6590.79       270.64 o                         
   1   2  10       5057.56       4922.88       148.48 o                         
   2   2  10       5114.12       4979.58       152.34 o                         
   3   2  10       5432.57       5084.84       186.90 o                         
   4   2  10       1946.07       1824.65       131.92 o                         
   5   2  10       3470.70       3629.06       367.21 o                         
   6   2  10       2085.55       1940.92       123.99 o                         
   7   2  10       2223.61       2218.56       133.21 o                         
   8   2  10       3455.37       3439.07       175.94 o                         
   9   2  10      10501.63      10162.27       386.00 o                         
  10   2  10       1938.80       2019.13       186.35 o                         
  11   2  10       5615.94       5469.86       352.96 o                         
   0   3  10      15647.45      15243.98       522.62 o                         
   1   3  10        693.71        789.10        72.14 o                         
   2   3  10       7646.52       7507.37       187.55 o                         
   3   3  10       2519.85       2569.03        93.77 o                         
   4   3  10      18137.84      17581.95       423.74 o                         
   5   3  10        381.07        379.78        48.48 o                         
   6   3  10       4565.71       4606.20       148.08 o                         
   7   3  10       1484.08       1605.10        84.80 o                         
   8   3  10      12436.44      12371.21       317.92 o                         
   9   3  10         73.89        128.92        39.35 o                         
  10   3  10       2891.92       2864.99       100.19 o                         
  11   3  10       2853.92       2893.94       101.61 o                         
  12   3  10        818.22        826.81        75.75 o                         
  13   3  10        505.60        566.84        83.71 o                         
  14   3  10       8002.75       7987.49       339.49 o                         
  15   3  10        693.69        840.77       103.01 o                         
   0   4  10       5716.89       5806.92       265.27 o                         
   1   4  10      10956.94      10968.97       260.51 o                         
   2   4  10       4528.49       4175.73       197.02 o                         
   3   4  10       3981.27       3904.30       126.07 o                         
   4   4  10       2960.55       2990.90       115.80 o                         
   5   4  10       5026.10       4984.23       158.36 o                         
   6   4  10       2186.28       2218.23       100.22 o                         
   7   4  10      10440.11       9900.89       268.93 o                         
   8   4  10       2702.42       2864.68       114.42 o                         
   9   4  10       4820.44       4754.13       157.49 o                         
  10   4  10        530.59        588.87        59.92 o                         
  11   4  10        837.85        874.88        60.35 o                         
  12   4  10        776.74        783.97        75.39 o                         
  13   4  10       2119.28       2252.91       119.81 o                         
   0   5  10       6324.41       5963.13       370.50 o                         
   1   5  10       4663.60       4990.74       218.56 o                         
   2   5  10       1471.31       1486.06       115.48 o                         
   3   5  10        626.84        708.77        85.09 o                         
   4   5  10        264.25        221.43        65.11 o                         
   5   5  10       3192.12       2686.57       158.12 o                         
   6   5  10       1484.28       1699.73       124.78 o                         
   7   5  10       7159.01       6951.82       298.41 o                         
   8   5  10       1422.32       1503.38       143.60 o                         
   9   5  10       3663.79       3335.00       184.47 o                         
   8   0  11       5515.76       5678.13       313.50 o                         
  10   0  11      16792.61      17032.19       771.70 o                         
  12   0  11        564.72        738.81       111.81 o                         
  14   0  11        323.31        377.08        94.27 o                         
  15   1  11       2375.62       2481.71       203.89 o                         
   1   4  11       4373.55       4022.91       246.82 o                         
   2   4  11        205.85         61.85       136.38 o                         
   3   4  11       4506.60       3997.52       174.16 o                         
   4   4  11       1960.39       1795.51       189.64 o                         
   5   4  11       5207.68       4698.97       241.02 o                         
                                                                                
